# Supplementary material for: Label-Free Quantitative Proteomics Analysis of Adriamycin Selected Multidrug Resistant Human Lung Cancer Cells
Source: Biomolecules. 2022 Oct 1;12(10):1401. doi: 10.3390/biom12101401 (PMC9599763; doi:10.3390/biom12101401)
Supplement: Supplementary file 1 [file biomolecules-12-01401-s001.zip]

Archive with 4 entries (4 files):
- biomolecules-1878417-supplementary_revised300922.pdf
- SupplemantaryFile1.xlsx
- SupplemantaryFile2.xlsx
- SupplemantaryFile3.xlsx
