# Supplementary material for: Label-Free Quantitative Proteomics Analysis of Adriamycin Selected Multidrug Resistant Human Lung Cancer Cells
Source: Biomolecules. 2022 Oct 1;12(10):1401. doi: 10.3390/biom12101401 (PMC9599763; doi:10.3390/biom12101401)
Supplement: Supplementary file 1 [file biomolecules-12-01401-s001.zip › SupplemantaryFile1.xlsx]

## Sheet: A-KEGG pathways
#term ID	term description	observed gene count	background gene count	false discovery rate	matching proteins in your network (labels)
hsa00071	Fatty acid degradation	22	44	3.6e-41	ACAA1,ACAA2,ACADM,ACADSB,ACAT2,ACOX1,ACSL3,ACSL4,ADH5,ALDH1B1,ALDH2,ALDH3A2,ALDH7A1,CPT1A,CPT2,ECHS1,ECI1,EHHADH,GCDH,HADH,HADHA,HADHB
hsa04146	Peroxisome	24	81	5.61e-41	ABCD1,ABCD3,ACAA1,ACOX1,ACSL3,ACSL4,AGPS,CRAT,CROT,ECH1,EHHADH,EPHX2,HMGCL,HSD17B4,IDH1,IDH2,NUDT19,PEX14,PEX19,PMVK,PRDX5,SCP2,SOD1,SOD2
hsa01212	Fatty acid metabolism	21	48	1.19e-38	ACAA1,ACAA2,ACACA,ACADM,ACADSB,ACAT2,ACOX1,ACSL3,ACSL4,CPT1A,CPT2,ECHS1,EHHADH,FADS2,FASN,HADH,HADHA,HADHB,HSD17B12,SCD,TECR
hsa00062	Fatty acid elongation	10	25	7.37e-18	ACAA2,ACOT2,ACOT7,ECHS1,ELOVL1,HADH,HADHA,HADHB,HSD17B12,TECR
hsa01040	Biosynthesis of unsaturated fatty acids	9	23	4.05e-16	ACAA1,ACOT2,ACOT7,ACOX1,FADS2,HADHA,HSD17B12,SCD,TECR
hsa00061	Fatty acid biosynthesis	4	12	2.37e-07	ACACA,ACSL3,ACSL4,FASN
hsa00561	Glycerolipid metabolism	4	59	5.4e-05	ALDH1B1,ALDH2,ALDH3A2,ALDH7A1
hsa00592	alpha-Linolenic acid metabolism	3	25	0.00013	ACAA1,ACOX1,FADS2
hsa02010	ABC transporters	2	44	0.0109	ABCD1,ABCD3

## Sheet: B-Proteins
NOTE:	48 proteins involved in fatty acid metabolism and proteosome in addition to ABCD1 and ABCD3
												Normalised Abundances															Raw Abundances
Up-regulation/down-regulation characteristic	Numbering	Gene name	Accession	Peptide count	Unique peptides	Confidence score	Anova (p)	Max fold change	Highest mean condition	Lowest mean condition	Description	DLKP_D1_120mins_OTIT	DLKP_D2_120mins_OTIT_	DLKP_D3_120mins_OTIT_	DLKP_A2B_1_120mins_OTIT	DLKP_A2B_2_120mins_OTIT	DLKP_A2B_3_120mins_OTIT	DLKP_A1_120mins_OTIT	DLKP_A2_120mins_OTIT	DLKP_A3_120mins_OTIT	DLKP_A5F_1_120mins_OTIT	DLKP_A5F_2_120mins_OTIT	DLKP_A5F_3_120mins_OTIT	DLKP_A10_1_120mins_OTIT	DLKP_A10_2_120mins_OTIT	DLKP_A10_3_120mins_OTIT_	DLKP_D1_120mins_OTIT	DLKP_D2_120mins_OTIT_	DLKP_D3_120mins_OTIT_	DLKP_A2B_1_120mins_OTIT	DLKP_A2B_2_120mins_OTIT	DLKP_A2B_3_120mins_OTIT	DLKP_A1_120mins_OTIT	DLKP_A2_120mins_OTIT	DLKP_A3_120mins_OTIT	DLKP_A5F_1_120mins_OTIT	DLKP_A5F_2_120mins_OTIT	DLKP_A5F_3_120mins_OTIT	DLKP_A10_1_120mins_OTIT	DLKP_A10_2_120mins_OTIT	DLKP_A10_3_120mins_OTIT_
Up-regulated in all drug-resistant subpopulations	1	ACAA1	P09110	1	1	3.91705	0.000247259	2.66633	DLKP	DLKP-A5F	3-ketoacyl-CoA thiolase, peroxisomal OS=Homo sapiens OX=9606 GN=ACAA1 PE=1 SV=2	830006	690302	911014	626437	421644	409251	474803	442552	407771	316436	357661	237763	743955	603689	640209	478893	423215	567897	162256	177414	216398	501272	243832	407676	154717	246576	237763	736070	568482	207918
	2	ACADM	P11310	2	2	4.32896	0.00145415	1.67539	DLKP	DLKP-A2B	Medium-chain specific acyl-CoA dehydrogenase, mitochondrial OS=Homo sapiens OX=9606 GN=ACADM PE=1 SV=1	347316	340503	359894	216718	212702	195933	246013	244077	189314	279551	346466	266653	322183	286908	244267	200392	208758	224346	56133	89498.3	103603	259728	134479	189270	136683	238858	266653	318768	270176	79329.5
	3	ACAT2	Q9BWD1	5	5	18.0443	0.00277205	2.64941	DLKP	DLKP-A5F	Acetyl-CoA acetyltransferase, cytosolic OS=Homo sapiens OX=9606 GN=ACAT2 PE=1 SV=2	4.22264e+06	4.51034e+06	3.98484e+06	1.7027e+06	1.82995e+06	1.59817e+06	2.3165e+06	1.78745e+06	1.12351e+06	1.96663e+06	1.68581e+06	1.1478e+06	2.17028e+06	1.6347e+06	2.80919e+06	2.43636e+06	2.76523e+06	2.48402e+06	441024	769984	845057	2.44564e+06	984827	1.12325e+06	961558	1.16222e+06	1.1478e+06	2.14728e+06	1.53937e+06	912326
	4	ALDH2	P05091	3	3	10.0802	0.0048098	14.3099	DLKP	DLKP-A5F	Aldehyde dehydrogenase, mitochondrial OS=Homo sapiens OX=9606 GN=ALDH2 PE=1 SV=2	638992	361404	523309	104169	180379	250292	215849	63711.8	155757	37856	19364.9	49258.4	28326.6	12552.3	153556	368682	221572	326214	26981.3	75897.8	132346	227882	35103.1	155721	18509.2	13350.4	49258.4	28026.4	11820.3	49869.6
	5	CPT1A	P50416	5	5	15.1725	4.04484e-06	2.64626	DLKP	DLKP-A5F	Carnitine O-palmitoyltransferase 1, liver isoform OS=Homo sapiens OX=9606 GN=CPT1A PE=1 SV=2	1.79705e+06	1.53442e+06	1.96587e+06	1.15408e+06	1.36197e+06	1.20263e+06	1.05428e+06	1.07276e+06	926028	612466	730385	658974	975161	782844	818131	1.03685e+06	940732	1.22546e+06	298923	573072	635911	1.11306e+06	591054	925813	299457	503536	658974	964826	737189	265700
	6	ECHS1	P30084	10	10	43.3553	3.69963e-06	3.3243	DLKP	DLKP-A	Enoyl-CoA hydratase, mitochondrial OS=Homo sapiens OX=9606 GN=ECHS1 PE=1 SV=4	9.07104e+06	9.43672e+06	8.5587e+06	5.90526e+06	4.5646e+06	5.29433e+06	3.03899e+06	2.85708e+06	2.24595e+06	3.39115e+06	3.42343e+06	2.66782e+06	3.38402e+06	2.90439e+06	3.95336e+06	5.23376e+06	5.78552e+06	5.33522e+06	1.52955e+06	1.92064e+06	2.79946e+06	3.2084e+06	1.57416e+06	2.24543e+06	1.65806e+06	2.36015e+06	2.66782e+06	3.34815e+06	2.73501e+06	1.28391e+06
	7	ECI1	P42126	1	1	2.95092	0.0068951	1.86435	DLKP	DLKP-A2B	Enoyl-CoA delta isomerase 1, mitochondrial OS=Homo sapiens OX=9606 GN=ECI1 PE=1 SV=1	907095	648563	872085	304659	469724	527812	718204	595177	578388	594529	549344	540078	842981	667218	787767	523371	397625	543630	78911.1	197645	279089	758242	327923	578254	290687	378725	540078	834047	628306	255839
	8	EHHADH	Q08426	1	1	2.07906	0.000233826	1.87407	DLKP	DLKP-A10	Peroxisomal bifunctional enzyme OS=Homo sapiens OX=9606 GN=EHHADH PE=1 SV=3	1.11709e+06	1.11434e+06	1.12028e+06	1.04251e+06	1.20384e+06	1.01158e+06	650070	795151	521515	598381	789197	680211	533650	591086	663726	644532	683189	698344	270024	506538	534890	686310	438102	521394	292571	544082	680211	527994	556614	215555
	9	HADH	Q08426	1	1	2.07906	0.000233826	1.87407	DLKP	DLKP-A10	Peroxisomal bifunctional enzyme OS=Homo sapiens OX=9606 GN=EHHADH PE=1 SV=3	1.11709e+06	1.11434e+06	1.12028e+06	1.04251e+06	1.20384e+06	1.01158e+06	650070	795151	521515	598381	789197	680211	533650	591086	663726	644532	683189	698344	270024	506538	534890	686310	438102	521394	292571	544082	680211	527994	556614	215555
	10	HADHA	P40939	6	6	17.6735	0.000573198	1.61817	DLKP	DLKP-A	Trifunctional enzyme subunit alpha, mitochondrial OS=Homo sapiens OX=9606 GN=HADHA PE=1 SV=2	3.18865e+06	3.38431e+06	3.30933e+06	2.22381e+06	2.00651e+06	2.03426e+06	2.17244e+06	2.114e+06	1.82063e+06	2.40591e+06	2.68001e+06	2.20861e+06	2.78483e+06	2.47932e+06	3.43742e+06	1.83977e+06	2.07487e+06	2.06293e+06	575998	844274	1.07565e+06	2.29355e+06	1.16474e+06	1.82021e+06	1.17634e+06	1.84763e+06	2.20861e+06	2.75531e+06	2.33473e+06	1.11636e+06
	11	HADHB	P55084	6	6	17.4185	0.00108358	1.61238	DLKP	DLKP-A	Trifunctional enzyme subunit beta, mitochondrial OS=Homo sapiens OX=9606 GN=HADHB PE=1 SV=3	2.40184e+06	2.18698e+06	2.24047e+06	1.44131e+06	1.42436e+06	1.47674e+06	1.55425e+06	1.52396e+06	1.15731e+06	1.59957e+06	1.88169e+06	1.47867e+06	1.78901e+06	1.58817e+06	1.81595e+06	1.3858e+06	1.34081e+06	1.39663e+06	373319	599324	780852	1.6409e+06	839651	1.15704e+06	782090	1.29726e+06	1.47867e+06	1.77005e+06	1.49554e+06	589757
	12	ELOVL1	Q9BW60	1	1	2.74708	3.84809e-05	3.47778	DLKP	DLKP-A10	Elongation of very long chain fatty acids protein 1 OS=Homo sapiens OX=9606 GN=ELOVL1 PE=1 SV=1	368594	219332	289542	168565	183415	165053	126400	157339	127087	94637.5	130028	113189	90977.8	90924.5	70404.1	212670	134469	180491	43660.6	77175.4	87274.4	133446	86688.5	127057	46271.8	89642.9	113189	90013.6	85621.8	22864.8
	13	ECH1	Q13011	11	11	38.0077	4.47735e-05	1.91646	DLKP	DLKP-A	Delta(3,5)-Delta(2,4)-dienoyl-CoA isomerase, mitochondrial OS=Homo sapiens OX=9606 GN=ECH1 PE=1 SV=2	1.73493e+07	1.44459e+07	1.45337e+07	1.11921e+07	1.1607e+07	1.16347e+07	8.78481e+06	8.10778e+06	7.28163e+06	9.28181e+06	9.25058e+06	8.95339e+06	1.03575e+07	8.09191e+06	7.81849e+06	1.00101e+07	8.85658e+06	9.05981e+06	2.89892e+06	4.88384e+06	6.15204e+06	9.27454e+06	4.46712e+06	7.27994e+06	4.53822e+06	6.37746e+06	8.95339e+06	1.02477e+07	7.61999e+06	2.53917e+06
	14	HMGCL	P35914	1	1	1.81579	0.00048626	2.34033	DLKP	DLKP-A5F	Hydroxymethylglutaryl-CoA lyase, mitochondrial OS=Homo sapiens OX=9606 GN=HMGCL PE=1 SV=2	159361	119318	136055	93734.8	95065.9	78517.3	83360	105816	103782	54654.6	62047.9	60509.6	94445.5	78340.6	59618.3	91947.5	73152.5	84812.4	24278.7	40000.7	41517.3	88007.1	58301.2	103758	26722.6	42776.6	60509.6	93444.5	73771.8	19362
	15	IDH1	O75874	3	3	11.2208	0.000367422	2.6178	DLKP	DLKP-A5F	Isocitrate dehydrogenase [NADP] cytoplasmic OS=Homo sapiens OX=9606 GN=IDH1 PE=1 SV=2	2.28688e+06	2.3839e+06	1.74623e+06	1.17513e+06	1.52449e+06	1.61259e+06	1.26623e+06	1.00128e+06	844615	761604	993668	696026	1.24574e+06	1.13859e+06	1.29012e+06	1.31947e+06	1.46154e+06	1.08854e+06	304374	641456	852686	1.33681e+06	551673	844419	372376	685047	696026	1.23254e+06	1.07219e+06	418986
	16	PEX19	P40855	2	2	4.97247	0.000118648	2.67054	DLKP	DLKP-A	Peroxisomal biogenesis factor 19 OS=Homo sapiens OX=9606 GN=PEX19 PE=1 SV=1	272425	219703	222099	177933	157399	171994	67056.3	107282	93108.5	107423	151128	112071	97748.8	114499	116822	157182	134697	138449	46087.2	66228.7	90944.5	70794.6	59108.9	93086.8	52523.1	104189	112071	96712.8	107821	37939.6
	17	PMVK	Q15126	1	1	3.50197	9.534e-05	2.96975	DLKP	DLKP-A	Phosphomevalonate kinase OS=Homo sapiens OX=9606 GN=PMVK PE=1 SV=3	1.60445e+06	2.06438e+06	1.82465e+06	1.28968e+06	1.31048e+06	1.25557e+06	696850	671025	481936	459506	604574	823413	1.21117e+06	1.15623e+06	878284	925725	1.26564e+06	1.13743e+06	334046	551409	663903	735698	369713	481824	224669	416801	823413	1.19833e+06	1.0888e+06	285236
	18	SCP2	P22307	6	6	16.6346	6.06766e-05	2.09289	DLKP	DLKP-A5F	Non-specific lipid-transfer protein OS=Homo sapiens OX=9606 GN=SCP2 PE=1 SV=2	946207	829962	896819	896379	938376	799881	817226	832095	615085	460167	420950	396056	752611	583165	678276	545938	508838	559048	232175	394839	422950	862785	458457	614942	224993	290208	396056	744634	549155	220280
	19	SOD1	P00441	3	3	10.921	0.00178257	2.15495	DLKP	DLKP-A10	Superoxide dismutase [Cu-Zn] OS=Homo sapiens OX=9606 GN=SOD1 PE=1 SV=2	3.09884e+06	2.52555e+06	2.59119e+06	1.30463e+06	1.53282e+06	1.53775e+06	1.72551e+06	901710	1.39401e+06	1.28428e+06	1.34671e+06	1.20543e+06	1.50807e+06	1.04108e+06	1.26328e+06	1.78795e+06	1.54838e+06	1.61527e+06	337919	644960	813111	1.8217e+06	496813	1.39368e+06	627932	928440	1.20543e+06	1.49209e+06	980365	410268
	20	SOD2	P04179	1	1	3.89401	9.22911e-06	1.82317	DLKP	DLKP-A5F	Superoxide dismutase [Mn], mitochondrial OS=Homo sapiens OX=9606 GN=SOD2 PE=1 SV=3	5.19063e+06	4.37888e+06	4.37859e+06	3.85807e+06	3.79298e+06	3.87593e+06	3.18799e+06	2.82589e+06	2.59559e+06	2.42977e+06	2.50301e+06	2.71769e+06	3.12542e+06	2.81475e+06	2.8746e+06	2.99486e+06	2.68463e+06	2.72947e+06	999295	1.59596e+06	2.04946e+06	3.36571e+06	1.55698e+06	2.59498e+06	1.18801e+06	1.72561e+06	2.71769e+06	3.09229e+06	2.65059e+06	933571
	21	FADS2	O95864	3	3	8.97194	0.000368075	2.42027	DLKP	DLKP-A2B	Acyl-CoA 6-desaturase OS=Homo sapiens OX=9606 GN=FADS2 PE=1 SV=1	488109	374142	564030	210081	219415	159812	337449	449962	369306	215129	278658	301893	253961	244304	264514	281627	229381	351598	54413.9	92322.8	84503.4	356261	247914	369221	105184	192110	301893	251270	230057	85904.8
Down-regulated in all drug-resistant subpopulations	22	ACOX1	Q15067	1	1	4.12599	0.00609358	Infinity	DLKP-A10	DLKP	Peroxisomal acyl-coenzyme A oxidase 1 OS=Homo sapiens OX=9606 GN=ACOX1 PE=1 SV=3	0	0	0	0	0	0	58628.3	2206.1	76281.3	0	0	0	127844	0	544493	0	0	0	0	0	0	61896.7	1215.49	76263.5	0	0	0	126489	0	176832
	23	ADH5	P11766	1	1	4.65282	0.00901452	1.7216	DLKP-A2B	DLKP	Alcohol dehydrogenase class-3 OS=Homo sapiens OX=9606 GN=ADH5 PE=1 SV=4	3.6454e+06	3.55578e+06	2.90975e+06	4.48197e+06	6.53282e+06	6.39221e+06	5.61666e+06	4.70294e+06	4.92902e+06	6.01531e+06	4.63529e+06	4.1113e+06	5.22836e+06	5.51905e+06	6.18657e+06	2.1033e+06	2.18e+06	1.81384e+06	1.16089e+06	2.7488e+06	3.37998e+06	5.92978e+06	2.59117e+06	4.92787e+06	2.94111e+06	3.19562e+06	4.1113e+06	5.17294e+06	5.19718e+06	2.00918e+06
	24	ALDH1B1	P30837	3	3	10.6373	1.29264e-06	2.6029	DLKP-A5F	DLKP	Aldehyde dehydrogenase X, mitochondrial OS=Homo sapiens OX=9606 GN=ALDH1B1 PE=1 SV=3	690251	639469	645648	994418	759367	1.00802e+06	1.68527e+06	1.75364e+06	1.51638e+06	1.77843e+06	1.88059e+06	1.48267e+06	1.29157e+06	1.32057e+06	1.36645e+06	398257	392050	402476	257568	319518	533006	1.77922e+06	966198	1.51602e+06	869541	1.2965e+06	1.48267e+06	1.27788e+06	1.24356e+06	443776
	25	ALDH3A2	P51648	1	1	2.36009	0.00114518	2.56537	DLKP-A5F	DLKP	Aldehyde dehydrogenase family 3 member A2 OS=Homo sapiens OX=9606 GN=ALDH3A2 PE=1 SV=1	52629.8	26030.7	28366.1	48195.2	52380.6	50690.8	54130.5	59765.6	71572.9	92657.9	93740.2	88165	49768	42642.5	35950.2	30366.1	15959	17682.5	12483.2	22040.1	26803.6	57148.1	32928.9	71556.3	45303.9	64625.6	88165	49240.5	40155.6	11675.4
	26	ALDH7A1	P49419	5	5	17.7588	2.13452e-05	1.70879	DLKP-A5F	DLKP	Alpha-aminoadipic semialdehyde dehydrogenase OS=Homo sapiens OX=9606 GN=ALDH7A1 PE=1 SV=5	9.82277e+06	9.82678e+06	8.43054e+06	1.30209e+07	1.38466e+07	1.31195e+07	1.17087e+07	1.10327e+07	1.05481e+07	1.74542e+07	1.59423e+07	1.45865e+07	1.15339e+07	1.02822e+07	1.07855e+07	5.66749e+06	6.02466e+06	5.25533e+06	3.37261e+06	5.82621e+06	6.93714e+06	1.23614e+07	6.07866e+06	1.05456e+07	8.53399e+06	1.09908e+07	1.45865e+07	1.14116e+07	9.68252e+06	3.50276e+06
	27	CPT2	P23786	2	2	4.66991	0.000409264	1.89845	DLKP-A2B	DLKP	Carnitine O-palmitoyltransferase 2, mitochondrial OS=Homo sapiens OX=9606 GN=CPT2 PE=1 SV=2	187297	125639	155238	291503	284061	313241	269752	272599	224987	268932	278887	233302	253538	226728	245857	108065	77027.4	96770.2	75503.3	119524	165631	284790	150193	224935	131491	192268	233302	250851	213505	79845.7
	28	GCDH	Q92947	1	1	2.67889	5.34879e-05	4.39854	DLKP-A2B	DLKP	Glutaryl-CoA dehydrogenase, mitochondrial OS=Homo sapiens OX=9606 GN=GCDH PE=1 SV=1	31256.9	67396.5	44818.8	247983	155095	227991	153414	165151	129642	127976	107999	127741	188957	172065	179097	18034.5	41319.9	27938.6	64231.1	65259.1	120554	161966	90992.7	129612	62572.2	74455.9	127741	186954	162030	58164.4
	29	ACOT2	P49753	4	4	11.5209	0.00080074	4.03015	DLKP-A2B	DLKP	Acyl-coenzyme A thioesterase 2, mitochondrial OS=Homo sapiens OX=9606 GN=ACOT2 PE=1 SV=6	806366	460537	626916	2.09147e+06	2.98356e+06	2.55734e+06	1.57935e+06	1.47746e+06	863055	944889	841263	855234	1.00738e+06	942078	493754	465253	282349	390799	541721	1.25539e+06	1.35224e+06	1.66739e+06	814033	862855	461991	579977	855234	996699	887136	160354
	30	CROT	Q9UKG9	7	7	20.3016	5.1131e-07	52.8123	DLKP-A10	DLKP	Peroxisomal carnitine O-octanoyltransferase OS=Homo sapiens OX=9606 GN=CROT PE=1 SV=2	7379.36	21895.5	32194.9	58788.7	101533	107436	651160	549568	544898	663997	912603	718545	1.11598e+06	1.1842e+06	946184	4257.7	13423.8	20069.3	15227.1	42722	56808.5	687461	302794	544772	324652	629159	718545	1.10415e+06	1.11514e+06	307288
	31	EPHX2	P34913	2	2	6.03234	0.000329099	7.34652	DLKP-A10	DLKP	Bifunctional epoxide hydrolase 2 OS=Homo sapiens OX=9606 GN=EPHX2 PE=1 SV=2	31348.4	65981.4	42933.5	53153.9	45346.5	90066.7	119155	127773	103864	307076	99578.2	139323	337540	276088	416820	18087.3	40452.3	26763.4	13767.6	19080.4	47624.3	125797	70398.8	103840	150141	68650.4	139323	333962	259986	135369
	32	HSD17B4	P51659	6	6	18.8765	0.000155492	2.13101	DLKP-A	DLKP	Peroxisomal multifunctional enzyme type 2 OS=Homo sapiens OX=9606 GN=HSD17B4 PE=1 SV=3	353815	259174	252345	533636	643758	550169	642393	704144	497502	440734	500294	469040	584057	554506	605256	204143	158896	157304	138219	270873	290911	678205	387960	497386	215491	344909	469040	577867	522167	196566
	33	IDH2	P48735	5	5	16.5995	0.000347439	3.46991	DLKP-A2B	DLKP	Isocitrate dehydrogenase [NADP], mitochondrial OS=Homo sapiens OX=9606 GN=IDH2 PE=1 SV=2	1.39034e+06	733624	947843	3.32648e+06	3.45254e+06	3.87989e+06	1.34347e+06	1.89162e+06	971855	1.78258e+06	1.9396e+06	2.05068e+06	1.84606e+06	2.07134e+06	1.78584e+06	802194	449775	590854	861607	1.45272e+06	2.05155e+06	1.41836e+06	1.04222e+06	971630	871568	1.33718e+06	2.05068e+06	1.82649e+06	1.95054e+06	579979
	34	PEX14	O75381	2	2	5.70689	0.00060877	2.31328	DLKP-A10	DLKP	Peroxisomal membrane protein PEX14 OS=Homo sapiens OX=9606 GN=PEX14 PE=1 SV=1	237495	178937	225050	547662	501589	373921	330335	352166	274779	370910	406488	408594	481813	387018	615098	137029	109704	140289	141852	211053	197717	348750	194032	274715	181351	280238	408594	476707	364448	199762
highest&lowest expression among suppopulations	35	ACAA2	P42765	5	5	13.7593	0.000302627	2.02245	DLKP-A2B	DLKP-A10	3-ketoacyl-CoA thiolase, mitochondrial OS=Homo sapiens OX=9606 GN=ACAA2 PE=1 SV=2	870475	999788	1.02459e+06	1.70825e+06	1.81936e+06	1.84612e+06	1.49732e+06	1.35441e+06	1.1312e+06	1.07865e+06	1.36738e+06	1.04697e+06	1.03367e+06	743435	879939	502242	612956	638699	442460	765528	976164	1.5808e+06	746235	1.13093e+06	527389	942692	1.04697e+06	1.02271e+06	700078	285774
	36	ACADSB	P45954	2	2	7.35412	0.000290998	1.62745	DLKP-A2B	DLKP-A5F	Short/branched chain specific acyl-CoA dehydrogenase, mitochondrial OS=Homo sapiens OX=9606 GN=ACADSB PE=1 SV=1	649022	545480	531751	865549	944433	987897	684448	581990	537550	547663	607629	563885	676675	576648	585541	374469	334426	331476	224190	397387	522367	722604	320658	537425	267772	418906	563885	669503	543018	190163
	37	ACSL3	O95573	7	7	21.5826	2.1008e-05	2.69252	DLKP-A	DLKP-A2B	Long-chain-fatty-acid--CoA ligase 3 OS=Homo sapiens OX=9606 GN=ACSL3 PE=1 SV=3	762039	633656	910979	389841	446938	320317	908518	1.15388e+06	1.05311e+06	796892	760846	732759	865399	887870	874828	439678	388486	567875	100974	188057	169373	959166	635749	1.05286e+06	389630	524536	732759	856227	836090	284114
	38	ACSL4	O60488	1	1	3.5497	4.52729e-06	5.92533	DLKP-A5F	DLKP-A10	Long-chain-fatty-acid--CoA ligase 4 OS=Homo sapiens OX=9606 GN=ACSL4 PE=1 SV=2	55960.5	93199.5	66605.7	157746	156634	166756	116192	123491	144711	148559	226647	170676	38907.3	31246.5	21973.1	32287.8	57139.4	41519.8	40858.4	65906.5	88174.8	122670	68039.4	144677	72635.8	156253	170676	38495	29424.2	7136.12
	39	ACOT7	O00154	6	6	19.5278	0.000569756	1.55442	DLKP-A10	DLKP-A	Cytosolic acyl coenzyme A thioester hydrolase OS=Homo sapiens OX=9606 GN=ACOT7 PE=1 SV=3	1.12362e+07	1.06141e+07	9.50987e+06	1.41888e+07	1.45207e+07	1.46602e+07	1.17135e+07	9.21587e+06	9.99977e+06	1.19883e+07	1.57145e+07	1.3139e+07	1.72894e+07	1.53987e+07	1.53885e+07	6.48298e+06	6.50735e+06	5.92815e+06	3.67509e+06	6.10986e+06	7.75183e+06	1.23664e+07	5.07764e+06	9.99745e+06	5.8615e+06	1.08338e+07	1.3139e+07	1.71062e+07	1.45007e+07	4.99766e+06
	40	HSD17B12	Q53GQ0	2	2	5.70561	0.000869378	5.18891	DLKP-A10	DLKP-A2B	Very-long-chain 3-oxoacyl-CoA reductase OS=Homo sapiens OX=9606 GN=HSD17B12 PE=1 SV=2	1.42419e+06	561710	1.10549e+06	168872	337002	338061	1.26387e+06	1.29309e+06	1.15872e+06	1.34755e+06	685881	651242	1.49544e+06	1.30221e+06	1.58145e+06	821720	344377	689128	43740.3	141800	178755	1.33433e+06	712451	1.15845e+06	658869	472854	651242	1.47959e+06	1.22626e+06	513600
	41	TECR	Q9NZ01	1	1	3.43465	0.00787145	1.87592	DLKP-A10	DLKP-A2B	Very-long-chain enoyl-CoA reductase OS=Homo sapiens OX=9606 GN=TECR PE=1 SV=1	2.83562e+06	1.81378e+06	2.17108e+06	1.437e+06	2.22544e+06	2.65008e+06	3.78776e+06	3.23661e+06	3.57659e+06	3.40998e+06	2.57781e+06	3.07222e+06	4.3887e+06	3.53567e+06	3.91744e+06	1.63608e+06	1.11201e+06	1.35338e+06	372203	936396	1.40128e+06	3.99891e+06	1.78327e+06	3.57576e+06	1.66726e+06	1.77717e+06	3.07222e+06	4.34219e+06	3.32947e+06	1.27225e+06
	42	AGPS	O00116	1	1	1.88949	0.00341671	1.79196	DLKP-A2B	DLKP-A5F	Alkyldihydroxyacetonephosphate synthase, peroxisomal OS=Homo sapiens OX=9606 GN=AGPS PE=1 SV=1	156086	136397	174969	240276	226690	230452	149111	173832	109148	118531	152173	118489	230313	199090	175899	90057.6	83623.2	109070	62235	95383.8	121855	157423	95775.8	109122	57954	104910	118489	227872	187479	57125.7
	43	CRAT	P43155	1	1	3.30028	0.00133899	2.3361	DLKP-A10	DLKP-A2B	Carnitine O-acetyltransferase OS=Homo sapiens OX=9606 GN=CRAT PE=1 SV=5	699253	555662	666202	314394	327976	501613	777425	543309	732062	885231	754806	809987	1.07004e+06	877953	724457	403451	340669	415289	81432.4	138002	265236	820765	299345	731892	432822	520373	809987	1.0587e+06	826751	235278
	44	NUDT19	A8MXV4	1	1	3.48432	0.000306432	2.3633	DLKP-A5F	DLKP-A2B	Nucleoside diphosphate-linked moiety X motif 19 OS=Homo sapiens OX=9606 GN=NUDT19 PE=1 SV=1	200747	186979	184905	129520	80096.8	87217.5	140016	172834	118334	218328	209742	273438	225013	217831	201113	115826	114634	115264	33547.6	33702.2	46117.7	147821	95226	118306	106749	144599	273438	222628	205127	65314.7
	45	PRDX5	P30044	3	3	13.9198	0.000375237	1.55073	DLKP-A10	DLKP-A	Peroxiredoxin-5, mitochondrial OS=Homo sapiens OX=9606 GN=PRDX5 PE=1 SV=4	2.1422e+07	2.10712e+07	1.94842e+07	1.7526e+07	1.78858e+07	1.69981e+07	1.74429e+07	1.45537e+07	1.44878e+07	1.67634e+07	1.86269e+07	1.64202e+07	2.71258e+07	2.21957e+07	2.27632e+07	1.236e+07	1.29184e+07	1.21458e+07	4.53949e+06	7.52577e+06	8.98803e+06	1.84153e+07	8.01861e+06	1.44844e+07	8.19626e+06	1.28416e+07	1.64202e+07	2.68383e+07	2.09012e+07	7.39269e+06
	46	ACACA	Q13085	13	13	36.0078	0.00124167	2.01134	DLKP-A10	DLKP-A2B	Acetyl-CoA carboxylase 1 OS=Homo sapiens OX=9606 GN=ACACA PE=1 SV=2	0	469953	383362	297331	439194	477319	716415	505574	653245	563611	588074	583338	807803	833580	800070	279105	288122	238976	77012.9	184799	252390	756354	278555	653093	275570	405425	583338	799242	784966	259835
	47	FASN	O15061	1	1	1.91115	0.0229558	15.9294	DLKP-A5F	DLKP-A10	Fatty acid synthase OS=Homo sapiens OX=9606 GN=FASN PE=1 SV=3	1954.09	19442.7	8712.44	19148.5	19054	28852.7	0	7689.11	0	26415.8	33708.4	40038.3	1125.13	4318.04	844.732	1127.46	11920.1	5431.06	4959.75	8017.32	15256.3	0	4236.45	0	12915.7	23239	40038.3	1113.21	4066.22	274.34
	48	SCD	O00767	1	1	3.27562	7.06877e-06	7.14253	DLKP-A5F	DLKP-A2B	Acyl-CoA desaturase OS=Homo sapiens OX=9606 GN=SCD PE=1 SV=2	1.77101e+06	3.12205e+06	3.83158e+06	625851	481439	722347	1.45944e+06	1.70172e+06	1.89805e+06	3.91385e+06	4.53068e+06	4.62369e+06	2.89277e+06	3.59453e+06	4.20694e+06	1.02183e+06	1.91409e+06	2.38849e+06	162104	202574	381953	1.5408e+06	937591	1.89761e+06	1.91363e+06	3.12351e+06	4.62369e+06	2.86211e+06	3.3849e+06	1.36627e+06
