# Supplementary material for: Label-Free Quantitative Proteomics Analysis of Adriamycin Selected Multidrug Resistant Human Lung Cancer Cells
Source: Biomolecules. 2022 Oct 1;12(10):1401. doi: 10.3390/biom12101401 (PMC9599763; doi:10.3390/biom12101401)
Supplement: Supplementary file 1 [file biomolecules-12-01401-s001.zip › SupplemantaryFile2.xlsx]

## Sheet: Sheet1
											Normalised Abundances
upregulated/downregulated	Numbering	Accession	Peptide count	Unique peptides	Confidence score	Anova (p)	Max fold change	Highest mean condition	Lowest mean condition	Description	DLKP_D1_120mins_OTIT	DLKP_D2_120mins_OTIT_	DLKP_D3_120mins_OTIT_	DLKP_A2B_1_120mins_OTIT	DLKP_A2B_2_120mins_OTIT	DLKP_A2B_3_120mins_OTIT	DLKP_A1_120mins_OTIT	DLKP_A2_120mins_OTIT	DLKP_A3_120mins_OTIT	DLKP_A5F_1_120mins_OTIT	DLKP_A5F_2_120mins_OTIT	DLKP_A5F_3_120mins_OTIT	DLKP_A10_1_120mins_OTIT	DLKP_A10_2_120mins_OTIT	DLKP_A10_3_120mins_OTIT_
Upregulated in drug resistance	1	P08575	2	2	6.30762	2.66454e-15	Infinity	DLKP-A10	DLKP	Receptor-type tyrosine-protein phosphatase C OS=Homo sapiens OX=9606 GN=PTPRC PE=1 SV=3	0	0	0	106818	178096	192308	145353	154199	137862	113369	166290	123204	189266	180207	148506
highest expression: DLKP-A10	2	Q9UHB6	5	5	14.1119	2.43987e-07	10.709	DLKP-A10	DLKP	LIM domain and actin-binding protein 1 OS=Homo sapiens OX=9606 GN=LIMA1 PE=1 SV=1	36023.4	17563.3	17704.7	24825.6	36083.1	38072.3	177442	209136	162835	167596	194473	153134	268578	252196	242686
lowest expression: pDLKPs	3	P04083	29	29	147.071	3.48805e-05	5.10154	DLKP-A10	DLKP	Annexin A1 OS=Homo sapiens OX=9606 GN=ANXA1 PE=1 SV=2	1.91479e+08	2.23623e+08	2.03668e+08	3.75185e+08	2.2606e+08	2.16583e+08	6.91788e+08	5.83735e+08	5.97375e+08	9.09517e+08	4.54009e+08	4.59336e+08	1.07474e+09	1.00451e+09	1.07743e+09
	4	P30626	12	12	35.7423	6.12547e-06	3.14405	DLKP-A10	DLKP	Sorcin OS=Homo sapiens OX=9606 GN=SRI PE=1 SV=1	3.2851e+06	2.84501e+06	2.32508e+06	3.87111e+06	4.63484e+06	4.56806e+06	6.36891e+06	4.93311e+06	4.66238e+06	6.80551e+06	7.65455e+06	6.51458e+06	9.6477e+06	8.28596e+06	8.6499e+06
	5	P20810	4	4	13.9608	4.709e-05	3.07183	DLKP-A10	DLKP	Calpastatin OS=Homo sapiens OX=9606 GN=CAST PE=1 SV=4	1.37016e+06	1.18383e+06	983931	1.55144e+06	2.09417e+06	2.26909e+06	2.18212e+06	1.85663e+06	1.71808e+06	2.55874e+06	2.77804e+06	2.96026e+06	4.08424e+06	3.81183e+06	2.97179e+06
	6	P30622	3	3	9.66855	3.64302e-06	3.06741	DLKP-A10	DLKP	CAP-Gly domain-containing linker protein 1 OS=Homo sapiens OX=9606 GN=CLIP1 PE=1 SV=2	139170	144606	184030	280720	370817	368732	487750	475339	377388	382314	348158	380573	470232	454509	510210
	7	O60610	7	7	19.9151	1.51116e-05	3.00615	DLKP-A10	DLKP	Protein diaphanous homolog 1 OS=Homo sapiens OX=9606 GN=DIAPH1 PE=1 SV=2	391395	272742	284211	592226	535835	694933	944160	828229	877692	708683	737120	750891	1.13923e+06	935704	775942
	8	P50851	2	2	7.55304	0.000177577	5.09339	DLKP-A10	DLKP	Lipopolysaccharide-responsive and beige-like anchor protein OS=Homo sapiens OX=9606 GN=LRBA PE=1 SV=4	44960	67460.1	28386.4	148416	201461	216559	212329	188244	111267	169786	186225	169052	269722	257245	190215
Upregulated in drug resistance	9	Q9BV20	2	2	5.14031	0.000226433	2.78432	DLKP-A10	DLKP-A	Methylthioribose-1-phosphate isomerase OS=Homo sapiens OX=9606 GN=MRI1 PE=1 SV=1	483047	401005	431232	834452	970654	954684	455304	588758	265093	826273	896923	751245	1.37105e+06	1.2196e+06	1.05445e+06
	10	P80723	5	5	18.334	1.66621e-06	251.552	DLKP-A10	DLKP-A2B	Brain acid soluble protein 1 OS=Homo sapiens OX=9606 GN=BASP1 PE=1 SV=2	17370.4	10264.9	11629.9	5039.85	5357.08	4631.32	37830.7	16876.9	25005.7	2308.32	10741.2	20549.3	1.34354e+06	1.06741e+06	1.36944e+06
	11	Q99829	2	2	7.28791	0.00534042	10.887	DLKP-A10	DLKP-A5F	Copine-1 OS=Homo sapiens OX=9606 GN=CPNE1 PE=1 SV=1	1.97951e+06	1.50973e+06	1.39648e+06	890916	470571	409959	257130	234312	89692.1	109123	201024	161082	470991	464914	4.19436e+06
	12	Q13425	2	2	5.23356	4.20427e-07	4.268	DLKP-A10	DLKP-A5F	Beta-2-syntrophin OS=Homo sapiens OX=9606 GN=SNTB2 PE=1 SV=1	108106	80221.4	83501.6	50382.9	50267.8	42594	105255	90621.8	93157.7	30991.2	27956.9	39820.9	142424	149434	129689
	13	O15357	3	3	7.30542	1.24387e-06	3.68168	DLKP-A10	DLKP-A2B	Phosphatidylinositol 3,4,5-trisphosphate 5-phosphatase 2 OS=Homo sapiens OX=9606 GN=INPPL1 PE=1 SV=2	121372	137557	139204	81557.8	79816.8	87004.1	230001	245224	206579	157402	186618	169331	357849	322778	233824
	14	O43609	2	2	4.83749	1.22125e-15	Infinity	DLKP-A	DLKP	Protein sprouty homolog 1 OS=Homo sapiens OX=9606 GN=SPRY1 PE=1 SV=2	0	0	0	58068.6	82326.7	94466.5	83711.7	78526.2	80004.4	30415.4	24610.9	20336.8	69317.4	59531	54938.2
	15	P29966	8	8	38.6551	8.04375e-09	1179.41	DLKP-A	DLKP-A2B	Myristoylated alanine-rich C-kinase substrate OS=Homo sapiens OX=9606 GN=MARCKS PE=1 SV=4	30051.1	47015.8	25257.5	1664.16	491.589	1090.94	1.59253e+06	973492	1.26317e+06	21329.3	19156.2	19726.4	61214.3	58584.8	112588
	16	Q03135	2	2	4.95363	1.35746e-05	628.994	DLKP-A	DLKP-A5F	Caveolin-1 OS=Homo sapiens OX=9606 GN=CAV1 PE=1 SV=4	3282.73	7690.94	4527.34	360.589	4394.08	5661.07	313146	343076	363707	626.346	205.256	789.921	16530.2	18582.8	18340.7
	17	Q68CZ2	2	2	4.57462	2.49249e-06	619.895	DLKP-A2B	DLKP	Tensin-3 OS=Homo sapiens OX=9606 GN=TNS3 PE=1 SV=2	288.492	1119.39	73.7132	255184	338757	324492	220743	143422	197369	3091.88	2926.16	664.605	1381.58	380.904	1980.08
	18	Q02297	2	2	8.56746	0.000201892	89.6602	DLKP-A5F	DLKP-A2B	Pro-neuregulin-1, membrane-bound isoform OS=Homo sapiens OX=9606 GN=NRG1 PE=1 SV=3	4810.95	5061.99	27003.1	7187.43	9536.48	654.197	45178.8	194523	115214	287795	576605	693725	154015	378868	244513
	19	P08183	47	47	179.967	3.5516e-13	49.7769	DLKP-A5F	DLKP	ATP-dependent translocase ABCB1 OS=Homo sapiens OX=9606 GN=ABCB1 PE=1 SV=3	488611	476744	465077	1.05176e+06	854777	715540	1.32494e+07	1.24916e+07	1.39383e+07	2.47084e+07	2.42679e+07	2.22262e+07	1.71374e+07	1.62136e+07	1.593e+07
	20	Q8WXH0	19	19	65.9315	9.52388e-06	31.2144	DLKP-A2B	DLKP	Nesprin-2 OS=Homo sapiens OX=9606 GN=SYNE2 PE=1 SV=3	45489.2	96391.2	25323.9	1.59965e+06	1.92743e+06	1.69209e+06	956227	572566	663835	241375	104658	116361	586284	470513	277028
	21	P16671	4	4	19.1778	2.82638e-08	22.5538	DLKP-A2B	DLKP	Platelet glycoprotein 4 OS=Homo sapiens OX=9606 GN=CD36 PE=1 SV=2	225515	243764	152422	4.10466e+06	5.83444e+06	4.08261e+06	2.17439e+06	2.19158e+06	2.76371e+06	984024	632101	710449	705413	666752	540721
	22	Q6NZI2	3	3	10.4697	0.000129393	10.659	DLKP-A	DLKP-A2B	Caveolae-associated protein 1 OS=Homo sapiens OX=9606 GN=CAVIN1 PE=1 SV=1	82645.1	92467.3	70012.8	23518	67644.3	97376.5	484675	647927	877031	103548	81465.9	151615	176136	192671	210717
	23	Q96RU3	2	2	4.71503	4.17575e-07	10.3694	DLKP-A	DLKP-A2B	Formin-binding protein 1 OS=Homo sapiens OX=9606 GN=FNBP1 PE=1 SV=2	179515	149006	193507	15015.7	26068.8	24797.2	212097	248646	222409	60742.3	74713	90093.1	131164	110863	87198.3
	24	Q9UPN3	145	145	531.104	7.41875e-07	6.32569	DLKP-A2B	DLKP	Microtubule-actin cross-linking factor 1, isoforms 1/2/3/5 OS=Homo sapiens OX=9606 GN=MACF1 PE=1 SV=4	2.94666e+06	2.7693e+06	2.65681e+06	1.92741e+07	1.62098e+07	1.74797e+07	8.13813e+06	5.69693e+06	6.69497e+06	1.1976e+07	9.3792e+06	8.98614e+06	1.08539e+07	1.07009e+07	7.2003e+06
	25	P78310	2	2	5.34968	2.4337e-05	6.19378	DLKP-A	DLKP-A10	Coxsackievirus and adenovirus receptor OS=Homo sapiens OX=9606 GN=CXADR PE=1 SV=1	191885	196606	172221	102109	185881	221621	412590	405392	378609	155601	183220	112204	64818.4	63105.1	65269
	26	P10321	4	4	11.9289	1.88758e-08	5.69069	DLKP-A2B	DLKP-A10	HLA class I histocompatibility antigen, C alpha chain OS=Homo sapiens OX=9606 GN=HLA-C PE=1 SV=3	568482	560957	776757	795600	736739	661015	379190	429100	387526	544365	595233	666335	138005	124631	122793
	27	P35221	7	7	28.2206	9.32756e-07	5.66636	DLKP-A5F	DLKP-A2B	Catenin alpha-1 OS=Homo sapiens OX=9606 GN=CTNNA1 PE=1 SV=1	998839	1.0571e+06	1.21002e+06	214924	162673	245238	600969	539842	664564	1.4161e+06	1.04969e+06	1.06341e+06	727575	759053	525685
	28	P09104	5	5	19.0578	7.84455e-06	5.30421	DLKP-A2B	DLKP-A10	Gamma-enolase OS=Homo sapiens OX=9606 GN=ENO2 PE=1 SV=3	2.46532e+06	2.69593e+06	1.98753e+06	2.36281e+06	2.74404e+06	2.93404e+06	1.62158e+06	981569	1.23193e+06	1.7255e+06	1.67641e+06	1.28755e+06	659304	460947	395697
	29	Q9UBI6	4	4	10.8939	3.87629e-07	5.27146	DLKP-A5F	DLKP-A2B	Guanine nucleotide-binding protein G(I)/G(S)/G(O) subunit gamma-12 OS=Homo sapiens OX=9606 GN=GNG12 PE=1 SV=3	120319	69883.5	68613.3	76300.3	78788.7	79385.2	144345	115675	128738	451529	410530	373962	300288	277860	273624
	30	Q8NCM8	2	2	4.15372	0.0077901	5.22257	DLKP-A5F	DLKP-A2B	Cytoplasmic dynein 2 heavy chain 1 OS=Homo sapiens OX=9606 GN=DYNC2H1 PE=1 SV=4	62877	39103.3	28271.8	18823.2	25535.6	23848.2	121697	56964.3	132714	94576.8	110359	151280	88759.6	54240.2	19801.7
	31	P46108	2	2	5.73648	1.34924e-05	5.01747	DLKP-A2B	DLKP	Adapter molecule crk OS=Homo sapiens OX=9606 GN=CRK PE=1 SV=2	341305	340266	319555	1.82956e+06	1.55026e+06	1.64331e+06	878109	855600	757357	916135	833668	799034	751957	772744	392731
	32	Q08499	2	2	7.0295	0.000890214	4.66018	DLKP-A	DLKP-A2B	cAMP-specific 3',5'-cyclic phosphodiesterase 4D OS=Homo sapiens OX=9606 GN=PDE4D PE=1 SV=2	263936	217643	182251	90788.9	120477	129587	725901	314943	547595	179256	349059	301549	477030	393186	303098
	33	Q86W92	2	2	7.76706	0.00357402	4.52917	DLKP-A5F	DLKP	Liprin-beta-1 OS=Homo sapiens OX=9606 GN=PPFIBP1 PE=1 SV=2	29852.5	82479.6	149119	98547.4	158548	141787	218465	165168	149400	382804	387292	414059	241781	265560	227062
	34	Q8TED1	2	2	4.4584	2.12916e-05	4.50915	DLKP-A2B	DLKP	Probable glutathione peroxidase 8 OS=Homo sapiens OX=9606 GN=GPX8 PE=1 SV=2	74388.7	50505.4	106732	335042	372444	336952	256172	325120	251386	62828.4	82541.5	105586	180705	152235	127381
	35	P48059	4	4	12.1138	0.000206057	4.4992	DLKP-A	DLKP	LIM and senescent cell antigen-like-containing domain protein 1 OS=Homo sapiens OX=9606 GN=LIMS1 PE=1 SV=4	87228.1	50242.5	97946.4	119228	192849	170543	301707	389588	367893	275203	312446	418406	256036	249028	145178
	36	P53041	6	6	19.693	7.03933e-05	4.34825	DLKP-A5F	DLKP-A2B	Serine/threonine-protein phosphatase 5 OS=Homo sapiens OX=9606 GN=PPP5C PE=1 SV=1	290956	313764	235542	133903	128226	151285	580306	392422	356773	831821	426015	539789	401852	514274	501530
	37	Q92538	4	4	13.3352	0.000858588	4.27962	DLKP-A2B	DLKP-A10	Golgi-specific brefeldin A-resistance guanine nucleotide exchange factor 1 OS=Homo sapiens OX=9606 GN=GBF1 PE=1 SV=2	246596	294797	219694	474368	696712	698674	182751	191489	105656	143325	368782	242181	128743	170499	137655
	38	Q13464	17	17	45.2001	2.72447e-06	4.27629	DLKP-A5F	DLKP	Rho-associated protein kinase 1 OS=Homo sapiens OX=9606 GN=ROCK1 PE=1 SV=1	217969	350838	325101	1.04403e+06	917480	1.07832e+06	1.06426e+06	1.31792e+06	1.21121e+06	1.08207e+06	1.57938e+06	1.16116e+06	946062	1.01802e+06	980517
	39	P02786	9	9	28.5246	3.44248e-07	4.03775	DLKP-A5F	DLKP-A2B	Transferrin receptor protein 1 OS=Homo sapiens OX=9606 GN=TFRC PE=1 SV=2	1.27831e+06	1.11772e+06	1.21401e+06	361969	334892	371941	831770	893424	890613	1.0699e+06	1.62216e+06	1.62349e+06	637692	635360	641850
	40	P63096	10	10	40.5955	3.88672e-09	3.93617	DLKP-A5F	DLKP	Guanine nucleotide-binding protein G(i) subunit alpha-1 OS=Homo sapiens OX=9606 GN=GNAI1 PE=1 SV=2	1.44749e+06	1.25792e+06	1.23434e+06	3.81506e+06	3.64587e+06	3.87767e+06	5.25013e+06	4.6146e+06	4.55363e+06	5.36013e+06	5.41666e+06	4.73076e+06	4.32423e+06	3.89931e+06	3.66705e+06
	41	Q8NGA1	2	2	3.87603	0.000464676	3.66388	DLKP-A5F	DLKP-A	Olfactory receptor 1M1 OS=Homo sapiens OX=9606 GN=OR1M1 PE=2 SV=1	429800	376976	322071	732569	452990	405285	391483	340340	395643	1.97751e+06	898579	1.25482e+06	474407	503182	554233
	42	P01889	6	6	23.4183	6.98581e-05	3.6142	DLKP-A2B	DLKP-A10	HLA class I histocompatibility antigen, B alpha chain OS=Homo sapiens OX=9606 GN=HLA-B PE=1 SV=3	4.08953e+06	4.64357e+06	5.38361e+06	6.27438e+06	4.6721e+06	4.20634e+06	2.57107e+06	3.11969e+06	2.71163e+06	5.84297e+06	3.08152e+06	4.10757e+06	1.36714e+06	1.62883e+06	1.19661e+06
	43	Q5JWF2	6	6	14.6436	8.25975e-08	3.42367	DLKP-A	DLKP	Guanine nucleotide-binding protein G(s) subunit alpha isoforms XLas OS=Homo sapiens OX=9606 GN=GNAS PE=1 SV=2	554612	666699	545393	1.04126e+06	1.2005e+06	1.20596e+06	2.15854e+06	2.04651e+06	1.84357e+06	1.80649e+06	2.27191e+06	1.89841e+06	1.11762e+06	1.14576e+06	1.22204e+06
	44	P06756	21	21	58.7337	8.0074e-07	3.1558	DLKP-A	DLKP-A10	Integrin alpha-V OS=Homo sapiens OX=9606 GN=ITGAV PE=1 SV=2	4.37662e+06	4.17104e+06	4.59449e+06	7.01671e+06	6.84594e+06	5.66858e+06	8.92537e+06	9.35171e+06	7.80121e+06	3.60617e+06	3.58323e+06	3.6312e+06	3.27567e+06	2.69157e+06	2.29636e+06
	45	Q01970	2	2	8.66354	0.00129768	3.07131	DLKP-A	DLKP-A2B	1-phosphatidylinositol 4,5-bisphosphate phosphodiesterase beta-3 OS=Homo sapiens OX=9606 GN=PLCB3 PE=1 SV=2	1.24211e+06	1.18091e+06	1.96858e+06	719967	679172	493487	1.73033e+06	2.07192e+06	2.0106e+06	1.17601e+06	1.14713e+06	2.11847e+06	2.09111e+06	1.81979e+06	1.44318e+06
	46	Q15417	4	4	14.3429	0.00189841	2.98201	DLKP-A	DLKP	Calponin-3 OS=Homo sapiens OX=9606 GN=CNN3 PE=1 SV=1	1.09455e+06	559229	665741	1.28566e+06	1.74156e+06	1.96911e+06	2.56157e+06	2.05076e+06	2.30449e+06	2.37069e+06	1.85746e+06	2.39388e+06	2.18388e+06	2.20083e+06	1.1899e+06
	47	P08758	12	12	40.3723	1.38714e-06	2.97628	DLKP-A5F	DLKP-A	Annexin A5 OS=Homo sapiens OX=9606 GN=ANXA5 PE=1 SV=2	4.80321e+06	4.97628e+06	3.76177e+06	5.32014e+06	5.564e+06	4.98825e+06	4.26492e+06	4.0152e+06	3.7344e+06	1.26335e+07	1.29366e+07	1.01885e+07	6.16789e+06	6.004e+06	7.00135e+06
	48	P68104	3	3	8.17784	0.000453843	2.96894	DLKP-A5F	DLKP-A2B	Elongation factor 1-alpha 1 OS=Homo sapiens OX=9606 GN=EEF1A1 PE=1 SV=1	2.2508e+06	2.48513e+06	1.77506e+06	767864	1.12576e+06	1.04894e+06	1.42216e+06	1.71522e+06	2.21445e+06	2.35525e+06	3.32682e+06	3.05421e+06	1.2154e+06	1.37552e+06	1.73916e+06
	49	Q16513	2	2	4.62396	0.00201489	2.92176	DLKP-A	DLKP	Serine/threonine-protein kinase N2 OS=Homo sapiens OX=9606 GN=PKN2 PE=1 SV=1	88796.3	67441.3	96404.9	135221	232471	219406	239014	270186	228961	147196	138104	204694	176231	174931	107494
	50	P62873	7	7	29.1146	1.25256e-06	2.86232	DLKP-A5F	DLKP	Guanine nucleotide-binding protein G(I)/G(S)/G(T) subunit beta-1 OS=Homo sapiens OX=9606 GN=GNB1 PE=1 SV=3	5.15591e+06	5.94673e+06	5.22416e+06	1.57591e+07	1.61737e+07	1.40242e+07	1.23281e+07	1.34755e+07	1.11095e+07	1.6228e+07	1.67268e+07	1.37777e+07	1.22881e+07	1.33009e+07	9.99751e+06
	51	O43865	2	2	6.33645	4.62218e-07	2.84233	DLKP-A2B	DLKP	S-adenosylhomocysteine hydrolase-like protein 1 OS=Homo sapiens OX=9606 GN=AHCYL1 PE=1 SV=2	161309	161005	140753	418609	460680	436902	275072	273300	290626	336735	346389	278873	228592	276652	231148
	52	Q68EM7	2	2	5.47976	0.000211241	2.76297	DLKP-A	DLKP	Rho GTPase-activating protein 17 OS=Homo sapiens OX=9606 GN=ARHGAP17 PE=1 SV=1	329736	179671	218090	482137	630238	491753	657592	746063	606397	391680	368000	381149	617565	541226	462840
	53	P46940	47	47	157.722	7.08945e-06	2.71526	DLKP-A	DLKP	Ras GTPase-activating-like protein IQGAP1 OS=Homo sapiens OX=9606 GN=IQGAP1 PE=1 SV=1	3.89047e+06	4.34748e+06	4.05354e+06	4.4169e+06	6.5097e+06	5.68172e+06	1.17362e+07	9.75126e+06	1.18872e+07	6.28074e+06	6.94935e+06	5.46526e+06	9.35242e+06	9.38916e+06	1.02867e+07
	54	O14910	3	3	7.86186	0.0064597	2.70435	DLKP-A5F	DLKP-A2B	Protein lin-7 homolog A OS=Homo sapiens OX=9606 GN=LIN7A PE=1 SV=2	119719	84167.2	79014.1	41455.2	63909.4	63172.2	133190	156030	130094	146044	163736	146002	75656.6	193038	176242
	55	O95782	14	14	37.5401	3.41624e-05	2.61608	DLKP-A2B	DLKP-A	AP-2 complex subunit alpha-1 OS=Homo sapiens OX=9606 GN=AP2A1 PE=1 SV=3	2.20074e+06	1.97385e+06	1.84741e+06	1.82329e+06	2.25943e+06	2.31802e+06	1.0322e+06	665054	749434	715087	1.06054e+06	956774	1.02733e+06	1.05415e+06	866560
	56	P49903	2	2	5.91004	0.00307085	2.60988	DLKP-A	DLKP-A2B	Selenide, water dikinase 1 OS=Homo sapiens OX=9606 GN=SEPHS1 PE=1 SV=2	513935	290144	455235	164708	234511	193127	387675	689625	468649	293994	336425	373026	384151	369803	399834
	57	Q96AC1	4	4	12.4555	0.000652677	2.52149	DLKP-A2B	DLKP-A10	Fermitin family homolog 2 OS=Homo sapiens OX=9606 GN=FERMT2 PE=1 SV=1	1.13352e+06	1.26453e+06	1.50013e+06	1.98705e+06	1.35285e+06	1.57415e+06	992169	1.13539e+06	1.03543e+06	1.1387e+06	852095	681069	557533	645662	745674
	58	Q8TCT9	2	2	7.83203	0.000117625	2.51884	DLKP-A2B	DLKP-A10	Minor histocompatibility antigen H13 OS=Homo sapiens OX=9606 GN=HM13 PE=1 SV=1	694567	670842	761283	1.04013e+06	1.1217e+06	915993	563116	920140	797632	713870	808635	886809	417836	400619	403462
Downregulated in drug resistance	59	Q9BVT8	3	3	10.2443	5.06021e-07	6.28997	DLKP	DLKP-A10	Transmembrane and ubiquitin-like domain-containing protein 1 OS=Homo sapiens OX=9606 GN=TMUB1 PE=1 SV=1	456604	489995	594304	224859	214804	224695	125218	165920	161681	68245.6	87971.5	99353.6	97751.2	86579.4	60647.2
highest expression: pDLKPs	60	Q99519	2	2	6.07552	1.65464e-05	5.78715	DLKP	DLKP-A10	Sialidase-1 OS=Homo sapiens OX=9606 GN=NEU1 PE=1 SV=1	559032	481548	386496	224600	182131	205061	140780	110431	91819.1	61792.8	136103	81280.5	71204.1	94324.9	81065.2
lowest expression: DLKP-A10	61	Q29980	2	2	6.75003	0.000169313	5.46704	DLKP	DLKP-A10	MHC class I polypeptide-related sequence B OS=Homo sapiens OX=9606 GN=MICB PE=1 SV=2	1.69978e+06	1.03778e+06	1.12e+06	433523	542463	330602	304604	563615	336663	684448	518239	657010	216083	311068	178452
	62	Q16658	13	13	41.3843	7.51519e-07	4.7037	DLKP	DLKP-A10	Fascin OS=Homo sapiens OX=9606 GN=FSCN1 PE=1 SV=3	4.17863e+06	4.08031e+06	3.22281e+06	2.1152e+06	2.77395e+06	2.93041e+06	2.78735e+06	2.19527e+06	2.49137e+06	1.48135e+06	1.09535e+06	1.04205e+06	834056	768156	838792
	63	P61769	2	2	6.20871	7.78435e-07	3.29432	DLKP	DLKP-A10	Beta-2-microglobulin OS=Homo sapiens OX=9606 GN=B2M PE=1 SV=1	443751	385604	302092	193180	238910	227315	153849	149482	155950	255252	292289	267557	115226	109399	118829
	64	P05556	14	14	41.8626	7.9714e-05	2.82897	DLKP	DLKP-A10	Integrin beta-1 OS=Homo sapiens OX=9606 GN=ITGB1 PE=1 SV=2	9.88154e+06	9.80384e+06	1.43279e+07	6.42299e+06	6.05333e+06	5.5559e+06	5.7074e+06	6.66331e+06	5.99541e+06	5.47311e+06	6.07074e+06	7.57561e+06	4.50844e+06	3.8149e+06	3.69987e+06
	65	P62841	2	2	7.22885	0.000488892	2.78012	DLKP	DLKP-A10	40S ribosomal protein S15 OS=Homo sapiens OX=9606 GN=RPS15 PE=1 SV=2	2.34133e+06	2.45656e+06	2.45578e+06	1.47155e+06	1.94278e+06	1.46624e+06	1.13996e+06	1.20579e+06	1.24598e+06	1.28765e+06	1.6566e+06	1.13652e+06	1.08756e+06	932855	588709
	66	Q10567	2	2	4.02461	0.000232566	2.52138	DLKP	DLKP-A10	AP-1 complex subunit beta-1 OS=Homo sapiens OX=9606 GN=AP1B1 PE=1 SV=2	499286	346081	411133	224248	209044	250789	244075	213056	214813	206148	283394	243446	190589	172461	135289
	67	Q9H0U3	2	2	5.27604	0.000487447	2.50213	DLKP	DLKP-A10	Magnesium transporter protein 1 OS=Homo sapiens OX=9606 GN=MAGT1 PE=1 SV=1	386143	379583	487848	227455	204321	144344	228769	273635	219274	142657	204316	199960	142901	193735	164366
	68	Q01628	2	2	8.61909	1.27644e-05	3.22489	DLKP	DLKP-A10	Interferon-induced transmembrane protein 3 OS=Homo sapiens OX=9606 GN=IFITM3 PE=1 SV=2	1.34126e+06	1.5371e+06	1.6584e+06	462861	617048	580465	709103	797052	635195	825716	1.2662e+06	1.0252e+06	403966	504756	498076
	69	P28482	3	3	8.63064	0.00196773	3.14434	DLKP	DLKP-A10	Mitogen-activated protein kinase 1 OS=Homo sapiens OX=9606 GN=MAPK1 PE=1 SV=3	810424	733276	795387	877622	560362	484120	275569	254071	221170	1.18988e+06	576583	369229	233846	213221	296836
Downregulated in drug resistance	70	P05362	4	4	10.681	0.00162453	Infinity	DLKP	DLKP-A	Intercellular adhesion molecule 1 OS=Homo sapiens OX=9606 GN=ICAM1 PE=1 SV=2	137081	439483	543962	6542.57	0	0	0	0	0	0	0	493.67	0	0	0
	71	P14210	2	2	5.49438	0.00102663	Infinity	DLKP	DLKP-A2B	Hepatocyte growth factor OS=Homo sapiens OX=9606 GN=HGF PE=1 SV=2	295358	239701	353789	0	0	0	7211.8	2868.91	3589.92	0	5849.93	6232.19	1333.16	2065.11	22426.9
	72	Q53EP0	2	2	6.84679	0.000775586	Infinity	DLKP	DLKP-A2B	Fibronectin type III domain-containing protein 3B OS=Homo sapiens OX=9606 GN=FNDC3B PE=1 SV=2	593839	177360	490729	0	0	0	1838.1	614.235	2685.45	0	0	1087.39	0	559.615	0
	73	P40121	5	5	15.1815	1.44647e-07	154.791	DLKP	DLKP-A2B	Macrophage-capping protein OS=Homo sapiens OX=9606 GN=CAPG PE=1 SV=2	644719	547972	917961	3488.66	4443.46	5703.4	5567.12	14948.6	9533.16	5764.93	3371.69	7833.94	5273.4	7139.14	2381.72
	74	P28906	2	2	6.74793	2.20756e-11	83.2312	DLKP	DLKP-A2B	Hematopoietic progenitor cell antigen CD34 OS=Homo sapiens OX=9606 GN=CD34 PE=1 SV=2	7.81004e+06	6.56471e+06	6.85237e+06	72583.5	92684.1	89770.3	2.66903e+06	2.68205e+06	2.24412e+06	1.12318e+06	1.1439e+06	909333	1.38989e+06	1.03047e+06	1.40944e+06
	75	P54289	2	2	8.85338	0.000263392	61.8063	DLKP	DLKP-A2B	Voltage-dependent calcium channel subunit alpha-2/delta-1 OS=Homo sapiens OX=9606 GN=CACNA2D1 PE=1 SV=3	1.07907e+06	966482	1.04921e+06	19424.2	13537.9	17109.9	33284.4	15522.6	5238.16	11558.1	61060.2	29937.3	3306.68	16125.9	44171.1
	76	P11169	5	5	19.3921	2.50558e-09	16.9898	DLKP	DLKP-A2B	Solute carrier family 2, facilitated glucose transporter member 3 OS=Homo sapiens OX=9606 GN=SLC2A3 PE=1 SV=1	2.91019e+06	3.25686e+06	3.57261e+06	161062	228582	183621	865862	995649	900535	477545	674191	615848	639279	696009	601479
	77	Q6PIU2	2	2	4.72397	0.000169294	16.072	DLKP	DLKP-A5F	Neutral cholesterol ester hydrolase 1 OS=Homo sapiens OX=9606 GN=NCEH1 PE=1 SV=3	1.53325e+06	1.38737e+06	2.19134e+06	161538	194858	169454	572195	943095	802034	40699.8	92925.4	184439	546037	529825	166586
	78	Q6ZRP7	2	2	6.3369	0.000695905	15.2966	DLKP	DLKP-A2B	Sulfhydryl oxidase 2 OS=Homo sapiens OX=9606 GN=QSOX2 PE=1 SV=3	252604	245566	388880	3237.29	27287.1	27465.6	90819.5	88947.4	74745.3	150716	177702	210718	172335	156736	101323
	79	P13807	2	2	5.40803	0.00519228	14.4284	DLKP	DLKP-A2B	Glycogen [starch] synthase, muscle OS=Homo sapiens OX=9606 GN=GYS1 PE=1 SV=2	288532	223502	181681	5580.5	18425.1	24074.3	69419.9	23974.3	59009.9	3629.64	25705.6	30072.2	27843.6	91218	84428.3
	80	Q14315	26	26	77.2746	1.19827e-07	9.50801	DLKP	DLKP-A2B	Filamin-C OS=Homo sapiens OX=9606 GN=FLNC PE=1 SV=3	3.94888e+06	4.73694e+06	3.96367e+06	317136	499519	513749	508860	394125	607403	689278	584046	594424	547123	595694	704823
	81	P22694	4	4	13.6859	1.82796e-08	8.78946	DLKP	DLKP-A2B	cAMP-dependent protein kinase catalytic subunit beta OS=Homo sapiens OX=9606 GN=PRKACB PE=1 SV=2	1.24343e+06	1.24208e+06	1.11401e+06	104912	139738	164877	784358	589685	660293	249418	256315	288590	466688	505541	530958
	82	Q9BZQ8	3	3	9.84407	0.000270994	6.98948	DLKP	DLKP-A5F	Protein Niban 1 OS=Homo sapiens OX=9606 GN=NIBAN1 PE=1 SV=1	503932	569902	518589	133256	301357	414870	160581	188406	171466	64817.2	98372	64642.2	183494	165496	103407
	83	Q8IZ83	2	2	4.95225	2.20555e-05	6.50744	DLKP	DLKP-A5F	Aldehyde dehydrogenase family 16 member A1 OS=Homo sapiens OX=9606 GN=ALDH16A1 PE=1 SV=2	289337	191287	154451	87153.4	115715	108339	60761.9	42036.4	39475.6	36454.9	37736	23401.4	111297	89167.4	76174.1
	84	P49585	4	4	10.68	7.81936e-06	5.40308	DLKP	DLKP-A5F	Choline-phosphate cytidylyltransferase A OS=Homo sapiens OX=9606 GN=PCYT1A PE=1 SV=2	537566	607544	723851	227366	248907	205259	166605	236037	164106	80752.4	146694	118460	197667	195197	215721
	85	Q9BUL8	4	4	11.8688	0.00035611	4.96054	DLKP	DLKP-A5F	Programmed cell death protein 10 OS=Homo sapiens OX=9606 GN=PDCD10 PE=1 SV=1	179607	269569	233579	65032.3	109751	125318	39144.1	60439.7	50168.9	32525.8	54654.2	50457.4	88022.3	44700.7	40459.6
	86	P84157	2	2	8.13004	7.82373e-06	4.75481	DLKP	DLKP-A2B	Matrix-remodeling-associated protein 7 OS=Homo sapiens OX=9606 GN=MXRA7 PE=1 SV=1	802134	836474	1.08226e+06	139764	245729	186741	478666	627103	556999	516300	617707	520311	730922	562284	683905
	87	Q9Y6E0	2	2	5.37306	0.00342712	4.49375	DLKP	DLKP-A2B	Serine/threonine-protein kinase 24 OS=Homo sapiens OX=9606 GN=STK24 PE=1 SV=1	276177	183761	167580	15901.3	53794.2	69946.9	62144.3	59764.1	38055.8	38812.7	55160.8	57082.5	51672.5	43557.7	45416.2
	88	Q13492	2	2	6.77022	0.00301922	4.32332	DLKP	DLKP-A5F	Phosphatidylinositol-binding clathrin assembly protein OS=Homo sapiens OX=9606 GN=PICALM PE=1 SV=2	1.04543e+06	770907	2.21392e+06	1.1698e+06	933982	1.10778e+06	583134	786312	469051	317513	217842	396857	732528	593318	410490
	89	O60716	7	7	22.0923	0.000216128	4.3212	DLKP	DLKP-A5F	Catenin delta-1 OS=Homo sapiens OX=9606 GN=CTNND1 PE=1 SV=1	1.32954e+06	792348	898190	511039	527932	507873	935593	959431	978560	255072	143210	300616	578455	454276	287905
	90	Q5VW32	2	2	5.39516	0.00506927	4.14608	DLKP	DLKP-A2B	BRO1 domain-containing protein BROX OS=Homo sapiens OX=9606 GN=BROX PE=1 SV=1	130126	93776.7	55147.4	14862.5	21274.3	31167.9	79558.3	30715.1	56198.4	70648.1	47729.8	62109.3	88318.5	75150.3	64835.5
	91	O43493	3	3	12.9164	8.44472e-05	3.8695	DLKP	DLKP-A2B	Trans-Golgi network integral membrane protein 2 OS=Homo sapiens OX=9606 GN=TGOLN2 PE=1 SV=4	420351	383341	318379	83213.3	99979.9	106785	167511	114893	164409	154610	176004	129315	137570	99732.4	175214
	92	O00461	2	2	5.65571	0.0053905	3.83217	DLKP	DLKP-A	Golgi integral membrane protein 4 OS=Homo sapiens OX=9606 GN=GOLIM4 PE=1 SV=1	808288	696465	727451	391492	282059	244533	271911	178389	132191	346566	397784	326337	500862	318709	162055
	93	P26038	14	14	53.9186	8.17506e-06	3.76925	DLKP	DLKP-A	Moesin OS=Homo sapiens OX=9606 GN=MSN PE=1 SV=3	5.24071e+06	5.51715e+06	5.23807e+06	3.66004e+06	4.22806e+06	3.74217e+06	1.73107e+06	1.38987e+06	1.12285e+06	1.25123e+06	2.17239e+06	1.74286e+06	2.67145e+06	2.64797e+06	3.05219e+06
	94	Q96A65	2	2	6.32964	0.0189289	3.74249	DLKP	DLKP-A2B	Exocyst complex component 4 OS=Homo sapiens OX=9606 GN=EXOC4 PE=1 SV=1	145945	208828	302939	19033.9	94191.4	62516.4	120844	170715	116719	81675.7	106941	146348	192496	152629	153827
	95	Q9NV96	2	2	7.40154	2.46687e-05	3.74037	DLKP	DLKP-A2B	Cell cycle control protein 50A OS=Homo sapiens OX=9606 GN=TMEM30A PE=1 SV=1	456639	313284	368530	84732	103000	116638	185804	166214	150493	134493	154435	143293	159999	154055	103608
	96	Q15758	2	2	8.93039	2.1149e-06	3.45008	DLKP	DLKP-A	Neutral amino acid transporter B(0) OS=Homo sapiens OX=9606 GN=SLC1A5 PE=1 SV=2	1.71343e+06	1.489e+06	1.45833e+06	588647	646771	550047	397457	548116	405340	504355	674525	530984	519414	573948	606308
	97	P14735	4	4	12.3714	0.00221843	3.4237	DLKP	DLKP-A	Insulin-degrading enzyme OS=Homo sapiens OX=9606 GN=IDE PE=1 SV=4	1.18407e+06	1.40867e+06	1.14383e+06	770249	807940	996052	394901	395466	301015	407404	610342	300494	296471	310495	775668
	98	Q9UPT5	2	2	5.04596	0.00110149	3.39198	DLKP	DLKP-A5F	Exocyst complex component 7 OS=Homo sapiens OX=9606 GN=EXOC7 PE=1 SV=3	127722	128387	155687	38932.4	57764.9	52628.2	71093	59677.6	79257.7	30533.5	35416.7	55452.4	114573	87928	54039.8
	99	P80303	6	6	20.9466	8.51936e-05	3.30624	DLKP	DLKP-A2B	Nucleobindin-2 OS=Homo sapiens OX=9606 GN=NUCB2 PE=1 SV=3	1.069e+06	715873	892558	237529	240805	331477	809028	632061	706352	478380	635202	532835	908237	686522	588796
	100	P84095	2	2	7.23093	2.06887e-05	3.09152	DLKP	DLKP-A2B	Rho-related GTP-binding protein RhoG OS=Homo sapiens OX=9606 GN=RHOG PE=1 SV=1	521962	619955	728924	183793	183380	237979	385984	413151	392906	294184	423259	394802	499510	442594	459968
	101	P50552	10	10	31.0354	4.52842e-06	3.09151	DLKP	DLKP-A2B	Vasodilator-stimulated phosphoprotein OS=Homo sapiens OX=9606 GN=VASP PE=1 SV=3	2.71943e+06	2.83041e+06	2.44647e+06	669315	902751	1.01447e+06	1.47608e+06	1.33935e+06	1.32201e+06	1.2922e+06	1.31569e+06	1.06368e+06	1.7334e+06	1.78574e+06	1.73473e+06
	102	O43491	12	12	39.0182	5.13845e-09	3.07248	DLKP	DLKP-A5F	Band 4.1-like protein 2 OS=Homo sapiens OX=9606 GN=EPB41L2 PE=1 SV=1	3.1637e+06	3.09329e+06	2.93029e+06	1.92185e+06	2.07246e+06	2.25822e+06	1.95149e+06	1.72207e+06	1.80386e+06	932401	993678	1.06411e+06	1.30836e+06	1.3819e+06	1.33494e+06
	103	P08670	28	28	121.614	6.17073e-06	2.89375	DLKP	DLKP-A	Vimentin OS=Homo sapiens OX=9606 GN=VIM PE=1 SV=4	7.78339e+07	7.88359e+07	6.24924e+07	4.13119e+07	3.53427e+07	3.74964e+07	3.05346e+07	2.17898e+07	2.34119e+07	4.49983e+07	4.70113e+07	4.37921e+07	4.68425e+07	4.17421e+07	4.19654e+07
	104	P21964	3	3	16.8379	0.000587257	2.8422	DLKP	DLKP-A5F	Catechol O-methyltransferase OS=Homo sapiens OX=9606 GN=COMT PE=1 SV=2	1.45148e+07	1.14877e+07	1.35294e+07	1.05899e+07	6.94113e+06	7.33248e+06	5.02704e+06	5.29384e+06	4.3764e+06	5.11084e+06	3.47591e+06	5.32217e+06	6.583e+06	4.7586e+06	3.32418e+06
	105	P54920	5	5	27.7603	9.44949e-07	2.71622	DLKP	DLKP-A5F	Alpha-soluble NSF attachment protein OS=Homo sapiens OX=9606 GN=NAPA PE=1 SV=3	2.0509e+06	2.32925e+06	2.23499e+06	969942	923201	868907	906923	932792	838753	932805	832523	670094	1.02055e+06	913895	1.07862e+06
	106	P17302	8	8	38.4993	6.09005e-07	2.64325	DLKP	DLKP-A5F	Gap junction alpha-1 protein OS=Homo sapiens OX=9606 GN=GJA1 PE=1 SV=2	4.97289e+06	5.39587e+06	5.16903e+06	2.95164e+06	3.59607e+06	3.56451e+06	2.82677e+06	3.0108e+06	2.55915e+06	1.76126e+06	2.23604e+06	1.88098e+06	4.36165e+06	4.22246e+06	4.31969e+06
	107	O96005	3	3	11.7934	2.71268e-05	2.63391	DLKP	DLKP-A2B	Cleft lip and palate transmembrane protein 1 OS=Homo sapiens OX=9606 GN=CLPTM1 PE=1 SV=1	1.34171e+06	1.02851e+06	1.45168e+06	554135	481301	415601	551227	609224	563805	435433	473053	606559	608322	558580	544862
	108	P17655	2	2	4.62968	0.000982128	2.5502	DLKP	DLKP-A2B	Calpain-2 catalytic subunit OS=Homo sapiens OX=9606 GN=CAPN2 PE=1 SV=6	347003	304964	231116	87779.8	113247	145254	164334	129778	118194	133873	182550	128642	189505	180123	178062
