# Supplementary material for: Label-Free Quantitative Proteomics Analysis of Adriamycin Selected Multidrug Resistant Human Lung Cancer Cells
Source: Biomolecules. 2022 Oct 1;12(10):1401. doi: 10.3390/biom12101401 (PMC9599763; doi:10.3390/biom12101401)
Supplement: Supplementary file 1 [file biomolecules-12-01401-s001.zip › SupplemantaryFile3.xlsx]

## Sheet: DE Data
Accession	Peptide count	Unique peptides	Confidence score	Anova (p)	Max fold change	Highest mean condition	Lowest mean condition	Description	DLKP_D1_120mins_OTIT	DLKP_D2_120mins_OTIT_	DLKP_D3_120mins_OTIT_	DLKP_A2B_1_120mins_OTIT	DLKP_A2B_2_120mins_OTIT	DLKP_A2B_3_120mins_OTIT	DLKP_A1_120mins_OTIT	DLKP_A2_120mins_OTIT	DLKP_A3_120mins_OTIT	DLKP_A5F_1_120mins_OTIT	DLKP_A5F_2_120mins_OTIT	DLKP_A5F_3_120mins_OTIT	DLKP_A10_1_120mins_OTIT	DLKP_A10_2_120mins_OTIT	DLKP_A10_3_120mins_OTIT_	pDLKP	DLKP-A2B	DLKP-A	DLKP-A5F	DLKP-A10	pDLKP	DLKP-A2B	DLKP-A	DLKP-A5F	DLKP-A10
Q9UPN3	145	145	531.104	7.41875e-07	6.32569	DLKP-A2B	DLKP	Microtubule-actin cross-linking factor 1, isoforms 1/2/3/5 OS=Homo sapiens OX=9606 GN=MACF1 PE=1 SV=4	2.94666e+06	2.7693e+06	2.65681e+06	1.92741e+07	1.62098e+07	1.74797e+07	8.13813e+06	5.69693e+06	6.69497e+06	1.1976e+07	9.3792e+06	8.98614e+06	1.08539e+07	1.07009e+07	7.2003e+06	2.79093e+06	1.76545e+07	6.84334e+06	1.01138e+07	9.58506e+06	1	6.32569	2.452	3.62381	3.43437
Q09666	109	109	382.572	0.000253749	1.61736	DLKP-A2B	DLKP-A10	Neuroblast differentiation-associated protein AHNAK OS=Homo sapiens OX=9606 GN=AHNAK PE=1 SV=2	1.10829e+07	1.0892e+07	1.03856e+07	1.58824e+07	1.33198e+07	1.38911e+07	1.53325e+07	1.25239e+07	1.39152e+07	1.13822e+07	1.0349e+07	1.16259e+07	1.0112e+07	8.14021e+06	8.39203e+06	1.07868e+07	1.43645e+07	1.39239e+07	1.1119e+07	8.88142e+06	1	1.33166	1.29082	1.0308	0.823357
P35579	65	65	263.724	0.000833888	1.52855	DLKP-A5F	DLKP-A10	Myosin-9 OS=Homo sapiens OX=9606 GN=MYH9 PE=1 SV=4	3.12128e+07	2.69721e+07	2.89676e+07	3.03551e+07	2.90693e+07	2.8058e+07	3.10739e+07	2.89635e+07	3.17383e+07	3.45882e+07	2.86666e+07	3.70105e+07	2.34529e+07	2.18378e+07	2.03044e+07	2.90508e+07	2.91608e+07	3.05919e+07	3.34218e+07	2.1865e+07	1	1.00379	1.05305	1.15046	0.752647
P42704	54	54	169.445	6.02683e-05	2.00416	DLKP	DLKP-A	Leucine-rich PPR motif-containing protein, mitochondrial OS=Homo sapiens OX=9606 GN=LRPPRC PE=1 SV=3	1.21534e+07	1.18092e+07	1.14729e+07	8.0396e+06	7.25756e+06	7.61636e+06	6.93998e+06	5.3774e+06	5.36363e+06	5.40851e+06	7.35957e+06	5.65035e+06	5.92935e+06	6.1907e+06	6.75339e+06	1.18118e+07	7.63784e+06	5.89367e+06	6.13948e+06	6.29115e+06	1	0.646626	0.498963	0.519773	0.532614
O75369	51	51	171.184	6.89682e-06	3.64523	DLKP-A	DLKP	Filamin-B OS=Homo sapiens OX=9606 GN=FLNB PE=1 SV=2	2.66629e+06	2.18232e+06	1.63584e+06	4.52664e+06	4.48685e+06	4.67959e+06	8.90375e+06	7.7046e+06	7.02893e+06	4.64284e+06	4.01565e+06	3.47125e+06	7.73959e+06	6.65074e+06	6.07515e+06	2.16148e+06	4.56436e+06	7.87909e+06	4.04325e+06	6.82183e+06	1	2.11168	3.64523	1.87059	3.15609
P08183	47	47	179.967	3.5516e-13	49.7769	DLKP-A5F	DLKP	ATP-dependent translocase ABCB1 OS=Homo sapiens OX=9606 GN=ABCB1 PE=1 SV=3	488611	476744	465077	1.05176e+06	854777	715540	1.32494e+07	1.24916e+07	1.39383e+07	2.47084e+07	2.42679e+07	2.22262e+07	1.71374e+07	1.62136e+07	1.593e+07	476811	874027	1.32264e+07	2.37342e+07	1.6427e+07	1	1.83307	27.7394	49.7769	34.4518
P46940	47	47	157.722	7.08945e-06	2.71526	DLKP-A	DLKP	Ras GTPase-activating-like protein IQGAP1 OS=Homo sapiens OX=9606 GN=IQGAP1 PE=1 SV=1	3.89047e+06	4.34748e+06	4.05354e+06	4.4169e+06	6.5097e+06	5.68172e+06	1.17362e+07	9.75126e+06	1.18872e+07	6.28074e+06	6.94935e+06	5.46526e+06	9.35242e+06	9.38916e+06	1.02867e+07	4.09716e+06	5.5361e+06	1.11249e+07	6.23178e+06	9.67608e+06	1	1.3512	2.71526	1.521	2.36165
P49327	46	46	157.825	0.000523232	1.58448	DLKP-A10	DLKP-A2B	Fatty acid synthase OS=Homo sapiens OX=9606 GN=FASN PE=1 SV=3	3.50317e+07	3.59825e+07	2.9811e+07	1.95879e+07	2.27888e+07	2.1468e+07	2.99764e+07	2.232e+07	2.36872e+07	2.42722e+07	2.68926e+07	2.32192e+07	3.29803e+07	3.47426e+07	3.34378e+07	3.36084e+07	2.12816e+07	2.53279e+07	2.47947e+07	3.37202e+07	1	0.633222	0.753617	0.737752	1.00333
P11137	40	40	132.602	0.00015619	20.5682	DLKP-A5F	DLKP-A2B	Microtubule-associated protein 2 OS=Homo sapiens OX=9606 GN=MAP2 PE=1 SV=4	4.1375e+06	2.75579e+06	4.2299e+06	584264	102948	82226	3.87516e+06	3.77428e+06	4.68202e+06	9.97927e+06	2.53328e+06	3.31339e+06	747731	507312	630955	3.70773e+06	256479	4.11049e+06	5.27531e+06	628666	1	0.0691742	1.10863	1.42279	0.169555
Q01082	37	37	128.332	0.000110945	1.67227	DLKP	DLKP-A5F	Spectrin beta chain, non-erythrocytic 1 OS=Homo sapiens OX=9606 GN=SPTBN1 PE=1 SV=2	4.12154e+06	4.37372e+06	3.79644e+06	3.56473e+06	3.75032e+06	3.88364e+06	3.19117e+06	2.74173e+06	2.6102e+06	2.46888e+06	2.65616e+06	2.22526e+06	3.29735e+06	2.77455e+06	2.85083e+06	4.09723e+06	3.7329e+06	2.8477e+06	2.4501e+06	2.97425e+06	1	0.911078	0.69503	0.597989	0.725916
P00352	33	33	178.335	7.15484e-06	3.05372	DLKP-A10	DLKP-A2B	Retinal dehydrogenase 1 OS=Homo sapiens OX=9606 GN=ALDH1A1 PE=1 SV=2	3.32478e+08	3.16978e+08	2.34968e+08	2.10846e+08	2.26806e+08	2.20781e+08	6.25399e+08	4.31163e+08	4.8869e+08	4.52874e+08	5.20137e+08	4.94414e+08	7.37733e+08	6.67399e+08	6.05539e+08	2.94808e+08	2.19478e+08	5.15084e+08	4.89141e+08	6.70223e+08	1	0.744476	1.74718	1.65919	2.27342
Q13813	32	32	111.665	0.000132897	1.66216	DLKP	DLKP-A5F	Spectrin alpha chain, non-erythrocytic 1 OS=Homo sapiens OX=9606 GN=SPTAN1 PE=1 SV=3	3.81878e+06	4.09711e+06	3.56962e+06	3.33967e+06	3.91946e+06	4.0254e+06	3.06943e+06	2.35274e+06	2.40037e+06	2.26814e+06	2.25184e+06	2.39002e+06	2.93609e+06	2.64246e+06	2.57221e+06	3.8285e+06	3.76151e+06	2.60751e+06	2.30334e+06	2.71692e+06	1	0.982501	0.681079	0.601628	0.709656
P13667	30	30	111.474	1.3463e-05	1.85707	DLKP	DLKP-A5F	Protein disulfide-isomerase A4 OS=Homo sapiens OX=9606 GN=PDIA4 PE=1 SV=2	2.19283e+07	1.88667e+07	2.42256e+07	1.72688e+07	1.94817e+07	1.76782e+07	1.691e+07	1.65118e+07	1.48508e+07	1.13835e+07	1.20669e+07	1.15619e+07	1.3441e+07	1.29936e+07	1.16608e+07	2.16735e+07	1.81429e+07	1.60909e+07	1.16708e+07	1.26985e+07	1	0.8371	0.742421	0.538482	0.585898
P02545	30	30	116.075	0.000463514	2.7803	DLKP-A10	DLKP-A2B	Prelamin-A/C OS=Homo sapiens OX=9606 GN=LMNA PE=1 SV=1	1.04709e+07	8.82802e+06	1.68023e+07	4.06751e+06	4.74021e+06	4.18041e+06	8.60763e+06	1.03944e+07	9.39634e+06	4.82928e+06	5.48259e+06	7.93707e+06	1.40912e+07	1.1668e+07	1.03518e+07	1.20337e+07	4.32938e+06	9.46613e+06	6.08298e+06	1.2037e+07	1	0.35977	0.786633	0.505494	1.00027
P04083	29	29	147.071	3.48805e-05	5.10154	DLKP-A10	DLKP	Annexin A1 OS=Homo sapiens OX=9606 GN=ANXA1 PE=1 SV=2	1.91479e+08	2.23623e+08	2.03668e+08	3.75185e+08	2.2606e+08	2.16583e+08	6.91788e+08	5.83735e+08	5.97375e+08	9.09517e+08	4.54009e+08	4.59336e+08	1.07474e+09	1.00451e+09	1.07743e+09	2.06257e+08	2.72609e+08	6.243e+08	6.07621e+08	1.05223e+09	1	1.3217	3.02681	2.94594	5.10154
Q15149	29	29	86.4516	0.000882758	2.12916	DLKP	DLKP-A	Plectin OS=Homo sapiens OX=9606 GN=PLEC PE=1 SV=3	2.32963e+06	1.81221e+06	1.76885e+06	1.30599e+06	1.26738e+06	1.39617e+06	1.09112e+06	826941	858006	1.01245e+06	1.10091e+06	889954	1.4166e+06	1.13651e+06	886748	1.97023e+06	1.32318e+06	925357	1.0011e+06	1.14662e+06	1	0.671586	0.469669	0.508114	0.581972
P08670	28	28	121.614	6.17073e-06	2.89375	DLKP	DLKP-A	Vimentin OS=Homo sapiens OX=9606 GN=VIM PE=1 SV=4	7.78339e+07	7.88359e+07	6.24924e+07	4.13119e+07	3.53427e+07	3.74964e+07	3.05346e+07	2.17898e+07	2.34119e+07	4.49983e+07	4.70113e+07	4.37921e+07	4.68425e+07	4.17421e+07	4.19654e+07	7.30541e+07	3.80504e+07	2.52454e+07	4.52672e+07	4.35167e+07	1	0.520852	0.345572	0.61964	0.595678
P27816	28	28	86.4889	6.04267e-05	2.1194	DLKP-A10	DLKP-A2B	Microtubule-associated protein 4 OS=Homo sapiens OX=9606 GN=MAP4 PE=1 SV=3	9.52841e+06	7.6798e+06	7.07396e+06	5.06571e+06	5.08561e+06	5.89314e+06	7.9986e+06	6.56756e+06	6.70504e+06	1.00306e+07	1.08633e+07	9.03133e+06	1.25017e+07	1.07662e+07	1.07368e+07	8.09406e+06	5.34816e+06	7.0904e+06	9.97509e+06	1.13349e+07	1	0.660751	0.876	1.2324	1.4004
Q86UP2	28	28	87.206	0.00104511	1.76185	DLKP-A	DLKP	Kinectin OS=Homo sapiens OX=9606 GN=KTN1 PE=1 SV=1	2.06655e+06	2.05826e+06	1.72772e+06	3.06334e+06	3.30725e+06	3.50589e+06	4.00199e+06	3.22872e+06	3.08056e+06	2.15923e+06	2.31323e+06	2.24908e+06	2.57054e+06	2.54567e+06	1.73449e+06	1.95084e+06	3.29216e+06	3.43709e+06	2.24051e+06	2.28357e+06	1	1.68756	1.76185	1.14848	1.17055
P13797	27	27	112.301	1.21522e-08	4.68742	DLKP-A10	DLKP	Plastin-3 OS=Homo sapiens OX=9606 GN=PLS3 PE=1 SV=4	8.02911e+06	7.47619e+06	6.31397e+06	8.67012e+06	8.7632e+06	9.47531e+06	3.14925e+07	2.19924e+07	2.38868e+07	3.33908e+07	3.22833e+07	3.10577e+07	3.73347e+07	3.29918e+07	3.19495e+07	7.27309e+06	8.96954e+06	2.57906e+07	3.22439e+07	3.4092e+07	1	1.23325	3.54603	4.43332	4.68742
O75643	27	27	77.7922	2.03395e-06	1.62429	DLKP-A	DLKP	U5 small nuclear ribonucleoprotein 200 kDa helicase OS=Homo sapiens OX=9606 GN=SNRNP200 PE=1 SV=2	2.47661e+06	2.25462e+06	2.52394e+06	2.80793e+06	2.57002e+06	2.56679e+06	3.87129e+06	4.01759e+06	3.89567e+06	3.88894e+06	3.52716e+06	4.03828e+06	3.86269e+06	3.42734e+06	3.44003e+06	2.41839e+06	2.64824e+06	3.92818e+06	3.81813e+06	3.57669e+06	1	1.09504	1.62429	1.57879	1.47895
Q14315	26	26	77.2746	1.19827e-07	9.50801	DLKP	DLKP-A2B	Filamin-C OS=Homo sapiens OX=9606 GN=FLNC PE=1 SV=3	3.94888e+06	4.73694e+06	3.96367e+06	317136	499519	513749	508860	394125	607403	689278	584046	594424	547123	595694	704823	4.2165e+06	443468	503463	622583	615880	1	0.105174	0.119403	0.147654	0.146064
P11021	26	26	95.559	1.37966e-05	1.87885	DLKP	DLKP-A2B	Endoplasmic reticulum chaperone BiP OS=Homo sapiens OX=9606 GN=HSPA5 PE=1 SV=2	5.34008e+07	4.73461e+07	5.99581e+07	3.0044e+07	2.80811e+07	2.74088e+07	3.40695e+07	3.50069e+07	3.22783e+07	3.29631e+07	3.48919e+07	3.41517e+07	3.88473e+07	3.46202e+07	3.26501e+07	5.35683e+07	2.85113e+07	3.37849e+07	3.40022e+07	3.53725e+07	1	0.532242	0.630688	0.634745	0.660325
Q02952	26	26	93.578	0.000553371	2.27266	DLKP-A5F	DLKP-A2B	A-kinase anchor protein 12 OS=Homo sapiens OX=9606 GN=AKAP12 PE=1 SV=4	2.31262e+06	1.56798e+06	1.45051e+06	1.0317e+06	1.18948e+06	1.16542e+06	1.88874e+06	1.59958e+06	1.82444e+06	2.7202e+06	2.63038e+06	2.34601e+06	1.53395e+06	1.33465e+06	1.06724e+06	1.77704e+06	1.12886e+06	1.77092e+06	2.56553e+06	1.31195e+06	1	0.635251	0.996559	1.44371	0.738278
Q14204	25	25	85.9633	0.00146758	1.54093	DLKP-A2B	DLKP-A5F	Cytoplasmic dynein 1 heavy chain 1 OS=Homo sapiens OX=9606 GN=DYNC1H1 PE=1 SV=5	3.82083e+06	5.05658e+06	4.06781e+06	6.45313e+06	6.19135e+06	5.67538e+06	4.35673e+06	4.62431e+06	4.01771e+06	3.87341e+06	3.7972e+06	4.21825e+06	4.98382e+06	5.18092e+06	4.39505e+06	4.31507e+06	6.10662e+06	4.33291e+06	3.96295e+06	4.85326e+06	1	1.41518	1.00414	0.918398	1.12472
Q9Y4L1	24	24	91.5834	2.74939e-07	2.30811	DLKP	DLKP-A5F	Hypoxia up-regulated protein 1 OS=Homo sapiens OX=9606 GN=HYOU1 PE=1 SV=1	1.47205e+07	1.30245e+07	1.46466e+07	6.32567e+06	6.6082e+06	6.49675e+06	6.75325e+06	7.43119e+06	6.58242e+06	5.33773e+06	6.30165e+06	6.72704e+06	6.82196e+06	6.26932e+06	6.78088e+06	1.41305e+07	6.47687e+06	6.92229e+06	6.12214e+06	6.62406e+06	1	0.45836	0.489881	0.433256	0.468776
Q05682	24	24	85.1205	2.52926e-06	2.81328	DLKP-A5F	DLKP	Caldesmon OS=Homo sapiens OX=9606 GN=CALD1 PE=1 SV=3	3.52644e+06	5.03381e+06	4.71669e+06	1.06067e+07	1.10007e+07	1.23365e+07	1.17107e+07	1.03314e+07	1.07068e+07	1.1394e+07	1.38008e+07	1.21568e+07	6.95591e+06	7.12745e+06	5.86953e+06	4.42565e+06	1.13147e+07	1.09163e+07	1.24506e+07	6.65096e+06	1	2.55661	2.4666	2.81328	1.50282
Q99798	23	23	84.2541	2.98691e-05	1.76015	DLKP	DLKP-A	Aconitate hydratase, mitochondrial OS=Homo sapiens OX=9606 GN=ACO2 PE=1 SV=2	8.36592e+06	7.27351e+06	7.55796e+06	5.62348e+06	5.66179e+06	5.737e+06	4.63094e+06	4.59702e+06	3.95128e+06	5.65071e+06	6.27204e+06	5.32517e+06	5.50969e+06	4.83662e+06	4.9296e+06	7.73246e+06	5.67409e+06	4.39308e+06	5.74931e+06	5.09197e+06	1	0.733801	0.568134	0.743528	0.658518
P55060	23	23	68.9388	5.87612e-05	1.69074	DLKP	DLKP-A10	Exportin-2 OS=Homo sapiens OX=9606 GN=CSE1L PE=1 SV=3	1.86119e+07	1.85966e+07	1.50165e+07	1.50329e+07	1.49274e+07	1.49748e+07	1.19196e+07	9.9698e+06	9.69459e+06	1.47113e+07	1.56567e+07	1.33345e+07	1.02258e+07	9.89549e+06	1.07675e+07	1.74083e+07	1.49784e+07	1.0528e+07	1.45675e+07	1.02963e+07	1	0.860415	0.604767	0.836811	0.591457
P06756	21	21	58.7337	8.0074e-07	3.1558	DLKP-A	DLKP-A10	Integrin alpha-V OS=Homo sapiens OX=9606 GN=ITGAV PE=1 SV=2	4.37662e+06	4.17104e+06	4.59449e+06	7.01671e+06	6.84594e+06	5.66858e+06	8.92537e+06	9.35171e+06	7.80121e+06	3.60617e+06	3.58323e+06	3.6312e+06	3.27567e+06	2.69157e+06	2.29636e+06	4.38072e+06	6.51041e+06	8.69276e+06	3.60687e+06	2.75453e+06	1	1.48615	1.98433	0.823351	0.628786
P13639	21	21	91.6451	1.00068e-05	1.50383	DLKP-A5F	DLKP-A2B	Elongation factor 2 OS=Homo sapiens OX=9606 GN=EEF2 PE=1 SV=4	3.54958e+07	3.73174e+07	3.6355e+07	3.65863e+07	3.03824e+07	3.39846e+07	3.62684e+07	3.73435e+07	3.75039e+07	5.32511e+07	5.13676e+07	4.71982e+07	4.60772e+07	4.82818e+07	4.61214e+07	3.63894e+07	3.36511e+07	3.70386e+07	5.06056e+07	4.68268e+07	1	0.924751	1.01784	1.39067	1.28683
P14625	21	21	71.2223	0.00015664	1.58246	DLKP	DLKP-A10	Endoplasmin OS=Homo sapiens OX=9606 GN=HSP90B1 PE=1 SV=1	2.30759e+07	2.28777e+07	2.59398e+07	1.90455e+07	1.69497e+07	1.62814e+07	2.14134e+07	2.0593e+07	1.89634e+07	1.7801e+07	1.8296e+07	1.85871e+07	1.61826e+07	1.57321e+07	1.35166e+07	2.39645e+07	1.74255e+07	2.03233e+07	1.8228e+07	1.51438e+07	1	0.72714	0.848059	0.760627	0.631926
P12270	20	20	59.2302	1.01105e-05	1.55207	DLKP	DLKP-A2B	Nucleoprotein TPR OS=Homo sapiens OX=9606 GN=TPR PE=1 SV=3	1.07893e+06	1.14694e+06	1.12384e+06	759348	673585	725290	888009	914617	940462	742904	828058	790483	804344	689765	770140	1.11657e+06	719408	914363	787148	754750	1	0.644301	0.818903	0.70497	0.675954
P07237	20	20	67.9306	1.55761e-05	1.57965	DLKP	DLKP-A2B	Protein disulfide-isomerase OS=Homo sapiens OX=9606 GN=P4HB PE=1 SV=3	3.76364e+07	3.16412e+07	3.8449e+07	2.37434e+07	2.29817e+07	2.14712e+07	2.3676e+07	2.53957e+07	2.34245e+07	2.35147e+07	2.42703e+07	2.42295e+07	2.46287e+07	2.49423e+07	2.36401e+07	3.59088e+07	2.27321e+07	2.41654e+07	2.40048e+07	2.44037e+07	1	0.63305	0.672965	0.668493	0.679601
O43707	20	20	79.7089	0.000458148	2.22919	DLKP-A10	DLKP-A2B	Alpha-actinin-4 OS=Homo sapiens OX=9606 GN=ACTN4 PE=1 SV=2	1.40673e+07	1.08583e+07	1.05217e+07	4.8926e+06	6.92459e+06	7.9718e+06	1.35326e+07	1.15797e+07	1.14294e+07	1.07015e+07	1.10292e+07	1.12252e+07	1.59834e+07	1.42326e+07	1.38974e+07	1.18158e+07	6.59633e+06	1.21806e+07	1.09853e+07	1.47045e+07	1	0.558265	1.03087	0.929718	1.24448
Q8WXH0	19	19	65.9315	9.52388e-06	31.2144	DLKP-A2B	DLKP	Nesprin-2 OS=Homo sapiens OX=9606 GN=SYNE2 PE=1 SV=3	45489.2	96391.2	25323.9	1.59965e+06	1.92743e+06	1.69209e+06	956227	572566	663835	241375	104658	116361	586284	470513	277028	55734.8	1.73973e+06	730876	154131	444609	1	31.2144	13.1135	2.76545	7.97722
P34932	18	18	64.2953	0.000191948	1.8685	DLKP-A10	DLKP	Heat shock 70 kDa protein 4 OS=Homo sapiens OX=9606 GN=HSPA4 PE=1 SV=4	1.0319e+07	1.16443e+07	9.00874e+06	1.29193e+07	1.26498e+07	1.37655e+07	1.73973e+07	1.44067e+07	1.47411e+07	1.49228e+07	1.98116e+07	1.60514e+07	1.92322e+07	1.85045e+07	2.01347e+07	1.0324e+07	1.31115e+07	1.5515e+07	1.69286e+07	1.92905e+07	1	1.27	1.50281	1.63973	1.8685
Q13464	17	17	45.2001	2.72447e-06	4.27629	DLKP-A5F	DLKP	Rho-associated protein kinase 1 OS=Homo sapiens OX=9606 GN=ROCK1 PE=1 SV=1	217969	350838	325101	1.04403e+06	917480	1.07832e+06	1.06426e+06	1.31792e+06	1.21121e+06	1.08207e+06	1.57938e+06	1.16116e+06	946062	1.01802e+06	980517	297969	1.01328e+06	1.1978e+06	1.2742e+06	981532	1	3.40061	4.01986	4.27629	3.29407
P00558	17	17	67.527	6.10656e-05	1.63092	DLKP	DLKP-A5F	Phosphoglycerate kinase 1 OS=Homo sapiens OX=9606 GN=PGK1 PE=1 SV=3	3.38038e+07	3.87365e+07	3.00517e+07	3.18975e+07	3.32703e+07	3.31459e+07	2.43042e+07	2.00572e+07	1.92863e+07	2.10934e+07	2.2811e+07	1.89999e+07	3.20848e+07	3.07565e+07	3.26071e+07	3.41973e+07	3.27712e+07	2.12159e+07	2.09681e+07	3.18162e+07	1	0.958298	0.620396	0.613151	0.93037
P18206	17	17	49.1882	0.000720104	1.82013	DLKP	DLKP-A	Vinculin OS=Homo sapiens OX=9606 GN=VCL PE=1 SV=4	1.06053e+07	1.23861e+07	1.29788e+07	7.94325e+06	8.73702e+06	9.0977e+06	6.94329e+06	6.57672e+06	6.24239e+06	5.82327e+06	7.88463e+06	6.16906e+06	7.65608e+06	6.51564e+06	9.20135e+06	1.19901e+07	8.59266e+06	6.58747e+06	6.62565e+06	7.79102e+06	1	0.716649	0.549411	0.552596	0.64979
P09874	17	17	66.9744	0.00215117	1.92749	DLKP-A	DLKP-A2B	Poly [ADP-ribose] polymerase 1 OS=Homo sapiens OX=9606 GN=PARP1 PE=1 SV=4	6.98135e+06	6.05012e+06	9.79475e+06	4.30203e+06	4.57845e+06	3.81758e+06	6.52639e+06	9.33285e+06	8.61614e+06	6.72914e+06	7.87975e+06	8.60577e+06	7.90183e+06	7.58703e+06	7.91318e+06	7.60874e+06	4.23269e+06	8.15846e+06	7.73822e+06	7.80068e+06	1	0.556293	1.07225	1.01702	1.02523
Q01995	16	16	49.1961	7.35029e-06	32.4983	DLKP	DLKP-A10	Transgelin OS=Homo sapiens OX=9606 GN=TAGLN PE=1 SV=4	1.15192e+07	2.04576e+07	2.26048e+07	574682	545484	590254	2.30994e+06	5.06653e+06	6.11098e+06	4.81954e+06	1.18621e+06	2.16526e+06	576722	568602	534196	1.81939e+07	570140	4.49582e+06	2.72367e+06	559840	1	0.0313369	0.247106	0.149703	0.0307708
P42224	16	16	55.2335	1.05574e-05	2.09254	DLKP	DLKP-A2B	Signal transducer and activator of transcription 1-alpha/beta OS=Homo sapiens OX=9606 GN=STAT1 PE=1 SV=2	2.23011e+06	2.55592e+06	2.85071e+06	1.31212e+06	1.21752e+06	1.11988e+06	2.45277e+06	2.65054e+06	2.284e+06	1.98858e+06	1.92204e+06	2.31484e+06	2.29174e+06	2.31845e+06	2.05027e+06	2.54558e+06	1.2165e+06	2.46244e+06	2.07515e+06	2.22015e+06	1	0.477889	0.967339	0.8152	0.872161
Q9P2J5	16	16	51.3259	0.000250465	1.78187	DLKP-A10	DLKP	Leucine--tRNA ligase, cytoplasmic OS=Homo sapiens OX=9606 GN=LARS1 PE=1 SV=2	2.27632e+06	2.73377e+06	1.85185e+06	2.3413e+06	2.404e+06	2.53182e+06	3.48145e+06	2.78345e+06	2.84809e+06	3.61221e+06	4.50311e+06	3.79903e+06	4.1934e+06	4.13989e+06	3.8938e+06	2.28731e+06	2.42571e+06	3.03766e+06	3.97145e+06	4.0757e+06	1	1.0605	1.32805	1.7363	1.78187
Q6P2Q9	16	16	48.0482	0.000509856	1.62246	DLKP-A5F	DLKP-A2B	Pre-mRNA-processing-splicing factor 8 OS=Homo sapiens OX=9606 GN=PRPF8 PE=1 SV=2	2.83526e+06	2.03128e+06	2.58812e+06	2.38375e+06	2.18578e+06	2.1168e+06	2.93285e+06	3.15549e+06	3.51019e+06	3.29304e+06	3.78944e+06	3.7658e+06	3.33725e+06	3.30598e+06	3.27277e+06	2.48488e+06	2.22878e+06	3.19951e+06	3.6161e+06	3.30534e+06	1	0.896935	1.28759	1.45524	1.33018
P29401	15	15	63.1151	1.62044e-06	1.95876	DLKP-A10	DLKP-A2B	Transketolase OS=Homo sapiens OX=9606 GN=TKT PE=1 SV=3	2.74634e+07	2.8669e+07	2.70866e+07	2.0615e+07	2.06418e+07	1.85767e+07	2.97213e+07	2.64313e+07	2.71516e+07	3.12481e+07	3.7691e+07	3.51746e+07	4.13922e+07	3.70405e+07	3.87666e+07	2.77396e+07	1.99445e+07	2.77681e+07	3.47046e+07	3.90665e+07	1	0.71899	1.00103	1.25108	1.40833
O43852	15	15	65.5768	4.32686e-06	2.60695	DLKP	DLKP-A10	Calumenin OS=Homo sapiens OX=9606 GN=CALU PE=1 SV=2	1.74013e+07	1.34305e+07	1.89655e+07	1.27343e+07	1.11477e+07	1.08185e+07	9.78339e+06	9.22814e+06	9.03488e+06	7.82761e+06	8.92652e+06	7.74916e+06	6.63862e+06	6.17336e+06	6.28978e+06	1.65991e+07	1.15668e+07	9.3488e+06	8.16777e+06	6.36725e+06	1	0.696835	0.563211	0.492061	0.38359
Q9NSE4	15	15	46.5135	1.96494e-05	2.54097	DLKP-A10	DLKP-A2B	Isoleucine--tRNA ligase, mitochondrial OS=Homo sapiens OX=9606 GN=IARS2 PE=1 SV=2	3.37702e+06	2.30699e+06	2.92098e+06	1.59942e+06	1.36554e+06	1.35909e+06	2.80474e+06	2.90954e+06	2.38304e+06	2.35365e+06	2.0853e+06	2.00287e+06	3.80762e+06	3.5309e+06	3.64878e+06	2.86833e+06	1.44135e+06	2.69911e+06	2.14727e+06	3.66243e+06	1	0.502505	0.941003	0.748613	1.27685
P07900	15	15	54.9624	5.98877e-05	1.65926	DLKP-A2B	DLKP	Heat shock protein HSP 90-alpha OS=Homo sapiens OX=9606 GN=HSP90AA1 PE=1 SV=5	5.92157e+07	6.3605e+07	5.15299e+07	9.08606e+07	1.03056e+08	9.53772e+07	7.29471e+07	6.0708e+07	6.46796e+07	6.89494e+07	7.08119e+07	6.40143e+07	8.30526e+07	8.94775e+07	9.48189e+07	5.81168e+07	9.64311e+07	6.61116e+07	6.79252e+07	8.91164e+07	1	1.65926	1.13756	1.16877	1.5334
Q13200	15	15	49.5843	9.80316e-05	1.69571	DLKP	DLKP-A	26S proteasome non-ATPase regulatory subunit 2 OS=Homo sapiens OX=9606 GN=PSMD2 PE=1 SV=3	4.69874e+06	4.24331e+06	3.76878e+06	3.44593e+06	3.4096e+06	3.3174e+06	2.70397e+06	2.44443e+06	2.34746e+06	2.91002e+06	2.46153e+06	2.35751e+06	2.73108e+06	3.05367e+06	2.59937e+06	4.23694e+06	3.39098e+06	2.49862e+06	2.57635e+06	2.7947e+06	1	0.800336	0.589722	0.608069	0.659604
P06737	15	15	42.1556	0.000616814	3.65004	DLKP-A10	DLKP-A2B	Glycogen phosphorylase, liver form OS=Homo sapiens OX=9606 GN=PYGL PE=1 SV=4	1.45544e+06	1.58642e+06	1.10132e+06	658618	954816	1.36768e+06	2.17455e+06	1.60155e+06	1.6082e+06	2.36429e+06	2.64238e+06	2.04088e+06	2.94708e+06	3.05973e+06	4.87436e+06	1.38106e+06	993705	1.79477e+06	2.34918e+06	3.62706e+06	1	0.719525	1.29956	1.701	2.62629
Q92598	15	15	54.8115	0.000926888	1.55905	DLKP-A5F	DLKP-A	Heat shock protein 105 kDa OS=Homo sapiens OX=9606 GN=HSPH1 PE=1 SV=1	6.35247e+06	5.37724e+06	5.16324e+06	5.68883e+06	4.94515e+06	5.20337e+06	4.63561e+06	3.91205e+06	4.59049e+06	7.55561e+06	6.7101e+06	6.21738e+06	6.07518e+06	6.31671e+06	6.01975e+06	5.63098e+06	5.27912e+06	4.37938e+06	6.8277e+06	6.13721e+06	1	0.937512	0.77773	1.21252	1.0899
P12081	14	14	39.2024	3.57376e-07	1.89395	DLKP-A5F	DLKP	Histidine--tRNA ligase, cytoplasmic OS=Homo sapiens OX=9606 GN=HARS1 PE=1 SV=2	2.15571e+06	2.32491e+06	2.26804e+06	3.35809e+06	3.87799e+06	3.68637e+06	3.73671e+06	3.50457e+06	3.36358e+06	4.02195e+06	4.5435e+06	4.21615e+06	4.28555e+06	4.06461e+06	4.00222e+06	2.24955e+06	3.64082e+06	3.53495e+06	4.26053e+06	4.11746e+06	1	1.61846	1.5714	1.89395	1.83035
P26038	14	14	53.9186	8.17506e-06	3.76925	DLKP	DLKP-A	Moesin OS=Homo sapiens OX=9606 GN=MSN PE=1 SV=3	5.24071e+06	5.51715e+06	5.23807e+06	3.66004e+06	4.22806e+06	3.74217e+06	1.73107e+06	1.38987e+06	1.12285e+06	1.25123e+06	2.17239e+06	1.74286e+06	2.67145e+06	2.64797e+06	3.05219e+06	5.33198e+06	3.87676e+06	1.4146e+06	1.72216e+06	2.79054e+06	1	0.727077	0.265305	0.322987	0.523359
P31939	14	14	45.7553	2.52269e-05	2.04428	DLKP-A10	DLKP	Bifunctional purine biosynthesis protein ATIC OS=Homo sapiens OX=9606 GN=ATIC PE=1 SV=3	4.57174e+06	4.76248e+06	3.53671e+06	5.85048e+06	5.51178e+06	5.45154e+06	7.44809e+06	6.3456e+06	6.72312e+06	6.83283e+06	7.46715e+06	6.38723e+06	8.97171e+06	8.54504e+06	8.79498e+06	4.29031e+06	5.6046e+06	6.83894e+06	6.89574e+06	8.77058e+06	1	1.30634	1.59404	1.60728	2.04428
O95782	14	14	37.5401	3.41624e-05	2.61608	DLKP-A2B	DLKP-A	AP-2 complex subunit alpha-1 OS=Homo sapiens OX=9606 GN=AP2A1 PE=1 SV=3	2.20074e+06	1.97385e+06	1.84741e+06	1.82329e+06	2.25943e+06	2.31802e+06	1.0322e+06	665054	749434	715087	1.06054e+06	956774	1.02733e+06	1.05415e+06	866560	2.00734e+06	2.13358e+06	815563	910802	982680	1	1.06289	0.406291	0.453737	0.489544
P36871	14	14	42.8919	3.47604e-05	2.45063	DLKP-A2B	DLKP-A5F	Phosphoglucomutase-1 OS=Homo sapiens OX=9606 GN=PGM1 PE=1 SV=3	4.87589e+06	4.01517e+06	3.62104e+06	6.51518e+06	5.95593e+06	5.98584e+06	3.23051e+06	2.6244e+06	2.64688e+06	2.6929e+06	2.81143e+06	2.02718e+06	2.95251e+06	2.7681e+06	3.34143e+06	4.1707e+06	6.15232e+06	2.83393e+06	2.5105e+06	3.02068e+06	1	1.47513	0.679487	0.601938	0.724263
Q7KZF4	14	14	52.8254	7.0141e-05	1.83075	DLKP	DLKP-A5F	Staphylococcal nuclease domain-containing protein 1 OS=Homo sapiens OX=9606 GN=SND1 PE=1 SV=1	4.74244e+06	4.24555e+06	4.35785e+06	3.01557e+06	2.72777e+06	3.0358e+06	2.58825e+06	2.47571e+06	2.26582e+06	2.14641e+06	2.96822e+06	2.1752e+06	2.54985e+06	2.32339e+06	2.53749e+06	4.44861e+06	2.92638e+06	2.44326e+06	2.42994e+06	2.47024e+06	1	0.657819	0.549219	0.546225	0.555284
P05023	14	14	43.2584	7.65145e-05	1.69201	DLKP-A2B	DLKP-A5F	Sodium/potassium-transporting ATPase subunit alpha-1 OS=Homo sapiens OX=9606 GN=ATP1A1 PE=1 SV=1	3.14233e+06	2.8388e+06	2.8487e+06	4.6422e+06	4.52103e+06	4.01271e+06	3.88959e+06	3.47534e+06	3.52014e+06	2.35012e+06	2.80656e+06	2.63048e+06	3.29295e+06	2.99054e+06	2.71435e+06	2.94328e+06	4.39198e+06	3.62836e+06	2.59572e+06	2.99928e+06	1	1.49221	1.23276	0.881915	1.01903
P05556	14	14	41.8626	7.9714e-05	2.82897	DLKP	DLKP-A10	Integrin beta-1 OS=Homo sapiens OX=9606 GN=ITGB1 PE=1 SV=2	9.88154e+06	9.80384e+06	1.43279e+07	6.42299e+06	6.05333e+06	5.5559e+06	5.7074e+06	6.66331e+06	5.99541e+06	5.47311e+06	6.07074e+06	7.57561e+06	4.50844e+06	3.8149e+06	3.69987e+06	1.13378e+07	6.01074e+06	6.12204e+06	6.37315e+06	4.00774e+06	1	0.530151	0.539969	0.562116	0.353485
P07814	14	14	46.8031	0.00016971	1.57494	DLKP-A2B	DLKP-A	Bifunctional glutamate/proline--tRNA ligase OS=Homo sapiens OX=9606 GN=EPRS1 PE=1 SV=5	6.04985e+06	5.94266e+06	5.47072e+06	6.26343e+06	7.56561e+06	6.74787e+06	4.94645e+06	3.7918e+06	4.32692e+06	5.35537e+06	4.99102e+06	4.80819e+06	6.75353e+06	6.6203e+06	6.94779e+06	5.82108e+06	6.85897e+06	4.35506e+06	5.05153e+06	6.77387e+06	1	1.1783	0.748153	0.867799	1.16368
P62191	14	14	46.1856	0.000566579	2.04553	DLKP-A2B	DLKP-A	26S proteasome regulatory subunit 4 OS=Homo sapiens OX=9606 GN=PSMC1 PE=1 SV=1	4.24433e+06	4.32257e+06	3.9801e+06	6.66314e+06	4.64591e+06	4.25136e+06	2.81862e+06	2.39373e+06	2.39467e+06	3.07628e+06	3.3431e+06	2.45949e+06	2.74498e+06	2.8383e+06	3.15011e+06	4.18233e+06	5.1868e+06	2.53567e+06	2.95962e+06	2.91113e+06	1	1.24017	0.606283	0.707649	0.696054
Q16352	13	13	40.8582	3.93026e-07	11.6276	DLKP	DLKP-A10	Alpha-internexin OS=Homo sapiens OX=9606 GN=INA PE=1 SV=2	2.55047e+06	2.97648e+06	3.03889e+06	2.57285e+06	1.81102e+06	2.29288e+06	255296	367440	454276	985686	536148	709632	191168	240913	304599	2.85528e+06	2.22558e+06	359004	743822	245560	1	0.779462	0.125733	0.260507	0.0860019
Q16658	13	13	41.3843	7.51519e-07	4.7037	DLKP	DLKP-A10	Fascin OS=Homo sapiens OX=9606 GN=FSCN1 PE=1 SV=3	4.17863e+06	4.08031e+06	3.22281e+06	2.1152e+06	2.77395e+06	2.93041e+06	2.78735e+06	2.19527e+06	2.49137e+06	1.48135e+06	1.09535e+06	1.04205e+06	834056	768156	838792	3.82725e+06	2.60652e+06	2.49133e+06	1.20625e+06	813668	1	0.681042	0.650945	0.315174	0.212599
P51114	13	13	40.1369	7.61588e-07	1.97673	DLKP	DLKP-A	Fragile X mental retardation syndrome-related protein 1 OS=Homo sapiens OX=9606 GN=FXR1 PE=1 SV=3	3.49563e+06	3.21436e+06	3.67071e+06	1.70649e+06	1.97195e+06	1.95025e+06	1.80775e+06	1.69353e+06	1.75018e+06	2.10752e+06	2.33436e+06	2.40135e+06	2.2877e+06	2.19389e+06	2.38582e+06	3.46023e+06	1.87623e+06	1.75048e+06	2.28108e+06	2.28914e+06	1	0.542227	0.505886	0.659227	0.661557
O60841	13	13	49.3235	1.4966e-05	1.91035	DLKP-A5F	DLKP-A2B	Eukaryotic translation initiation factor 5B OS=Homo sapiens OX=9606 GN=EIF5B PE=1 SV=4	1.40292e+06	1.5229e+06	1.81526e+06	1.37974e+06	1.44354e+06	1.42447e+06	2.03905e+06	2.63263e+06	2.3947e+06	2.64355e+06	2.56861e+06	2.90253e+06	2.39044e+06	2.55716e+06	2.32569e+06	1.58036e+06	1.41592e+06	2.35546e+06	2.7049e+06	2.42443e+06	1	0.895945	1.49046	1.71157	1.5341
P54136	13	13	46.8442	0.000197411	2.02593	DLKP-A10	DLKP	Arginine--tRNA ligase, cytoplasmic OS=Homo sapiens OX=9606 GN=RARS1 PE=1 SV=2	2.63422e+06	2.95176e+06	2.11611e+06	4.30729e+06	4.9536e+06	5.30799e+06	4.56328e+06	3.62506e+06	3.83311e+06	4.32465e+06	5.86233e+06	4.97479e+06	5.12367e+06	5.08325e+06	5.39699e+06	2.56736e+06	4.85629e+06	4.00715e+06	5.05392e+06	5.2013e+06	1	1.89155	1.5608	1.96853	2.02593
Q08J23	13	13	43.5264	0.000285242	1.77599	DLKP-A2B	DLKP	RNA cytosine C(5)-methyltransferase NSUN2 OS=Homo sapiens OX=9606 GN=NSUN2 PE=1 SV=2	3.8233e+06	4.46048e+06	3.56753e+06	7.19597e+06	7.10521e+06	6.74661e+06	4.82324e+06	5.89609e+06	5.13347e+06	6.10656e+06	7.40263e+06	6.18899e+06	4.65492e+06	4.40751e+06	5.63272e+06	3.95044e+06	7.01593e+06	5.28427e+06	6.56606e+06	4.89838e+06	1	1.77599	1.33764	1.66211	1.23996
Q13085	13	13	36.0078	0.00124167	2.01134	DLKP-A10	DLKP-A2B	Acetyl-CoA carboxylase 1 OS=Homo sapiens OX=9606 GN=ACACA PE=1 SV=2	483739	469953	383362	297331	439194	477319	716415	505574	653245	563611	588074	583338	807803	833580	800070	445685	404615	625078	578341	813818	1	0.90785	1.40251	1.29765	1.826
P14618	13	13	55.885	0.00138575	1.60434	DLKP-A2B	DLKP	Pyruvate kinase PKM OS=Homo sapiens OX=9606 GN=PKM PE=1 SV=4	5.70128e+07	5.6461e+07	4.79045e+07	8.76823e+07	8.67459e+07	8.44772e+07	6.54777e+07	5.16657e+07	4.79695e+07	6.6352e+07	7.32107e+07	5.75098e+07	6.40848e+07	5.88217e+07	6.31179e+07	5.37928e+07	8.63018e+07	5.50376e+07	6.56909e+07	6.20081e+07	1	1.60434	1.02314	1.22118	1.15272
O43491	12	12	39.0182	5.13845e-09	3.07248	DLKP	DLKP-A5F	Band 4.1-like protein 2 OS=Homo sapiens OX=9606 GN=EPB41L2 PE=1 SV=1	3.1637e+06	3.09329e+06	2.93029e+06	1.92185e+06	2.07246e+06	2.25822e+06	1.95149e+06	1.72207e+06	1.80386e+06	932401	993678	1.06411e+06	1.30836e+06	1.3819e+06	1.33494e+06	3.06242e+06	2.08418e+06	1.82581e+06	996728	1.34174e+06	1	0.680565	0.596197	0.32547	0.438128
P50454	12	12	42.1005	8.75205e-09	98.0515	DLKP	DLKP-A	Serpin H1 OS=Homo sapiens OX=9606 GN=SERPINH1 PE=1 SV=2	5.94661e+06	7.53027e+06	1.19388e+07	336036	225831	337600	90834.9	76155.8	92216.4	229213	198925	178538	146867	80443	69353.6	8.47188e+06	299823	86402.3	202225	98887.9	1	0.0353903	0.0101987	0.0238702	0.0116725
P61160	12	12	37.0283	9.49921e-08	2.09887	DLKP-A10	DLKP-A2B	Actin-related protein 2 OS=Homo sapiens OX=9606 GN=ACTR2 PE=1 SV=1	4.21825e+06	3.88867e+06	4.51669e+06	2.58627e+06	2.60382e+06	2.7164e+06	4.93692e+06	4.5826e+06	4.85825e+06	4.07146e+06	4.03989e+06	4.40833e+06	5.88659e+06	5.354e+06	5.35409e+06	4.20787e+06	2.6355e+06	4.79259e+06	4.17323e+06	5.53156e+06	1	0.626325	1.13896	0.991767	1.31457
Q14847	12	12	37.9604	2.44258e-07	3.39096	DLKP	DLKP-A2B	LIM and SH3 domain protein 1 OS=Homo sapiens OX=9606 GN=LASP1 PE=1 SV=2	1.25853e+07	1.1931e+07	1.27985e+07	3.10916e+06	3.97459e+06	3.92046e+06	5.85931e+06	4.90776e+06	5.62965e+06	5.76829e+06	6.97702e+06	6.67056e+06	4.97148e+06	4.75798e+06	4.30018e+06	1.24383e+07	3.66807e+06	5.46557e+06	6.47196e+06	4.67655e+06	1	0.294902	0.439415	0.520326	0.37598
P08758	12	12	40.3723	1.38714e-06	2.97628	DLKP-A5F	DLKP-A	Annexin A5 OS=Homo sapiens OX=9606 GN=ANXA5 PE=1 SV=2	4.80321e+06	4.97628e+06	3.76177e+06	5.32014e+06	5.564e+06	4.98825e+06	4.26492e+06	4.0152e+06	3.7344e+06	1.26335e+07	1.29366e+07	1.01885e+07	6.16789e+06	6.004e+06	7.00135e+06	4.51376e+06	5.2908e+06	4.00484e+06	1.19195e+07	6.39108e+06	1	1.17215	0.887252	2.64071	1.41591
O15067	12	12	39.5159	2.13707e-06	2.64622	DLKP-A2B	DLKP	Phosphoribosylformylglycinamidine synthase OS=Homo sapiens OX=9606 GN=PFAS PE=1 SV=4	1.36643e+06	1.26664e+06	1.07149e+06	3.11791e+06	3.25749e+06	3.42766e+06	2.87889e+06	2.28814e+06	2.47858e+06	2.86217e+06	2.70026e+06	2.51951e+06	2.82059e+06	2.67628e+06	2.31046e+06	1.23485e+06	3.26769e+06	2.54854e+06	2.69398e+06	2.60244e+06	1	2.64622	2.06384	2.18162	2.10749
P30626	12	12	35.7423	6.12547e-06	3.14405	DLKP-A10	DLKP	Sorcin OS=Homo sapiens OX=9606 GN=SRI PE=1 SV=1	3.2851e+06	2.84501e+06	2.32508e+06	3.87111e+06	4.63484e+06	4.56806e+06	6.36891e+06	4.93311e+06	4.66238e+06	6.80551e+06	7.65455e+06	6.51458e+06	9.6477e+06	8.28596e+06	8.6499e+06	2.8184e+06	4.358e+06	5.32147e+06	6.99155e+06	8.86119e+06	1	1.54627	1.88812	2.48068	3.14405
P06733	12	12	61.2769	8.4986e-06	2.07039	DLKP-A5F	DLKP	Alpha-enolase OS=Homo sapiens OX=9606 GN=ENO1 PE=1 SV=2	1.61876e+08	1.68952e+08	1.48733e+08	3.20163e+08	2.79432e+08	2.88233e+08	3.14408e+08	2.60306e+08	2.69868e+08	3.61941e+08	3.40215e+08	2.9072e+08	3.20052e+08	3.1917e+08	2.81362e+08	1.59854e+08	2.95943e+08	2.81527e+08	3.30959e+08	3.06861e+08	1	1.85133	1.76116	2.07039	1.91964
Q04637	12	12	39.6728	8.65547e-06	1.81822	DLKP	DLKP-A5F	Eukaryotic translation initiation factor 4 gamma 1 OS=Homo sapiens OX=9606 GN=EIF4G1 PE=1 SV=4	5.37548e+06	4.86798e+06	4.57242e+06	2.77067e+06	2.77988e+06	3.01336e+06	2.84944e+06	2.76894e+06	3.08923e+06	2.51252e+06	2.78602e+06	2.85e+06	3.17639e+06	3.1703e+06	2.6683e+06	4.93863e+06	2.85464e+06	2.90254e+06	2.71618e+06	3.005e+06	1	0.578022	0.587721	0.549987	0.608468
Q5JTV8	12	12	42.6821	8.84526e-06	2.19497	DLKP-A10	DLKP-A2B	Torsin-1A-interacting protein 1 OS=Homo sapiens OX=9606 GN=TOR1AIP1 PE=1 SV=2	2.62725e+06	2.29026e+06	2.31301e+06	1.60567e+06	1.21159e+06	1.27682e+06	1.77597e+06	1.87937e+06	1.87962e+06	1.75663e+06	2.12375e+06	1.92944e+06	3.09827e+06	2.99251e+06	2.89561e+06	2.41017e+06	1.36469e+06	1.84499e+06	1.93661e+06	2.99546e+06	1	0.566223	0.765499	0.803513	1.24284
P11586	12	12	38.638	2.7082e-05	1.59131	DLKP-A2B	DLKP	C-1-tetrahydrofolate synthase, cytoplasmic OS=Homo sapiens OX=9606 GN=MTHFD1 PE=1 SV=3	4.49417e+06	4.65802e+06	4.06482e+06	6.62584e+06	7.00493e+06	7.40161e+06	6.45615e+06	5.68968e+06	5.63413e+06	4.85081e+06	5.74387e+06	5.28633e+06	7.15682e+06	6.76681e+06	6.89012e+06	4.40567e+06	7.01079e+06	5.92666e+06	5.29367e+06	6.93792e+06	1	1.59131	1.34523	1.20156	1.57477
P53396	12	12	30.7252	3.44148e-05	1.99365	DLKP	DLKP-A	ATP-citrate synthase OS=Homo sapiens OX=9606 GN=ACLY PE=1 SV=3	4.65293e+06	5.05777e+06	4.03951e+06	2.80478e+06	3.27965e+06	2.88415e+06	2.41592e+06	2.23103e+06	2.25004e+06	3.35708e+06	3.13869e+06	2.78617e+06	2.19468e+06	2.34799e+06	2.74958e+06	4.5834e+06	2.98953e+06	2.299e+06	3.09398e+06	2.43075e+06	1	0.65225	0.501592	0.675039	0.530337
O95757	12	12	36.9732	3.59943e-05	1.84541	DLKP-A10	DLKP	Heat shock 70 kDa protein 4L OS=Homo sapiens OX=9606 GN=HSPA4L PE=1 SV=3	3.52732e+06	4.28222e+06	3.37259e+06	4.49103e+06	4.15012e+06	4.41262e+06	5.75257e+06	4.90152e+06	4.95065e+06	5.15589e+06	6.12839e+06	5.72755e+06	6.75123e+06	7.1197e+06	6.7647e+06	3.72738e+06	4.35125e+06	5.20158e+06	5.67061e+06	6.87854e+06	1	1.16738	1.39551	1.52134	1.84541
Q15046	12	12	41.8109	3.82218e-05	1.83143	DLKP-A2B	DLKP	Lysine--tRNA ligase OS=Homo sapiens OX=9606 GN=KARS1 PE=1 SV=3	5.46027e+06	5.43272e+06	4.72379e+06	9.28305e+06	9.689e+06	9.62896e+06	7.70883e+06	6.60222e+06	6.74786e+06	8.24939e+06	1.05128e+07	8.07247e+06	8.16985e+06	8.41405e+06	8.49692e+06	5.20559e+06	9.53367e+06	7.01964e+06	8.94489e+06	8.36028e+06	1	1.83143	1.34848	1.71832	1.60602
P78371	12	12	42.1477	5.98907e-05	1.50187	DLKP-A10	DLKP	T-complex protein 1 subunit beta OS=Homo sapiens OX=9606 GN=CCT2 PE=1 SV=4	6.79217e+06	6.44451e+06	5.62005e+06	7.8664e+06	7.13413e+06	7.07165e+06	9.46206e+06	8.32213e+06	8.88932e+06	9.46843e+06	8.74013e+06	9.50935e+06	9.28393e+06	9.88183e+06	9.1546e+06	6.28558e+06	7.3574e+06	8.89117e+06	9.2393e+06	9.44012e+06	1	1.17052	1.41454	1.46992	1.50187
P19338	12	12	40.2782	9.9926e-05	1.55391	DLKP-A5F	DLKP-A2B	Nucleolin OS=Homo sapiens OX=9606 GN=NCL PE=1 SV=3	3.58967e+07	3.94061e+07	4.35625e+07	4.49703e+07	3.76696e+07	3.56134e+07	5.2655e+07	5.89819e+07	5.68236e+07	6.50904e+07	6.16113e+07	5.70531e+07	5.66441e+07	5.56236e+07	6.3269e+07	3.96218e+07	3.94177e+07	5.61535e+07	6.12516e+07	5.85122e+07	1	0.994851	1.41724	1.54591	1.47677
Q96AY3	12	12	36.9672	0.0004233	2.2503	DLKP	DLKP-A5F	Peptidyl-prolyl cis-trans isomerase FKBP10 OS=Homo sapiens OX=9606 GN=FKBP10 PE=1 SV=1	3.24159e+06	3.26867e+06	3.54684e+06	2.13762e+06	1.56953e+06	1.44405e+06	1.79439e+06	1.80834e+06	1.63217e+06	1.89273e+06	1.20293e+06	1.37358e+06	1.68854e+06	1.46724e+06	1.83229e+06	3.35237e+06	1.71707e+06	1.74497e+06	1.48974e+06	1.66269e+06	1	0.512195	0.520517	0.444385	0.495975
Q9UBB4	12	12	38.2526	0.00050223	2.24082	DLKP	DLKP-A2B	Ataxin-10 OS=Homo sapiens OX=9606 GN=ATXN10 PE=1 SV=1	3.37046e+06	3.53384e+06	3.11344e+06	1.12323e+06	1.55254e+06	1.7948e+06	2.95102e+06	2.18857e+06	2.65619e+06	2.58335e+06	3.80022e+06	2.72483e+06	3.49348e+06	3.1371e+06	3.28134e+06	3.33925e+06	1.49019e+06	2.59859e+06	3.03613e+06	3.30398e+06	1	0.446265	0.778197	0.909227	0.989437
Q8WUM4	12	12	40.6685	0.000532937	1.92236	DLKP-A10	DLKP	Programmed cell death 6-interacting protein OS=Homo sapiens OX=9606 GN=PDCD6IP PE=1 SV=1	4.30026e+06	4.79105e+06	4.07176e+06	6.74819e+06	7.21551e+06	8.10512e+06	7.01991e+06	6.0999e+06	6.04239e+06	7.30049e+06	8.03195e+06	6.76344e+06	9.08454e+06	9.59739e+06	6.6222e+06	4.38769e+06	7.35627e+06	6.3874e+06	7.36529e+06	8.43471e+06	1	1.67657	1.45576	1.67863	1.92236
P63010	12	12	33.1803	0.00126612	1.77111	DLKP	DLKP-A	AP-2 complex subunit beta OS=Homo sapiens OX=9606 GN=AP2B1 PE=1 SV=1	1.96373e+06	2.05535e+06	1.6155e+06	1.44225e+06	1.48861e+06	1.52292e+06	1.17305e+06	1.00445e+06	1.00388e+06	1.06417e+06	1.54386e+06	1.0862e+06	1.17463e+06	1.22054e+06	1.236e+06	1.87819e+06	1.48459e+06	1.06046e+06	1.23141e+06	1.21039e+06	1	0.790437	0.564616	0.655634	0.644443
P61978	12	12	43.8997	0.00333976	1.78067	DLKP-A10	DLKP-A2B	Heterogeneous nuclear ribonucleoprotein K OS=Homo sapiens OX=9606 GN=HNRNPK PE=1 SV=1	4.26183e+07	2.96705e+07	3.42478e+07	1.81753e+07	2.30711e+07	2.32363e+07	3.76759e+07	3.00536e+07	3.05533e+07	2.96594e+07	3.5151e+07	2.9069e+07	4.25974e+07	3.7849e+07	3.43763e+07	3.55122e+07	2.14943e+07	3.27609e+07	3.12932e+07	3.82742e+07	1	0.605264	0.922526	0.881194	1.07778
Q16881	11	11	36.5785	2.59136e-08	3.9124	DLKP-A2B	DLKP	Thioredoxin reductase 1, cytoplasmic OS=Homo sapiens OX=9606 GN=TXNRD1 PE=1 SV=3	1.43011e+06	1.97363e+06	1.56792e+06	6.51004e+06	6.52366e+06	6.4174e+06	3.22884e+06	3.08525e+06	3.13578e+06	3.32683e+06	3.03978e+06	3.40476e+06	2.18796e+06	2.20309e+06	2.39185e+06	1.65722e+06	6.4837e+06	3.14996e+06	3.25712e+06	2.26097e+06	1	3.9124	1.90075	1.96542	1.36431
P26640	11	11	34.9728	8.01586e-06	1.7126	DLKP-A2B	DLKP-A10	Valine--tRNA ligase OS=Homo sapiens OX=9606 GN=VARS1 PE=1 SV=4	3.72102e+06	4.4378e+06	4.01608e+06	6.12095e+06	6.55348e+06	6.0175e+06	4.17031e+06	3.81775e+06	3.88472e+06	4.67132e+06	4.82882e+06	4.67834e+06	3.55695e+06	3.98556e+06	3.37184e+06	4.0583e+06	6.23064e+06	3.95759e+06	4.72616e+06	3.63812e+06	1	1.53528	0.975185	1.16457	0.896463
P08133	11	11	29.2345	2.17364e-05	1.73169	DLKP	DLKP-A	Annexin A6 OS=Homo sapiens OX=9606 GN=ANXA6 PE=1 SV=3	1.05016e+06	948279	902298	810453	919233	919140	607437	544586	523067	647430	702977	631021	642223	591664	708886	966912	882942	558363	660476	647591	1	0.913156	0.57747	0.683078	0.669751
Q8TEQ6	11	11	31.5351	2.4885e-05	2.55346	DLKP-A5F	DLKP	Gem-associated protein 5 OS=Homo sapiens OX=9606 GN=GEMIN5 PE=1 SV=3	491326	646609	605846	980546	1.17e+06	1.25123e+06	1.00049e+06	991366	1.07128e+06	1.1663e+06	1.61304e+06	1.67335e+06	1.37726e+06	1.5226e+06	1.44023e+06	581260	1.13393e+06	1.02104e+06	1.48423e+06	1.4467e+06	1	1.95081	1.7566	2.55346	2.48889
Q08211	11	11	33.7068	2.72341e-05	1.59702	DLKP-A10	DLKP	ATP-dependent RNA helicase A OS=Homo sapiens OX=9606 GN=DHX9 PE=1 SV=4	8.1158e+06	8.47234e+06	9.07347e+06	1.03532e+07	1.03457e+07	9.70406e+06	1.12399e+07	1.14962e+07	1.01873e+07	1.08708e+07	1.31126e+07	1.17926e+07	1.3729e+07	1.3624e+07	1.3629e+07	8.55387e+06	1.01343e+07	1.09745e+07	1.19253e+07	1.36607e+07	1	1.18476	1.28298	1.39415	1.59702
Q13011	11	11	38.0077	4.47735e-05	1.91646	DLKP	DLKP-A	Delta(3,5)-Delta(2,4)-dienoyl-CoA isomerase, mitochondrial OS=Homo sapiens OX=9606 GN=ECH1 PE=1 SV=2	1.73493e+07	1.44459e+07	1.45337e+07	1.11921e+07	1.1607e+07	1.16347e+07	8.78481e+06	8.10778e+06	7.28163e+06	9.28181e+06	9.25058e+06	8.95339e+06	1.03575e+07	8.09191e+06	7.81849e+06	1.5443e+07	1.14779e+07	8.05807e+06	9.16192e+06	8.75596e+06	1	0.743247	0.521796	0.593275	0.566987
P06744	11	11	34.395	0.000159077	2.05936	DLKP	DLKP-A	Glucose-6-phosphate isomerase OS=Homo sapiens OX=9606 GN=GPI PE=1 SV=4	7.764e+06	8.76791e+06	6.40139e+06	5.29098e+06	5.19562e+06	5.71319e+06	3.98146e+06	3.64363e+06	3.51107e+06	5.70706e+06	5.80506e+06	4.53997e+06	5.45256e+06	5.23752e+06	5.93097e+06	7.64444e+06	5.39993e+06	3.71205e+06	5.3507e+06	5.54035e+06	1	0.706387	0.485589	0.699946	0.724756
P11142	11	11	47.1736	0.000249761	1.5286	DLKP-A10	DLKP-A	Heat shock cognate 71 kDa protein OS=Homo sapiens OX=9606 GN=HSPA8 PE=1 SV=1	7.90389e+07	8.16535e+07	7.19252e+07	6.39264e+07	5.99269e+07	5.98155e+07	6.62606e+07	5.2353e+07	5.73086e+07	7.54516e+07	8.13283e+07	6.71552e+07	8.81082e+07	9.00714e+07	9.07353e+07	7.75392e+07	6.12229e+07	5.86407e+07	7.46451e+07	8.96383e+07	1	0.789574	0.756272	0.962675	1.15604
P41250	11	11	34.1544	0.000388361	1.93556	DLKP-A2B	DLKP-A5F	Glycine--tRNA ligase OS=Homo sapiens OX=9606 GN=GARS1 PE=1 SV=3	1.6123e+06	1.8673e+06	1.54095e+06	2.24034e+06	2.07963e+06	2.22179e+06	1.25693e+06	1.21949e+06	1.10509e+06	982763	1.41451e+06	982502	1.98652e+06	1.72795e+06	2.56373e+06	1.67352e+06	2.18059e+06	1.19384e+06	1.12659e+06	2.09274e+06	1	1.303	0.713372	0.673189	1.2505
Q9UQE7	11	11	36.1601	0.00106625	1.70305	DLKP	DLKP-A10	Structural maintenance of chromosomes protein 3 OS=Homo sapiens OX=9606 GN=SMC3 PE=1 SV=2	866186	730299	923751	723563	656193	676759	814850	862627	802199	863944	609375	705040	553249	487205	439380	840079	685505	826559	726119	493278	1	0.816001	0.983906	0.864347	0.587181
Q02790	11	11	41.8126	0.00145736	1.7069	DLKP-A10	DLKP	Peptidyl-prolyl cis-trans isomerase FKBP4 OS=Homo sapiens OX=9606 GN=FKBP4 PE=1 SV=3	4.49612e+06	4.5996e+06	3.7772e+06	6.52903e+06	5.61169e+06	5.78649e+06	6.12555e+06	4.38876e+06	5.51464e+06	6.46517e+06	8.53046e+06	6.67046e+06	7.05947e+06	7.12036e+06	7.79294e+06	4.29097e+06	5.97574e+06	5.34298e+06	7.22203e+06	7.32426e+06	1	1.39263	1.24517	1.68308	1.7069
Q8N8S7	11	11	38.9543	0.00231455	1.66563	DLKP-A5F	DLKP-A2B	Protein enabled homolog OS=Homo sapiens OX=9606 GN=ENAH PE=1 SV=2	3.99632e+06	3.88963e+06	3.27154e+06	3.28567e+06	3.40113e+06	3.46349e+06	5.29131e+06	3.85391e+06	4.25197e+06	5.18251e+06	6.39192e+06	5.3322e+06	4.40842e+06	3.75891e+06	3.5874e+06	3.71917e+06	3.38343e+06	4.46573e+06	5.63554e+06	3.91824e+06	1	0.909728	1.20073	1.51527	1.05353
P63096	10	10	40.5955	3.88672e-09	3.93617	DLKP-A5F	DLKP	Guanine nucleotide-binding protein G(i) subunit alpha-1 OS=Homo sapiens OX=9606 GN=GNAI1 PE=1 SV=2	1.44749e+06	1.25792e+06	1.23434e+06	3.81506e+06	3.64587e+06	3.87767e+06	5.25013e+06	4.6146e+06	4.55363e+06	5.36013e+06	5.41666e+06	4.73076e+06	4.32423e+06	3.89931e+06	3.66705e+06	1.31325e+06	3.77953e+06	4.80612e+06	5.16918e+06	3.96353e+06	1	2.878	3.65971	3.93617	3.0181
Q01813	10	10	35.4803	2.1493e-08	4.95153	DLKP-A5F	DLKP	ATP-dependent 6-phosphofructokinase, platelet type OS=Homo sapiens OX=9606 GN=PFKP PE=1 SV=2	580782	785770	647171	2.67575e+06	2.24769e+06	2.39977e+06	1.3368e+06	1.20144e+06	1.34975e+06	3.61108e+06	3.47684e+06	2.88309e+06	2.26755e+06	2.24557e+06	2.19062e+06	671241	2.44107e+06	1.29599e+06	3.32367e+06	2.23458e+06	1	3.63666	1.93074	4.95153	3.32902
P07355	10	10	50.3463	1.00666e-06	1.71614	DLKP-A5F	DLKP-A2B	Annexin A2 OS=Homo sapiens OX=9606 GN=ANXA2 PE=1 SV=2	3.55753e+07	3.43412e+07	3.39596e+07	2.88091e+07	2.72404e+07	2.61881e+07	3.98812e+07	4.00776e+07	3.71261e+07	4.53963e+07	5.11587e+07	4.45758e+07	3.75781e+07	3.82562e+07	3.67173e+07	3.46254e+07	2.74125e+07	3.90283e+07	4.70436e+07	3.75172e+07	1	0.791689	1.12716	1.35865	1.08352
P30084	10	10	43.3553	3.69963e-06	3.3243	DLKP	DLKP-A	Enoyl-CoA hydratase, mitochondrial OS=Homo sapiens OX=9606 GN=ECHS1 PE=1 SV=4	9.07104e+06	9.43672e+06	8.5587e+06	5.90526e+06	4.5646e+06	5.29433e+06	3.03899e+06	2.85708e+06	2.24595e+06	3.39115e+06	3.42343e+06	2.66782e+06	3.38402e+06	2.90439e+06	3.95336e+06	9.02215e+06	5.25473e+06	2.714e+06	3.1608e+06	3.41392e+06	1	0.582425	0.300816	0.350337	0.378394
P50552	10	10	31.0354	4.52842e-06	3.09151	DLKP	DLKP-A2B	Vasodilator-stimulated phosphoprotein OS=Homo sapiens OX=9606 GN=VASP PE=1 SV=3	2.71943e+06	2.83041e+06	2.44647e+06	669315	902751	1.01447e+06	1.47608e+06	1.33935e+06	1.32201e+06	1.2922e+06	1.31569e+06	1.06368e+06	1.7334e+06	1.78574e+06	1.73473e+06	2.66543e+06	862178	1.37915e+06	1.22386e+06	1.75129e+06	1	0.323466	0.517419	0.459159	0.657037
P12268	10	10	39.9797	8.50392e-06	2.02973	DLKP-A10	DLKP	Inosine-5'-monophosphate dehydrogenase 2 OS=Homo sapiens OX=9606 GN=IMPDH2 PE=1 SV=2	4.90568e+06	4.68135e+06	3.90107e+06	7.05996e+06	6.39314e+06	6.28012e+06	6.97987e+06	6.14652e+06	6.49272e+06	8.50861e+06	8.10002e+06	9.80435e+06	9.21204e+06	9.62421e+06	8.54099e+06	4.49604e+06	6.57774e+06	6.5397e+06	8.80433e+06	9.12575e+06	1	1.46301	1.45455	1.95824	2.02973
O95831	10	10	33.6613	8.59539e-06	1.86883	DLKP-A2B	DLKP-A5F	Apoptosis-inducing factor 1, mitochondrial OS=Homo sapiens OX=9606 GN=AIFM1 PE=1 SV=1	3.00618e+06	2.6259e+06	3.23497e+06	3.13083e+06	2.99422e+06	3.1485e+06	2.37314e+06	2.24414e+06	2.06058e+06	1.53645e+06	1.84136e+06	1.58442e+06	2.35029e+06	2.15487e+06	2.2549e+06	2.95568e+06	3.09118e+06	2.22595e+06	1.65408e+06	2.25335e+06	1	1.04584	0.753111	0.559626	0.762381
P13674	10	10	33.6156	1.39406e-05	1.78801	DLKP	DLKP-A10	Prolyl 4-hydroxylase subunit alpha-1 OS=Homo sapiens OX=9606 GN=P4HA1 PE=1 SV=2	2.95094e+06	3.01349e+06	3.50438e+06	2.32658e+06	2.3896e+06	2.0864e+06	2.12374e+06	2.01808e+06	1.85377e+06	1.61954e+06	1.90229e+06	1.77727e+06	1.87607e+06	1.67643e+06	1.74323e+06	3.15627e+06	2.26752e+06	1.99853e+06	1.76637e+06	1.76525e+06	1	0.718419	0.633193	0.559638	0.559282
P30040	10	10	29.4357	2.01034e-05	2.07355	DLKP	DLKP-A2B	Endoplasmic reticulum resident protein 29 OS=Homo sapiens OX=9606 GN=ERP29 PE=1 SV=4	1.11069e+07	1.02204e+07	1.18522e+07	4.89787e+06	5.76702e+06	5.33642e+06	6.82745e+06	7.39978e+06	5.66988e+06	6.26374e+06	6.35446e+06	5.83246e+06	6.15593e+06	4.86403e+06	5.22878e+06	1.10599e+07	5.33377e+06	6.63237e+06	6.15022e+06	5.41625e+06	1	0.482264	0.599679	0.556085	0.489721
P27797	10	10	41.5265	2.67355e-05	1.61837	DLKP-A2B	DLKP-A	Calreticulin OS=Homo sapiens OX=9606 GN=CALR PE=1 SV=1	6.27308e+07	5.41398e+07	6.54986e+07	6.46785e+07	6.28506e+07	5.98326e+07	4.00932e+07	3.98545e+07	3.58244e+07	4.28286e+07	4.71997e+07	4.50229e+07	4.64779e+07	4.0217e+07	3.84573e+07	6.07897e+07	6.24539e+07	3.85907e+07	4.50171e+07	4.17174e+07	1	1.02738	0.634823	0.740538	0.686258
P43243	10	10	36.8851	3.01821e-05	1.88615	DLKP-A10	DLKP	Matrin-3 OS=Homo sapiens OX=9606 GN=MATR3 PE=1 SV=2	5.01925e+06	4.25579e+06	4.13069e+06	7.65533e+06	6.79224e+06	7.0025e+06	8.21222e+06	7.06171e+06	7.45283e+06	8.82077e+06	7.89114e+06	7.62032e+06	9.27027e+06	8.55413e+06	7.46083e+06	4.46857e+06	7.15002e+06	7.57558e+06	8.11074e+06	8.42841e+06	1	1.60007	1.6953	1.81506	1.88615
P07954	10	10	40.1204	5.77308e-05	2.21468	DLKP-A10	DLKP-A5F	Fumarate hydratase, mitochondrial OS=Homo sapiens OX=9606 GN=FH PE=1 SV=3	4.12809e+06	3.67316e+06	3.84405e+06	2.32549e+06	2.43953e+06	2.41392e+06	3.48354e+06	3.1035e+06	2.46421e+06	2.14335e+06	2.48414e+06	1.84809e+06	4.49456e+06	4.33637e+06	5.51042e+06	3.88176e+06	2.39298e+06	3.01708e+06	2.15852e+06	4.78045e+06	1	0.616467	0.777246	0.556068	1.23151
O75475	10	10	29.7079	0.000117262	5.3546	DLKP-A	DLKP-A2B	PC4 and SFRS1-interacting protein OS=Homo sapiens OX=9606 GN=PSIP1 PE=1 SV=1	1.59902e+06	975213	2.05131e+06	701782	747932	551014	2.99057e+06	4.10833e+06	3.61419e+06	2.06751e+06	1.58123e+06	2.75878e+06	2.02526e+06	1.5339e+06	1.59872e+06	1.54185e+06	666909	3.57103e+06	2.13584e+06	1.71929e+06	1	0.432539	2.31607	1.38525	1.11509
P13010	10	10	27.998	0.000174449	1.55028	DLKP-A10	DLKP	X-ray repair cross-complementing protein 5 OS=Homo sapiens OX=9606 GN=XRCC5 PE=1 SV=3	1.29894e+07	1.28533e+07	1.29538e+07	1.53667e+07	1.28413e+07	1.15911e+07	1.8499e+07	1.71168e+07	1.69529e+07	1.67099e+07	1.94146e+07	1.7568e+07	2.04199e+07	1.85288e+07	2.11969e+07	1.29322e+07	1.32664e+07	1.75229e+07	1.78975e+07	2.00485e+07	1	1.02584	1.35498	1.38395	1.55028
Q15029	10	10	31.3176	0.000333328	1.99007	DLKP-A	DLKP	116 kDa U5 small nuclear ribonucleoprotein component OS=Homo sapiens OX=9606 GN=EFTUD2 PE=1 SV=1	2.85382e+06	2.16372e+06	2.53122e+06	3.14549e+06	3.64863e+06	3.34108e+06	5.38136e+06	5.03323e+06	4.60801e+06	3.14037e+06	4.4246e+06	4.26873e+06	5.00543e+06	4.75111e+06	4.11886e+06	2.51625e+06	3.3784e+06	5.00753e+06	3.94457e+06	4.62513e+06	1	1.34263	1.99007	1.56763	1.8381
Q86VP6	10	10	28.1289	0.00045225	1.54952	DLKP-A5F	DLKP	Cullin-associated NEDD8-dissociated protein 1 OS=Homo sapiens OX=9606 GN=CAND1 PE=1 SV=2	3.43648e+06	3.08854e+06	2.85342e+06	3.26993e+06	3.41386e+06	3.23384e+06	5.2185e+06	3.96643e+06	4.38364e+06	5.00742e+06	5.0181e+06	4.50659e+06	5.06958e+06	4.77854e+06	4.05269e+06	3.12615e+06	3.30588e+06	4.52285e+06	4.84403e+06	4.6336e+06	1	1.05749	1.44678	1.54952	1.48221
P37837	10	10	28.6102	0.000507186	2.04537	DLKP-A10	DLKP-A2B	Transaldolase OS=Homo sapiens OX=9606 GN=TALDO1 PE=1 SV=2	2.8796e+06	2.23575e+06	1.86783e+06	1.13421e+06	1.26418e+06	1.34413e+06	1.9058e+06	1.5741e+06	1.62278e+06	1.17979e+06	1.72987e+06	1.45343e+06	2.61006e+06	2.43131e+06	2.61348e+06	2.32773e+06	1.24751e+06	1.7009e+06	1.45436e+06	2.55162e+06	1	0.535934	0.730711	0.624798	1.09618
Q9P2E9	10	10	34.1596	0.000595744	1.66687	DLKP	DLKP-A5F	Ribosome-binding protein 1 OS=Homo sapiens OX=9606 GN=RRBP1 PE=1 SV=5	2.02699e+06	1.60495e+06	1.63176e+06	1.41297e+06	1.38866e+06	1.41845e+06	1.42946e+06	1.2519e+06	1.23477e+06	1.17325e+06	993183	991400	1.40987e+06	1.20914e+06	1.3069e+06	1.75457e+06	1.40669e+06	1.30537e+06	1.05261e+06	1.30864e+06	1	0.801732	0.743986	0.599926	0.745845
P33176	10	10	36.3039	0.000731685	1.7162	DLKP-A2B	DLKP	Kinesin-1 heavy chain OS=Homo sapiens OX=9606 GN=KIF5B PE=1 SV=1	1.85419e+06	2.49772e+06	2.07005e+06	3.43111e+06	3.71401e+06	3.87624e+06	2.624e+06	2.22761e+06	2.10361e+06	2.57489e+06	2.95511e+06	2.76401e+06	2.60209e+06	2.81049e+06	2.30956e+06	2.14065e+06	3.67379e+06	2.31841e+06	2.76467e+06	2.57405e+06	1	1.7162	1.08304	1.29151	1.20246
P49588	10	10	36.5482	0.000848732	1.94361	DLKP-A2B	DLKP	Alanine--tRNA ligase, cytoplasmic OS=Homo sapiens OX=9606 GN=AARS1 PE=1 SV=2	2.53689e+06	2.30399e+06	1.91808e+06	3.94681e+06	4.72911e+06	4.46086e+06	3.4085e+06	2.5725e+06	2.73749e+06	3.07958e+06	3.70491e+06	3.07845e+06	3.45359e+06	3.307e+06	2.80426e+06	2.25299e+06	4.37893e+06	2.90616e+06	3.28765e+06	3.18828e+06	1	1.94361	1.28992	1.45924	1.41514
P18669	10	10	36.5412	0.000900811	1.74365	DLKP-A2B	DLKP-A	Phosphoglycerate mutase 1 OS=Homo sapiens OX=9606 GN=PGAM1 PE=1 SV=2	3.07449e+07	3.95907e+07	2.87331e+07	3.37363e+07	4.07147e+07	3.68329e+07	2.3438e+07	2.03559e+07	2.00284e+07	2.23683e+07	2.24198e+07	2.01771e+07	2.59293e+07	2.35766e+07	3.29926e+07	3.30229e+07	3.70946e+07	2.12741e+07	2.1655e+07	2.74995e+07	1	1.1233	0.644223	0.655759	0.832741
Q00610	10	10	35.7505	0.000905146	1.70345	DLKP-A2B	DLKP	Clathrin heavy chain 1 OS=Homo sapiens OX=9606 GN=CLTC PE=1 SV=5	1.49319e+07	1.53899e+07	1.28231e+07	2.7198e+07	2.295e+07	2.33473e+07	2.07755e+07	1.78025e+07	1.83876e+07	2.69323e+07	2.03744e+07	1.99587e+07	2.03726e+07	2.21264e+07	2.17264e+07	1.43816e+07	2.44984e+07	1.89885e+07	2.24218e+07	2.14085e+07	1	1.70345	1.32033	1.55906	1.4886
P23284	10	10	25.4075	0.00213907	1.68906	DLKP	DLKP-A10	Peptidyl-prolyl cis-trans isomerase B OS=Homo sapiens OX=9606 GN=PPIB PE=1 SV=2	1.73904e+07	1.83713e+07	2.1287e+07	1.62782e+07	1.51292e+07	1.18471e+07	1.4055e+07	1.53013e+07	1.52463e+07	1.43688e+07	1.22527e+07	1.49238e+07	1.05207e+07	1.12138e+07	1.2041e+07	1.90162e+07	1.44182e+07	1.48675e+07	1.38484e+07	1.12585e+07	1	0.758203	0.781834	0.728243	0.592045
P27708	10	10	31.4447	0.00228378	1.62778	DLKP-A10	DLKP-A	CAD protein OS=Homo sapiens OX=9606 GN=CAD PE=1 SV=3	3.19958e+06	3.39383e+06	2.73278e+06	2.29232e+06	2.60124e+06	2.44812e+06	2.7673e+06	2.16816e+06	2.22614e+06	2.16193e+06	3.12268e+06	2.46846e+06	4.0558e+06	3.8046e+06	3.79707e+06	3.10873e+06	2.44723e+06	2.3872e+06	2.58436e+06	3.88582e+06	1	0.787211	0.767901	0.831321	1.24997
P46821	9	9	32.3643	1.30963e-09	125.48	DLKP-A2B	DLKP-A	Microtubule-associated protein 1B OS=Homo sapiens OX=9606 GN=MAP1B PE=1 SV=2	504012	535538	498091	1.12173e+06	1.41363e+06	1.55258e+06	11997.7	12672.3	7908.33	416543	624299	388573	8367.91	19145.4	16816.3	512547	1.36265e+06	10859.4	476472	14776.5	1	2.65858	0.0211872	0.929616	0.0288296
O00425	9	9	31.7666	8.4145e-09	10.9919	DLKP-A10	DLKP-A2B	Insulin-like growth factor 2 mRNA-binding protein 3 OS=Homo sapiens OX=9606 GN=IGF2BP3 PE=1 SV=2	390981	355040	389725	264940	147165	211046	2.4993e+06	2.02148e+06	2.03482e+06	1.51641e+06	1.54794e+06	1.54283e+06	2.54626e+06	2.38206e+06	1.92133e+06	378582	207717	2.1852e+06	1.53572e+06	2.28322e+06	1	0.548672	5.77207	4.05651	6.03097
Q9NZI8	9	9	27.1482	2.79057e-08	8.95371	DLKP	DLKP-A2B	Insulin-like growth factor 2 mRNA-binding protein 1 OS=Homo sapiens OX=9606 GN=IGF2BP1 PE=1 SV=2	2.3662e+06	1.83118e+06	2.17808e+06	199258	211264	301525	1.63557e+06	1.40039e+06	1.55511e+06	826390	762122	845128	1.1238e+06	1.15544e+06	1.45963e+06	2.12515e+06	237349	1.53035e+06	811213	1.24629e+06	1	0.111685	0.720115	0.38172	0.586447
P06576	9	9	40.1152	2.38353e-07	3.41784	DLKP	DLKP-A2B	ATP synthase subunit beta, mitochondrial OS=Homo sapiens OX=9606 GN=ATP5F1B PE=1 SV=3	3.42426e+07	2.77795e+07	3.05251e+07	9.294e+06	9.33224e+06	8.45146e+06	2.84317e+07	2.6313e+07	2.34443e+07	1.91288e+07	1.70899e+07	1.54721e+07	2.09683e+07	1.98559e+07	1.70613e+07	3.08491e+07	9.0259e+06	2.6063e+07	1.72303e+07	1.92952e+07	1	0.292582	0.844855	0.558534	0.62547
P02786	9	9	28.5246	3.44248e-07	4.03775	DLKP-A5F	DLKP-A2B	Transferrin receptor protein 1 OS=Homo sapiens OX=9606 GN=TFRC PE=1 SV=2	1.27831e+06	1.11772e+06	1.21401e+06	361969	334892	371941	831770	893424	890613	1.0699e+06	1.62216e+06	1.62349e+06	637692	635360	641850	1.20335e+06	356267	871936	1.43852e+06	638301	1	0.296064	0.724592	1.19543	0.530438
Q9NTK5	9	9	27.3884	5.76893e-07	2.72753	DLKP-A2B	DLKP	Obg-like ATPase 1 OS=Homo sapiens OX=9606 GN=OLA1 PE=1 SV=2	1.61526e+06	1.45702e+06	1.25749e+06	3.80677e+06	4.01522e+06	3.98754e+06	2.58448e+06	2.29064e+06	2.36927e+06	2.76593e+06	3.62981e+06	3.28714e+06	3.45458e+06	3.36463e+06	3.4826e+06	1.44325e+06	3.93651e+06	2.41479e+06	3.22763e+06	3.43393e+06	1	2.72753	1.67316	2.23636	2.3793
Q96I24	9	9	25.3607	2.06251e-06	2.33162	DLKP-A10	DLKP-A2B	Far upstream element-binding protein 3 OS=Homo sapiens OX=9606 GN=FUBP3 PE=1 SV=2	3.88935e+06	3.72621e+06	4.15564e+06	1.59716e+06	2.12311e+06	1.84754e+06	3.82828e+06	4.18501e+06	3.83986e+06	3.28841e+06	3.98163e+06	3.52239e+06	4.56522e+06	4.36276e+06	4.05404e+06	3.92373e+06	1.85594e+06	3.95105e+06	3.59748e+06	4.32734e+06	1	0.473003	1.00696	0.916851	1.10286
Q15154	9	9	26.1907	8.79242e-06	2.98792	DLKP-A10	DLKP-A2B	Pericentriolar material 1 protein OS=Homo sapiens OX=9606 GN=PCM1 PE=1 SV=5	693995	628273	527274	312933	369689	423505	790489	606990	650758	998199	967822	1.12615e+06	1.25295e+06	1.10676e+06	945308	616514	368709	682746	1.03072e+06	1.10167e+06	1	0.598054	1.10743	1.67186	1.78694
P35998	9	9	26.3119	1.78089e-05	2.04704	DLKP	DLKP-A	26S proteasome regulatory subunit 7 OS=Homo sapiens OX=9606 GN=PSMC2 PE=1 SV=3	4.24882e+06	5.27995e+06	3.7382e+06	3.56343e+06	3.25716e+06	3.44627e+06	2.22684e+06	2.11416e+06	2.14006e+06	2.03062e+06	2.40098e+06	2.19047e+06	2.35919e+06	2.81093e+06	2.59267e+06	4.42232e+06	3.42229e+06	2.16035e+06	2.20736e+06	2.5876e+06	1	0.773866	0.488511	0.499139	0.585122
Q08257	9	9	34.4191	2.75481e-05	1.91848	DLKP-A5F	DLKP-A2B	Quinone oxidoreductase OS=Homo sapiens OX=9606 GN=CRYZ PE=1 SV=1	1.6773e+06	1.41555e+06	1.28469e+06	1.24541e+06	1.35574e+06	1.48333e+06	2.27076e+06	1.71343e+06	1.90345e+06	2.69541e+06	2.63844e+06	2.50215e+06	2.53049e+06	2.55804e+06	2.31191e+06	1.45918e+06	1.36149e+06	1.96255e+06	2.612e+06	2.46681e+06	1	0.933053	1.34496	1.79004	1.69054
O14974	9	9	25.378	2.761e-05	2.61339	DLKP-A	DLKP	Protein phosphatase 1 regulatory subunit 12A OS=Homo sapiens OX=9606 GN=PPP1R12A PE=1 SV=1	262763	351952	311576	263018	360182	385702	867118	748737	804908	648848	763935	634113	836834	668421	567899	308764	336301	806921	682299	691051	1	1.08919	2.61339	2.20978	2.23812
P07099	9	9	36.6738	3.25506e-05	2.06825	DLKP	DLKP-A10	Epoxide hydrolase 1 OS=Homo sapiens OX=9606 GN=EPHX1 PE=1 SV=1	1.1258e+07	9.08528e+06	1.21658e+07	5.76893e+06	5.56615e+06	4.55298e+06	7.22565e+06	8.27762e+06	7.71349e+06	7.59501e+06	7.12297e+06	7.67871e+06	5.75686e+06	5.17573e+06	4.78557e+06	1.08364e+07	5.29602e+06	7.73892e+06	7.46556e+06	5.23939e+06	1	0.488726	0.714161	0.688936	0.4835
P51572	9	9	24.1949	3.94068e-05	2.4155	DLKP	DLKP-A5F	B-cell receptor-associated protein 31 OS=Homo sapiens OX=9606 GN=BCAP31 PE=1 SV=3	2.90293e+06	2.48229e+06	3.46413e+06	2.06826e+06	1.73043e+06	1.58717e+06	1.2105e+06	1.54831e+06	1.32013e+06	1.05545e+06	1.37842e+06	1.22971e+06	1.31229e+06	1.27928e+06	1.34092e+06	2.94979e+06	1.79529e+06	1.35965e+06	1.22119e+06	1.31083e+06	1	0.608617	0.460931	0.413994	0.444381
Q02818	9	9	25.2483	4.23453e-05	2.79886	DLKP	DLKP-A10	Nucleobindin-1 OS=Homo sapiens OX=9606 GN=NUCB1 PE=1 SV=4	748078	619926	739607	565191	528349	585400	446689	321828	335453	387064	342857	313771	312889	200291	239844	702537	559647	367990	347897	251008	1	0.796608	0.523801	0.495201	0.357288
Q01581	9	9	26.6621	5.86595e-05	2.6567	DLKP	DLKP-A	Hydroxymethylglutaryl-CoA synthase, cytoplasmic OS=Homo sapiens OX=9606 GN=HMGCS1 PE=1 SV=2	1.87074e+06	2.07964e+06	1.86987e+06	912489	1.10542e+06	1.13228e+06	719050	767789	703944	1.06536e+06	1.30653e+06	923719	942673	1.18058e+06	1.34772e+06	1.94009e+06	1.05006e+06	730261	1.09854e+06	1.15699e+06	1	0.541246	0.376406	0.56623	0.59636
Q02809	9	9	24.7299	8.29658e-05	1.75237	DLKP	DLKP-A	Procollagen-lysine,2-oxoglutarate 5-dioxygenase 1 OS=Homo sapiens OX=9606 GN=PLOD1 PE=1 SV=2	2.94443e+06	2.714e+06	2.95751e+06	2.74991e+06	2.28296e+06	2.11684e+06	1.66565e+06	1.74035e+06	1.51073e+06	2.24765e+06	1.80346e+06	1.936e+06	1.77525e+06	1.70648e+06	1.74397e+06	2.87198e+06	2.38324e+06	1.63891e+06	1.9957e+06	1.7419e+06	1	0.829823	0.570655	0.694888	0.606516
P12236	9	9	21.9531	0.000103811	1.79489	DLKP-A2B	DLKP-A5F	ADP/ATP translocase 3 OS=Homo sapiens OX=9606 GN=SLC25A6 PE=1 SV=4	1.55296e+07	1.55706e+07	1.6964e+07	1.98181e+07	1.55316e+07	1.49654e+07	1.20299e+07	1.46224e+07	1.27192e+07	9.32102e+06	9.27845e+06	9.43288e+06	1.52681e+07	1.44268e+07	1.71293e+07	1.60214e+07	1.67717e+07	1.31239e+07	9.34412e+06	1.56081e+07	1	1.04683	0.819145	0.583227	0.974201
P41252	9	9	27.5722	0.000110263	2.06493	DLKP-A10	DLKP-A2B	Isoleucine--tRNA ligase, cytoplasmic OS=Homo sapiens OX=9606 GN=IARS1 PE=1 SV=2	2.26663e+06	2.02501e+06	1.59551e+06	1.3164e+06	1.38007e+06	1.36929e+06	2.37287e+06	1.79591e+06	1.93744e+06	2.56138e+06	2.40348e+06	2.25302e+06	2.84483e+06	2.74674e+06	2.80392e+06	1.96238e+06	1.35525e+06	2.03541e+06	2.40596e+06	2.7985e+06	1	0.690615	1.03721	1.22604	1.42607
P49792	9	9	27.9418	0.000167998	1.79182	DLKP-A5F	DLKP-A2B	E3 SUMO-protein ligase RanBP2 OS=Homo sapiens OX=9606 GN=RANBP2 PE=1 SV=2	1.26704e+06	1.07787e+06	1.24592e+06	858460	1.19505e+06	1.2605e+06	1.73915e+06	1.62962e+06	1.68394e+06	1.74616e+06	2.09155e+06	2.10039e+06	1.89563e+06	1.93605e+06	1.85552e+06	1.19694e+06	1.10467e+06	1.68424e+06	1.97937e+06	1.89574e+06	1	0.922911	1.40712	1.65369	1.58382
Q13423	9	9	27.6501	0.000209237	1.80647	DLKP-A10	DLKP-A5F	NAD(P) transhydrogenase, mitochondrial OS=Homo sapiens OX=9606 GN=NNT PE=1 SV=3	1.38412e+06	1.15443e+06	1.28199e+06	1.53e+06	1.52596e+06	1.55611e+06	2.07562e+06	1.74515e+06	1.52219e+06	1.14829e+06	1.23398e+06	1.17292e+06	2.47905e+06	2.01927e+06	1.92402e+06	1.27351e+06	1.53736e+06	1.78099e+06	1.18506e+06	2.14078e+06	1	1.20718	1.39848	0.930546	1.68101
Q8TEM1	9	9	26.5236	0.000288598	4.27976	DLKP-A10	DLKP-A2B	Nuclear pore membrane glycoprotein 210 OS=Homo sapiens OX=9606 GN=NUP210 PE=1 SV=3	725718	435214	1.07814e+06	248853	363472	233653	940849	1.3826e+06	1.20966e+06	878725	983084	1.46574e+06	1.22645e+06	1.12692e+06	1.26721e+06	746357	281993	1.1777e+06	1.10918e+06	1.20686e+06	1	0.377826	1.57794	1.48613	1.617
P46459	9	9	25.8293	0.000300221	1.67912	DLKP-A2B	DLKP	Vesicle-fusing ATPase OS=Homo sapiens OX=9606 GN=NSF PE=1 SV=3	2.00594e+06	1.93937e+06	2.29119e+06	3.50431e+06	3.68314e+06	3.28438e+06	2.62398e+06	2.36933e+06	2.45325e+06	2.88999e+06	2.84241e+06	2.75717e+06	2.86732e+06	2.78848e+06	2.19718e+06	2.07883e+06	3.49061e+06	2.48219e+06	2.82985e+06	2.61766e+06	1	1.67912	1.19403	1.36127	1.2592
P25705	9	9	29.0816	0.000383056	1.93555	DLKP-A10	DLKP-A2B	ATP synthase subunit alpha, mitochondrial OS=Homo sapiens OX=9606 GN=ATP5F1A PE=1 SV=1	2.94714e+07	1.90116e+07	2.31509e+07	1.89717e+07	1.85114e+07	2.01084e+07	3.95136e+07	3.25398e+07	3.29042e+07	2.77391e+07	3.31953e+07	2.97747e+07	4.15177e+07	3.53207e+07	3.46325e+07	2.3878e+07	1.91972e+07	3.49859e+07	3.02364e+07	3.7157e+07	1	0.803969	1.46519	1.26629	1.55612
Q9NR30	9	9	31.0072	0.000742659	2.05998	DLKP	DLKP-A10	Nucleolar RNA helicase 2 OS=Homo sapiens OX=9606 GN=DDX21 PE=1 SV=5	677998	667390	830283	437871	482207	476029	409613	535257	668408	574015	721201	750959	329518	385344	341297	725224	465369	537759	682058	352053	1	0.64169	0.741508	0.94048	0.48544
Q9NYU2	9	9	26.3257	0.00124704	1.60833	DLKP	DLKP-A2B	UDP-glucose:glycoprotein glucosyltransferase 1 OS=Homo sapiens OX=9606 GN=UGGT1 PE=1 SV=3	2.53052e+06	2.67743e+06	2.986e+06	1.56948e+06	1.69017e+06	1.83506e+06	2.1481e+06	1.96762e+06	1.67185e+06	1.71483e+06	2.07619e+06	1.97012e+06	2.2062e+06	2.02191e+06	1.91421e+06	2.73132e+06	1.69823e+06	1.92919e+06	1.92038e+06	2.04744e+06	1	0.621764	0.706321	0.703097	0.749616
Q9BUJ2	9	9	27.8918	0.00371298	1.57586	DLKP-A10	DLKP-A2B	Heterogeneous nuclear ribonucleoprotein U-like protein 1 OS=Homo sapiens OX=9606 GN=HNRNPUL1 PE=1 SV=2	2.66246e+06	2.31259e+06	2.33504e+06	1.78853e+06	1.7759e+06	2.01593e+06	2.6266e+06	1.91043e+06	2.37385e+06	2.80443e+06	2.88869e+06	2.66068e+06	3.20637e+06	3.11571e+06	2.47179e+06	2.4367e+06	1.86012e+06	2.30363e+06	2.7846e+06	2.93129e+06	1	0.763379	0.945389	1.14278	1.20298
P20700	9	9	32.0444	0.00439315	2.48505	DLKP-A	DLKP-A2B	Lamin-B1 OS=Homo sapiens OX=9606 GN=LMNB1 PE=1 SV=2	4.37862e+06	3.2497e+06	7.04912e+06	3.84178e+06	4.04086e+06	3.33061e+06	8.80008e+06	9.0832e+06	9.98225e+06	5.34412e+06	6.32278e+06	7.78232e+06	8.32653e+06	6.02752e+06	5.7684e+06	4.89248e+06	3.73775e+06	9.28851e+06	6.48308e+06	6.70748e+06	1	0.763979	1.89853	1.32511	1.37098
Q9Y6M1	8	8	23.6584	3.11886e-10	21.6528	DLKP	DLKP-A2B	Insulin-like growth factor 2 mRNA-binding protein 2 OS=Homo sapiens OX=9606 GN=IGF2BP2 PE=1 SV=2	1.76077e+06	1.80836e+06	1.64859e+06	79484.9	85625.1	75861.8	421068	477841	457265	566803	820380	658000	596743	582170	457388	1.73924e+06	80323.9	452058	681728	545434	1	0.0461834	0.259917	0.391969	0.313605
P29966	8	8	38.6551	8.04375e-09	1179.41	DLKP-A	DLKP-A2B	Myristoylated alanine-rich C-kinase substrate OS=Homo sapiens OX=9606 GN=MARCKS PE=1 SV=4	30051.1	47015.8	25257.5	1664.16	491.589	1090.94	1.59253e+06	973492	1.26317e+06	21329.3	19156.2	19726.4	61214.3	58584.8	112588	34108.2	1082.23	1.2764e+06	20070.6	77462.4	1	0.0317294	37.4221	0.588441	2.27108
Q14651	8	8	23.536	1.03578e-08	4.34122	DLKP-A10	DLKP	Plastin-1 OS=Homo sapiens OX=9606 GN=PLS1 PE=1 SV=2	2.35164e+06	2.26781e+06	1.70841e+06	2.59228e+06	3.12052e+06	3.12595e+06	7.76141e+06	7.40331e+06	6.83078e+06	8.65778e+06	9.32319e+06	9.39223e+06	9.73256e+06	9.05793e+06	8.68016e+06	2.10929e+06	2.94625e+06	7.33183e+06	9.1244e+06	9.15688e+06	1	1.3968	3.47597	4.32581	4.34122
P07686	8	8	20.1918	1.22871e-07	2.76707	DLKP-A2B	DLKP-A10	Beta-hexosaminidase subunit beta OS=Homo sapiens OX=9606 GN=HEXB PE=1 SV=3	2.27625e+06	1.8954e+06	1.85543e+06	3.31728e+06	2.97624e+06	2.93065e+06	1.9345e+06	1.7995e+06	1.74061e+06	1.2749e+06	1.16457e+06	1.09232e+06	1.1982e+06	1.09931e+06	1.03604e+06	2.00903e+06	3.07472e+06	1.82487e+06	1.17726e+06	1.11119e+06	1	1.53045	0.908335	0.585986	0.553096
P17302	8	8	38.4993	6.09005e-07	2.64325	DLKP	DLKP-A5F	Gap junction alpha-1 protein OS=Homo sapiens OX=9606 GN=GJA1 PE=1 SV=2	4.97289e+06	5.39587e+06	5.16903e+06	2.95164e+06	3.59607e+06	3.56451e+06	2.82677e+06	3.0108e+06	2.55915e+06	1.76126e+06	2.23604e+06	1.88098e+06	4.36165e+06	4.22246e+06	4.31969e+06	5.17926e+06	3.37074e+06	2.79891e+06	1.95943e+06	4.30127e+06	1	0.650815	0.540406	0.378322	0.830478
P52788	8	8	26.6681	1.21726e-06	4.2611	DLKP	DLKP-A10	Spermine synthase OS=Homo sapiens OX=9606 GN=SMS PE=1 SV=2	9.08201e+06	1.1989e+07	9.13588e+06	3.21749e+06	2.9909e+06	2.82414e+06	3.48266e+06	4.15054e+06	3.29319e+06	5.57167e+06	4.90214e+06	4.42635e+06	1.89897e+06	2.69217e+06	2.49785e+06	1.0069e+07	3.01084e+06	3.64213e+06	4.96672e+06	2.363e+06	1	0.299022	0.361718	0.49327	0.234681
P22626	8	8	30.9519	1.97267e-06	2.58931	DLKP	DLKP-A2B	Heterogeneous nuclear ribonucleoproteins A2/B1 OS=Homo sapiens OX=9606 GN=HNRNPA2B1 PE=1 SV=2	1.0384e+07	1.10954e+07	1.24499e+07	4.44831e+06	4.59369e+06	4.06156e+06	7.44969e+06	8.18915e+06	8.34931e+06	6.37386e+06	6.53212e+06	5.49792e+06	8.9676e+06	8.56055e+06	1.11756e+07	1.13097e+07	4.36785e+06	7.99605e+06	6.13463e+06	9.56793e+06	1	0.386203	0.707007	0.542421	0.845991
P30533	8	8	21.7565	6.40975e-06	2.16532	DLKP	DLKP-A2B	Alpha-2-macroglobulin receptor-associated protein OS=Homo sapiens OX=9606 GN=LRPAP1 PE=1 SV=1	803179	771762	936643	403483	400272	356161	443507	572127	470635	431307	463234	434306	488128	499517	469709	837195	386639	495423	442949	485785	1	0.461827	0.591765	0.529087	0.580253
P20073	8	8	26.9537	6.86208e-06	1.70487	DLKP-A2B	DLKP-A	Annexin A7 OS=Homo sapiens OX=9606 GN=ANXA7 PE=1 SV=3	4.24117e+06	3.87622e+06	3.83028e+06	5.22218e+06	5.7315e+06	5.46033e+06	3.51224e+06	3.06842e+06	3.04705e+06	3.78068e+06	3.48402e+06	3.52161e+06	3.7256e+06	3.54205e+06	3.26843e+06	3.98256e+06	5.47134e+06	3.20924e+06	3.59544e+06	3.51203e+06	1	1.37383	0.805823	0.902796	0.881853
Q13177	8	8	26.8908	8.74031e-06	2.12817	DLKP	DLKP-A2B	Serine/threonine-protein kinase PAK 2 OS=Homo sapiens OX=9606 GN=PAK2 PE=1 SV=3	5.4469e+06	5.06741e+06	4.74541e+06	2.38185e+06	2.24724e+06	2.54126e+06	3.37153e+06	2.60405e+06	3.05918e+06	2.95833e+06	2.59664e+06	2.66526e+06	3.50864e+06	3.01175e+06	3.17225e+06	5.08657e+06	2.39012e+06	3.01158e+06	2.74007e+06	3.23088e+06	1	0.469887	0.592066	0.538688	0.635178
Q13451	8	8	24.5112	9.24499e-06	2.39239	DLKP-A5F	DLKP	Peptidyl-prolyl cis-trans isomerase FKBP5 OS=Homo sapiens OX=9606 GN=FKBP5 PE=1 SV=2	957179	963282	796972	1.07555e+06	1.05635e+06	1.13259e+06	1.19322e+06	1.28767e+06	1.06229e+06	1.93214e+06	2.64487e+06	1.92416e+06	1.94841e+06	1.74133e+06	1.76468e+06	905811	1.08817e+06	1.18106e+06	2.16706e+06	1.81814e+06	1	1.20132	1.30387	2.39239	2.00719
Q8NBS9	8	8	32.2093	1.14295e-05	1.79387	DLKP	DLKP-A5F	Thioredoxin domain-containing protein 5 OS=Homo sapiens OX=9606 GN=TXNDC5 PE=1 SV=2	8.7695e+06	1.02646e+07	1.12409e+07	5.72305e+06	5.69362e+06	6.13071e+06	6.08064e+06	5.81273e+06	5.34028e+06	5.20252e+06	5.75403e+06	5.92035e+06	6.46782e+06	6.92375e+06	6.53597e+06	1.00917e+07	5.84912e+06	5.74455e+06	5.62564e+06	6.64251e+06	1	0.579598	0.569236	0.557453	0.658216
P04406	8	8	37.0003	1.7488e-05	1.67826	DLKP-A2B	DLKP	Glyceraldehyde-3-phosphate dehydrogenase OS=Homo sapiens OX=9606 GN=GAPDH PE=1 SV=3	8.62147e+07	9.45741e+07	8.99312e+07	1.42152e+08	1.65369e+08	1.46819e+08	1.07177e+08	1.26387e+08	1.10736e+08	1.15557e+08	1.15456e+08	1.22569e+08	1.23309e+08	1.29627e+08	1.25643e+08	9.024e+07	1.51447e+08	1.14766e+08	1.17861e+08	1.26193e+08	1	1.67826	1.27179	1.30608	1.39841
P07339	8	8	23.66	2.48256e-05	3.21949	DLKP	DLKP-A5F	Cathepsin D OS=Homo sapiens OX=9606 GN=CTSD PE=1 SV=1	3.56085e+06	3.49126e+06	2.76411e+06	1.69398e+06	1.70726e+06	1.84366e+06	1.47164e+06	1.31799e+06	1.0069e+06	906184	1.19585e+06	946969	1.59244e+06	1.15681e+06	1.16911e+06	3.27207e+06	1.7483e+06	1.26551e+06	1.01633e+06	1.30612e+06	1	0.534309	0.386761	0.310608	0.399172
Q05707	8	8	18.4576	2.67285e-05	13.7853	DLKP	DLKP-A2B	Collagen alpha-1(XIV) chain OS=Homo sapiens OX=9606 GN=COL14A1 PE=1 SV=3	249359	188430	249409	9996.46	19844.8	20008.8	57434.2	67528.1	67502.7	301741	133760	186008	247201	192140	82037.3	229066	16616.7	64155	207170	173793	1	0.072541	0.280072	0.90441	0.758701
P78406	8	8	29.3357	3.49409e-05	1.72483	DLKP-A5F	DLKP	mRNA export factor OS=Homo sapiens OX=9606 GN=RAE1 PE=1 SV=1	1.71679e+06	1.71088e+06	1.83405e+06	2.39865e+06	2.20157e+06	2.07801e+06	2.52087e+06	2.35942e+06	2.51193e+06	2.84268e+06	3.13578e+06	3.09712e+06	2.17216e+06	2.19056e+06	1.7744e+06	1.75391e+06	2.22607e+06	2.46407e+06	3.02519e+06	2.04571e+06	1	1.26921	1.40491	1.72483	1.16637
O60271	8	8	29.5037	3.66698e-05	2.21907	DLKP-A2B	DLKP-A	C-Jun-amino-terminal kinase-interacting protein 4 OS=Homo sapiens OX=9606 GN=SPAG9 PE=1 SV=4	726989	869741	657828	1.04129e+06	867492	769727	462090	352613	392343	478498	565974	547173	456257	416145	433262	751519	892838	402348	530548	435221	1	1.18804	0.53538	0.705968	0.579122
P31689	8	8	24.834	3.94132e-05	1.67439	DLKP-A	DLKP	DnaJ homolog subfamily A member 1 OS=Homo sapiens OX=9606 GN=DNAJA1 PE=1 SV=2	5.77209e+06	5.37062e+06	5.29482e+06	5.86665e+06	7.04746e+06	6.90223e+06	9.67613e+06	8.53086e+06	9.31584e+06	8.14919e+06	9.09383e+06	8.78311e+06	8.12768e+06	7.49233e+06	6.8374e+06	5.47918e+06	6.60544e+06	9.17428e+06	8.67538e+06	7.4858e+06	1	1.20555	1.67439	1.58334	1.36623
P50995	8	8	28.3181	9.07832e-05	2.13578	DLKP	DLKP-A5F	Annexin A11 OS=Homo sapiens OX=9606 GN=ANXA11 PE=1 SV=1	3.11696e+06	3.13913e+06	2.9854e+06	3.4098e+06	2.77655e+06	2.37104e+06	1.90745e+06	2.15462e+06	2.07899e+06	1.65696e+06	1.23494e+06	1.4351e+06	2.44162e+06	2.16187e+06	2.04009e+06	3.0805e+06	2.85247e+06	2.04702e+06	1.44233e+06	2.21453e+06	1	0.925976	0.66451	0.468214	0.718886
Q9UMS4	8	8	26.058	0.000109191	1.82702	DLKP-A10	DLKP-A2B	Pre-mRNA-processing factor 19 OS=Homo sapiens OX=9606 GN=PRPF19 PE=1 SV=1	3.09861e+06	2.89943e+06	3.95636e+06	2.37539e+06	2.38096e+06	2.25249e+06	3.74956e+06	4.28395e+06	4.33251e+06	3.35201e+06	3.83142e+06	4.04435e+06	4.47228e+06	4.04748e+06	4.28555e+06	3.31813e+06	2.33628e+06	4.12201e+06	3.74259e+06	4.26843e+06	1	0.704095	1.24227	1.12792	1.2864
P26641	8	8	28.0881	0.000145621	1.88062	DLKP	DLKP-A2B	Elongation factor 1-gamma OS=Homo sapiens OX=9606 GN=EEF1G PE=1 SV=3	1.62093e+07	1.62178e+07	2.1627e+07	1.08239e+07	9.15719e+06	8.76161e+06	1.62404e+07	1.89276e+07	1.74866e+07	1.43771e+07	1.68009e+07	1.72541e+07	1.6658e+07	1.73897e+07	1.89573e+07	1.8018e+07	9.58089e+06	1.75515e+07	1.61441e+07	1.76683e+07	1	0.53174	0.974109	0.895995	0.980593
P11413	8	8	29.803	0.000145769	2.34989	DLKP	DLKP-A5F	Glucose-6-phosphate 1-dehydrogenase OS=Homo sapiens OX=9606 GN=G6PD PE=1 SV=4	4.23165e+06	4.24634e+06	3.38123e+06	3.82492e+06	3.47371e+06	3.36552e+06	2.10743e+06	1.99404e+06	1.53209e+06	1.96944e+06	1.81e+06	1.26726e+06	2.73482e+06	2.2759e+06	2.91698e+06	3.95308e+06	3.55471e+06	1.87785e+06	1.68224e+06	2.64256e+06	1	0.899228	0.475035	0.425551	0.668483
P27824	8	8	25.4003	0.00015931	2.12011	DLKP	DLKP-A2B	Calnexin OS=Homo sapiens OX=9606 GN=CANX PE=1 SV=2	3.61859e+06	3.58061e+06	3.04733e+06	1.53525e+06	1.67978e+06	1.618e+06	2.27427e+06	1.95806e+06	2.94645e+06	2.63561e+06	2.25813e+06	2.83511e+06	1.92958e+06	1.55086e+06	1.54916e+06	3.41551e+06	1.61101e+06	2.39293e+06	2.57628e+06	1.67653e+06	1	0.471674	0.700607	0.754289	0.490859
P38646	8	8	43.9416	0.000210857	1.65857	DLKP-A10	DLKP	Stress-70 protein, mitochondrial OS=Homo sapiens OX=9606 GN=HSPA9 PE=1 SV=2	2.52092e+07	2.24957e+07	2.14943e+07	3.81556e+07	3.02454e+07	3.19167e+07	3.13458e+07	3.0484e+07	2.9286e+07	3.0295e+07	3.30166e+07	2.79539e+07	3.86581e+07	3.65215e+07	3.95918e+07	2.30664e+07	3.34392e+07	3.03719e+07	3.04218e+07	3.82571e+07	1	1.44969	1.31672	1.31888	1.65857
Q9UQ80	8	8	25.6462	0.000270933	1.55428	DLKP-A5F	DLKP	Proliferation-associated protein 2G4 OS=Homo sapiens OX=9606 GN=PA2G4 PE=1 SV=3	7.66591e+06	7.26513e+06	7.33593e+06	1.02293e+07	9.22115e+06	8.16496e+06	1.00043e+07	1.17546e+07	1.03945e+07	1.06748e+07	1.15487e+07	1.23854e+07	1.00497e+07	1.07453e+07	9.88343e+06	7.42232e+06	9.20513e+06	1.07178e+07	1.15363e+07	1.02262e+07	1	1.24019	1.444	1.55428	1.37776
Q04446	8	8	27.7682	0.000315129	2.04746	DLKP	DLKP-A2B	1,4-alpha-glucan-branching enzyme OS=Homo sapiens OX=9606 GN=GBE1 PE=1 SV=3	3.46338e+06	3.52422e+06	2.61376e+06	1.40229e+06	1.47004e+06	1.81707e+06	2.14448e+06	1.70691e+06	1.84073e+06	1.858e+06	2.42291e+06	1.88955e+06	1.57371e+06	1.54069e+06	1.6326e+06	3.20045e+06	1.56313e+06	1.89737e+06	2.05682e+06	1.58233e+06	1	0.48841	0.592845	0.642665	0.49441
O14980	8	8	28.3373	0.000346499	2.1331	DLKP	DLKP-A	Exportin-1 OS=Homo sapiens OX=9606 GN=XPO1 PE=1 SV=1	4.64948e+06	6.07806e+06	3.68192e+06	4.40352e+06	4.45839e+06	5.44693e+06	2.49796e+06	2.06837e+06	2.18885e+06	2.77961e+06	2.00124e+06	2.55891e+06	3.21462e+06	2.92016e+06	3.65413e+06	4.80315e+06	4.76961e+06	2.25173e+06	2.44659e+06	3.26297e+06	1	0.993017	0.468802	0.509371	0.679339
Q14978	8	8	22.8324	0.000356604	2.14892	DLKP	DLKP-A	Nucleolar and coiled-body phosphoprotein 1 OS=Homo sapiens OX=9606 GN=NOLC1 PE=1 SV=2	2.36602e+06	3.21202e+06	3.10837e+06	1.93529e+06	1.81877e+06	2.30119e+06	1.23845e+06	1.45744e+06	1.34633e+06	1.53779e+06	1.62151e+06	2.09301e+06	1.31222e+06	1.6494e+06	1.25908e+06	2.89547e+06	2.01842e+06	1.34741e+06	1.75077e+06	1.4069e+06	1	0.697094	0.46535	0.604658	0.485896
Q9Y285	8	8	27.4808	0.00040921	1.59672	DLKP-A10	DLKP-A2B	Phenylalanine--tRNA ligase alpha subunit OS=Homo sapiens OX=9606 GN=FARSA PE=1 SV=3	1.77514e+06	1.53287e+06	1.39432e+06	1.56858e+06	1.49995e+06	1.59911e+06	1.88834e+06	1.83523e+06	1.78361e+06	1.96135e+06	2.58583e+06	1.96111e+06	2.60417e+06	2.47986e+06	2.3689e+06	1.56744e+06	1.55588e+06	1.83573e+06	2.16943e+06	2.48431e+06	1	0.992627	1.17116	1.38406	1.58495
Q99714	8	8	31.8692	0.000467853	1.82191	DLKP	DLKP-A2B	3-hydroxyacyl-CoA dehydrogenase type-2 OS=Homo sapiens OX=9606 GN=HSD17B10 PE=1 SV=3	1.20886e+07	1.25451e+07	1.23828e+07	6.9751e+06	6.57024e+06	6.7721e+06	7.44675e+06	7.19997e+06	5.93147e+06	6.19242e+06	7.66824e+06	7.94636e+06	8.22284e+06	8.17229e+06	5.89538e+06	1.23388e+07	6.77248e+06	6.8594e+06	7.269e+06	7.43017e+06	1	0.548876	0.55592	0.589116	0.602178
O95793	8	8	27.896	0.000519019	1.60177	DLKP-A2B	DLKP-A	Double-stranded RNA-binding protein Staufen homolog 1 OS=Homo sapiens OX=9606 GN=STAU1 PE=1 SV=2	3.86787e+06	3.87026e+06	3.37225e+06	3.8087e+06	3.88687e+06	4.33061e+06	2.87575e+06	2.36181e+06	2.27047e+06	2.98377e+06	3.64948e+06	3.62316e+06	2.8035e+06	2.63044e+06	2.24139e+06	3.70346e+06	4.00873e+06	2.50268e+06	3.4188e+06	2.55845e+06	1	1.08243	0.675768	0.923137	0.690826
P10644	8	8	25.0695	0.000542587	2.16495	DLKP	DLKP-A5F	cAMP-dependent protein kinase type I-alpha regulatory subunit OS=Homo sapiens OX=9606 GN=PRKAR1A PE=1 SV=1	5.91706e+06	5.28907e+06	5.37128e+06	2.52745e+06	3.14196e+06	3.31005e+06	4.76357e+06	3.11823e+06	3.78137e+06	2.09152e+06	3.00597e+06	2.55969e+06	4.43954e+06	4.10487e+06	3.98731e+06	5.5258e+06	2.99315e+06	3.88772e+06	2.55239e+06	4.17724e+06	1	0.541668	0.703558	0.461905	0.755951
O95347	8	8	22.6755	0.000635448	2.61748	DLKP	DLKP-A2B	Structural maintenance of chromosomes protein 2 OS=Homo sapiens OX=9606 GN=SMC2 PE=1 SV=2	573564	488722	856265	286770	231972	214235	491326	629987	658458	491524	365614	491875	522075	449563	461062	639517	244326	593257	449671	477567	1	0.382047	0.927664	0.703142	0.746761
Q5T9A4	8	8	23.6209	0.000661084	1.58344	DLKP-A5F	DLKP	ATPase family AAA domain-containing protein 3B OS=Homo sapiens OX=9606 GN=ATAD3B PE=1 SV=1	1.72405e+06	1.84477e+06	2.16611e+06	3.2085e+06	2.60626e+06	2.51625e+06	2.25546e+06	2.50939e+06	2.55891e+06	2.89936e+06	2.90556e+06	3.27597e+06	2.97944e+06	3.06278e+06	2.79103e+06	1.91164e+06	2.777e+06	2.44125e+06	3.02696e+06	2.94442e+06	1	1.45268	1.27705	1.58344	1.54026
Q14683	8	8	22.971	0.000684296	2.0233	DLKP	DLKP-A5F	Structural maintenance of chromosomes protein 1A OS=Homo sapiens OX=9606 GN=SMC1A PE=1 SV=2	751015	538935	648249	416706	484134	323843	382299	445987	345915	287621	341915	328404	343104	318229	316049	646066	408228	391400	319314	325794	1	0.631866	0.60582	0.494243	0.504273
Q9NTJ3	8	8	23.4776	0.000755246	2.03099	DLKP	DLKP-A2B	Structural maintenance of chromosomes protein 4 OS=Homo sapiens OX=9606 GN=SMC4 PE=1 SV=2	914208	771615	1.0747e+06	498612	447033	413556	501764	695666	636673	450689	502930	598705	656965	601767	645710	920174	453067	611368	517442	634814	1	0.492371	0.664404	0.56233	0.689885
Q03001	8	8	25.6118	0.000837322	3.54089	DLKP-A2B	DLKP	Dystonin OS=Homo sapiens OX=9606 GN=DST PE=1 SV=4	516813	503795	466103	2.47154e+06	1.45045e+06	1.34229e+06	1.16853e+06	881896	1.21191e+06	2.08716e+06	1.18415e+06	1.01037e+06	1.39504e+06	1.44769e+06	1.31141e+06	495570	1.75476e+06	1.08745e+06	1.42723e+06	1.38472e+06	1	3.54089	2.19433	2.87997	2.79419
P17844	8	8	27.9239	0.00130587	1.53531	DLKP-A10	DLKP	Probable ATP-dependent RNA helicase DDX5 OS=Homo sapiens OX=9606 GN=DDX5 PE=1 SV=1	7.5218e+06	7.58589e+06	8.85556e+06	1.17344e+07	1.2202e+07	1.09123e+07	1.09055e+07	1.24343e+07	1.12853e+07	9.55984e+06	1.10176e+07	1.21502e+07	1.27874e+07	1.31548e+07	1.08489e+07	7.98775e+06	1.16162e+07	1.15417e+07	1.09092e+07	1.22637e+07	1	1.45425	1.44493	1.36574	1.53531
Q9NP79	8	8	22.5214	0.00165088	2.12181	DLKP	DLKP-A2B	Vacuolar protein sorting-associated protein VTA1 homolog OS=Homo sapiens OX=9606 GN=VTA1 PE=1 SV=1	9.39992e+06	8.8899e+06	9.49336e+06	4.36174e+06	4.67721e+06	4.05516e+06	1.01489e+07	7.28471e+06	7.73392e+06	6.52979e+06	8.64345e+06	8.02425e+06	8.10453e+06	6.95375e+06	4.80255e+06	9.26106e+06	4.3647e+06	8.38918e+06	7.7325e+06	6.62028e+06	1	0.471296	0.905855	0.834947	0.714851
A0MZ66	8	8	30.1168	0.00169539	1.70148	DLKP-A10	DLKP-A2B	Shootin-1 OS=Homo sapiens OX=9606 GN=SHTN1 PE=1 SV=4	1.39864e+06	1.36985e+06	1.19986e+06	1.04596e+06	1.21104e+06	1.24041e+06	1.42749e+06	1.12481e+06	1.10525e+06	1.29475e+06	1.59622e+06	1.15444e+06	2.15814e+06	1.90163e+06	1.89099e+06	1.32278e+06	1.1658e+06	1.21918e+06	1.34847e+06	1.98359e+06	1	0.881324	0.92168	1.01942	1.49955
Q05639	8	8	26.5386	0.00210555	2.84303	DLKP	DLKP-A10	Elongation factor 1-alpha 2 OS=Homo sapiens OX=9606 GN=EEF1A2 PE=1 SV=1	6.99623e+07	5.13125e+07	6.77434e+07	7.52648e+07	4.77633e+07	5.18525e+07	3.71147e+07	4.22393e+07	4.10973e+07	7.40988e+07	3.25181e+07	4.53849e+07	2.37308e+07	2.30079e+07	1.97463e+07	6.30061e+07	5.82935e+07	4.01504e+07	5.06673e+07	2.21616e+07	1	0.925204	0.637247	0.804165	0.351738
Q07065	8	8	28.7313	0.00373261	1.79058	DLKP	DLKP-A10	Cytoskeleton-associated protein 4 OS=Homo sapiens OX=9606 GN=CKAP4 PE=1 SV=2	4.50366e+06	3.16313e+06	4.81748e+06	2.71923e+06	2.70389e+06	2.48056e+06	2.49698e+06	3.22656e+06	2.36362e+06	2.98178e+06	2.84272e+06	3.11115e+06	2.39165e+06	2.16245e+06	2.41811e+06	4.16142e+06	2.63456e+06	2.69572e+06	2.97855e+06	2.32407e+06	1	0.633091	0.647788	0.715752	0.55848
P09382	7	7	35.113	1.03783e-07	3.85209	DLKP	DLKP-A2B	Galectin-1 OS=Homo sapiens OX=9606 GN=LGALS1 PE=1 SV=2	4.59021e+07	4.31107e+07	3.95228e+07	9.51389e+06	1.13496e+07	1.25042e+07	1.52438e+07	1.47587e+07	1.29759e+07	1.88558e+07	2.08487e+07	2.25067e+07	1.79754e+07	1.66208e+07	1.5406e+07	4.28452e+07	1.11226e+07	1.43262e+07	2.07371e+07	1.66674e+07	1	0.259599	0.33437	0.483999	0.389014
Q9UKG9	7	7	20.3016	5.1131e-07	52.8123	DLKP-A10	DLKP	Peroxisomal carnitine O-octanoyltransferase OS=Homo sapiens OX=9606 GN=CROT PE=1 SV=2	7379.36	21895.5	32194.9	58788.7	101533	107436	651160	549568	544898	663997	912603	718545	1.11598e+06	1.1842e+06	946184	20489.9	89252.6	581876	765048	1.08212e+06	1	4.35593	28.3982	37.3378	52.8123
P35221	7	7	28.2206	9.32756e-07	5.66636	DLKP-A5F	DLKP-A2B	Catenin alpha-1 OS=Homo sapiens OX=9606 GN=CTNNA1 PE=1 SV=1	998839	1.0571e+06	1.21002e+06	214924	162673	245238	600969	539842	664564	1.4161e+06	1.04969e+06	1.06341e+06	727575	759053	525685	1.08865e+06	207612	601792	1.1764e+06	670771	1	0.190705	0.552785	1.0806	0.616147
P62873	7	7	29.1146	1.25256e-06	2.86232	DLKP-A5F	DLKP	Guanine nucleotide-binding protein G(I)/G(S)/G(T) subunit beta-1 OS=Homo sapiens OX=9606 GN=GNB1 PE=1 SV=3	5.15591e+06	5.94673e+06	5.22416e+06	1.57591e+07	1.61737e+07	1.40242e+07	1.23281e+07	1.34755e+07	1.11095e+07	1.6228e+07	1.67268e+07	1.37777e+07	1.22881e+07	1.33009e+07	9.99751e+06	5.44227e+06	1.5319e+07	1.23044e+07	1.55775e+07	1.18622e+07	1	2.81482	2.26089	2.86232	2.17964
Q14247	7	7	21.4514	2.69577e-06	2.21821	DLKP	DLKP-A2B	Src substrate cortactin OS=Homo sapiens OX=9606 GN=CTTN PE=1 SV=2	1.37234e+06	1.22917e+06	1.21809e+06	555426	588110	578398	811862	772027	722543	622728	781771	648568	790334	666599	714244	1.2732e+06	573978	768811	684356	723726	1	0.450815	0.603841	0.537508	0.56843
O14744	7	7	23.4146	2.85843e-06	1.92808	DLKP-A2B	DLKP	Protein arginine N-methyltransferase 5 OS=Homo sapiens OX=9606 GN=PRMT5 PE=1 SV=4	2.40439e+06	2.67411e+06	2.32964e+06	4.95753e+06	4.65896e+06	4.66702e+06	2.7799e+06	2.29314e+06	2.52282e+06	2.39401e+06	2.90222e+06	2.58533e+06	3.91847e+06	3.75576e+06	3.44254e+06	2.46938e+06	4.76117e+06	2.53195e+06	2.62718e+06	3.70559e+06	1	1.92808	1.02534	1.0639	1.50062
O94906	7	7	22.511	5.47409e-06	2.35511	DLKP-A10	DLKP-A2B	Pre-mRNA-processing factor 6 OS=Homo sapiens OX=9606 GN=PRPF6 PE=1 SV=1	508507	434729	501017	224043	257929	242934	449382	515704	439736	474742	474794	378157	611202	524679	571356	481418	241635	468274	442564	569079	1	0.501925	0.972698	0.919293	1.18209
Q92973	7	7	24.3506	6.40914e-06	1.50599	DLKP-A2B	DLKP-A	Transportin-1 OS=Homo sapiens OX=9606 GN=TNPO1 PE=1 SV=2	4.60198e+06	4.6529e+06	4.76606e+06	4.77265e+06	4.95893e+06	5.0297e+06	3.43954e+06	2.99931e+06	3.36287e+06	3.26696e+06	3.40975e+06	3.69252e+06	3.35444e+06	3.12604e+06	3.63739e+06	4.67365e+06	4.92043e+06	3.26724e+06	3.45641e+06	3.37262e+06	1	1.0528	0.699077	0.739553	0.721625
Q99426	7	7	20.2838	7.50612e-06	2.17172	DLKP	DLKP-A2B	Tubulin-folding cofactor B OS=Homo sapiens OX=9606 GN=TBCB PE=1 SV=2	2.44612e+06	2.25796e+06	1.93857e+06	934733	1.04899e+06	1.07498e+06	1.13949e+06	1.12882e+06	1.08514e+06	1.40416e+06	1.71698e+06	1.34442e+06	1.47007e+06	1.41106e+06	1.5365e+06	2.21422e+06	1.01957e+06	1.11782e+06	1.48852e+06	1.47254e+06	1	0.460464	0.504838	0.672255	0.665039
Q14116	7	7	21.2235	9.10719e-06	13.5721	DLKP-A10	DLKP	Interleukin-18 OS=Homo sapiens OX=9606 GN=IL18 PE=1 SV=1	340356	414901	249223	655849	258613	305856	3.12544e+06	2.45359e+06	2.72663e+06	1.62942e+06	563397	819652	4.50105e+06	4.7062e+06	4.42565e+06	334827	406772	2.76855e+06	1.00416e+06	4.5443e+06	1	1.21487	8.2686	2.99903	13.5721
P61158	7	7	24.4928	9.57142e-06	1.70141	DLKP-A10	DLKP-A2B	Actin-related protein 3 OS=Homo sapiens OX=9606 GN=ACTR3 PE=1 SV=3	2.71333e+06	3.20379e+06	3.2458e+06	2.27087e+06	2.46592e+06	2.30127e+06	3.49451e+06	3.83216e+06	3.55579e+06	3.34481e+06	3.5775e+06	3.13479e+06	3.98041e+06	3.98645e+06	4.00781e+06	3.0543e+06	2.34602e+06	3.62749e+06	3.35236e+06	3.99155e+06	1	0.768103	1.18766	1.09759	1.30686
Q8NBJ7	7	7	22.2453	1.23496e-05	3.09705	DLKP	DLKP-A5F	Inactive C-alpha-formylglycine-generating enzyme 2 OS=Homo sapiens OX=9606 GN=SUMF2 PE=1 SV=2	1.21504e+06	868883	1.10214e+06	750703	727484	721799	751205	709594	600884	374880	299119	354739	635604	475396	486301	1.06202e+06	733329	687228	342913	532434	1	0.690503	0.647095	0.322887	0.501341
Q7L1Q6	7	7	16.2942	1.4684e-05	2.19095	DLKP-A	DLKP-A2B	Basic leucine zipper and W2 domain-containing protein 1 OS=Homo sapiens OX=9606 GN=BZW1 PE=1 SV=1	1.26351e+06	1.19684e+06	1.42279e+06	590936	676607	599420	1.2106e+06	1.54915e+06	1.33067e+06	983509	1.19018e+06	1.2874e+06	1.3655e+06	1.39576e+06	1.21429e+06	1.29438e+06	622321	1.36347e+06	1.1537e+06	1.32518e+06	1	0.480786	1.05338	0.89131	1.02379
O60610	7	7	19.9151	1.51116e-05	3.00615	DLKP-A10	DLKP	Protein diaphanous homolog 1 OS=Homo sapiens OX=9606 GN=DIAPH1 PE=1 SV=2	391395	272742	284211	592226	535835	694933	944160	828229	877692	708683	737120	750891	1.13923e+06	935704	775942	316116	607665	883361	732231	950293	1	1.92228	2.79442	2.31633	3.00615
O95573	7	7	21.5826	2.1008e-05	2.69252	DLKP-A	DLKP-A2B	Long-chain-fatty-acid--CoA ligase 3 OS=Homo sapiens OX=9606 GN=ACSL3 PE=1 SV=3	762039	633656	910979	389841	446938	320317	908518	1.15388e+06	1.05311e+06	796892	760846	732759	865399	887870	874828	768892	385699	1.0385e+06	763499	876032	1	0.501629	1.35065	0.992986	1.13934
Q9UNF0	7	7	20.1702	2.11316e-05	1.81415	DLKP	DLKP-A10	Protein kinase C and casein kinase substrate in neurons protein 2 OS=Homo sapiens OX=9606 GN=PACSIN2 PE=1 SV=2	1.41575e+06	1.19756e+06	1.39298e+06	998260	996321	925330	914891	1.04641e+06	939077	963022	867004	996458	783131	700886	724335	1.33543e+06	973304	966792	942161	736117	1	0.728831	0.723955	0.705511	0.551221
O43396	7	7	32.8169	2.74955e-05	2.5997	DLKP-A2B	DLKP-A10	Thioredoxin-like protein 1 OS=Homo sapiens OX=9606 GN=TXNL1 PE=1 SV=3	2.93623e+06	3.09186e+06	2.81561e+06	3.82861e+06	3.6311e+06	3.41575e+06	2.25094e+06	1.6331e+06	1.441e+06	1.55536e+06	1.74583e+06	1.44617e+06	1.30306e+06	1.19011e+06	1.69019e+06	2.9479e+06	3.62516e+06	1.77501e+06	1.58245e+06	1.39445e+06	1	1.22974	0.602128	0.536807	0.473032
P00505	7	7	20.4984	2.83465e-05	2.03818	DLKP-A2B	DLKP	Aspartate aminotransferase, mitochondrial OS=Homo sapiens OX=9606 GN=GOT2 PE=1 SV=3	4.56021e+06	4.22231e+06	4.13624e+06	9.56306e+06	7.87802e+06	8.88965e+06	5.65024e+06	5.88813e+06	5.28702e+06	6.66824e+06	6.82627e+06	6.29923e+06	5.56842e+06	5.50776e+06	7.12656e+06	4.30625e+06	8.77691e+06	5.60846e+06	6.59791e+06	6.06758e+06	1	2.03818	1.3024	1.53217	1.40902
Q9UHB9	7	7	30.1013	3.13179e-05	1.76003	DLKP-A2B	DLKP	Signal recognition particle subunit SRP68 OS=Homo sapiens OX=9606 GN=SRP68 PE=1 SV=2	1.28088e+06	1.12643e+06	1.18328e+06	1.98793e+06	2.10129e+06	2.23033e+06	1.72596e+06	1.47482e+06	1.72986e+06	1.72336e+06	1.53171e+06	1.81783e+06	1.63592e+06	1.60139e+06	1.57668e+06	1.19687e+06	2.10652e+06	1.64355e+06	1.69097e+06	1.60467e+06	1	1.76003	1.37321	1.41283	1.34072
Q14697	7	7	19.8847	3.65341e-05	1.74109	DLKP	DLKP-A2B	Neutral alpha-glucosidase AB OS=Homo sapiens OX=9606 GN=GANAB PE=1 SV=3	5.79277e+06	5.36421e+06	5.69026e+06	2.97566e+06	3.17815e+06	3.52246e+06	5.64237e+06	5.13181e+06	4.79042e+06	4.37001e+06	5.13154e+06	4.76492e+06	6.14761e+06	5.04721e+06	5.45445e+06	5.61574e+06	3.22542e+06	5.1882e+06	4.75549e+06	5.54976e+06	1	0.574354	0.923866	0.846814	0.988249
Q32P28	7	7	17.3235	3.67478e-05	2.55803	DLKP	DLKP-A10	Prolyl 3-hydroxylase 1 OS=Homo sapiens OX=9606 GN=P3H1 PE=1 SV=2	805314	541096	686472	462122	439451	438283	324244	369254	282589	315397	375015	315177	295854	255087	243764	677627	446619	325363	335196	264902	1	0.659092	0.48015	0.494662	0.390925
O43143	7	7	24.9021	3.85368e-05	1.62287	DLKP-A5F	DLKP	Pre-mRNA-splicing factor ATP-dependent RNA helicase DHX15 OS=Homo sapiens OX=9606 GN=DHX15 PE=1 SV=2	1.75561e+06	1.80433e+06	1.75872e+06	3.07221e+06	2.68384e+06	2.68009e+06	2.58453e+06	2.76404e+06	2.7233e+06	2.61764e+06	2.82703e+06	3.18685e+06	2.9603e+06	3.00923e+06	2.5455e+06	1.77289e+06	2.81205e+06	2.69062e+06	2.87717e+06	2.83834e+06	1	1.58614	1.51765	1.62287	1.60097
P15121	7	7	16.0425	5.00089e-05	2.83478	DLKP-A2B	DLKP-A10	Aldo-keto reductase family 1 member B1 OS=Homo sapiens OX=9606 GN=AKR1B1 PE=1 SV=3	1.08122e+06	977718	762219	1.11193e+06	1.42596e+06	1.57836e+06	654676	506933	552495	663330	726327	539851	535530	449558	466965	940385	1.37209e+06	571368	643169	484018	1	1.45907	0.60759	0.683943	0.514702
Q12906	7	7	27.7942	6.3267e-05	1.50807	DLKP-A10	DLKP	Interleukin enhancer-binding factor 3 OS=Homo sapiens OX=9606 GN=ILF3 PE=1 SV=3	2.71534e+06	2.81234e+06	3.08046e+06	4.47763e+06	3.99135e+06	4.23465e+06	3.85548e+06	3.56265e+06	3.48227e+06	3.5364e+06	4.04171e+06	3.51327e+06	4.50813e+06	4.1312e+06	4.34238e+06	2.86938e+06	4.23454e+06	3.63347e+06	3.69713e+06	4.32724e+06	1	1.47577	1.26629	1.28848	1.50807
P04792	7	7	31.4014	7.51659e-05	2.0362	DLKP-A10	DLKP	Heat shock protein beta-1 OS=Homo sapiens OX=9606 GN=HSPB1 PE=1 SV=2	7.24748e+07	6.93202e+07	5.80147e+07	1.02768e+08	1.20534e+08	1.24335e+08	9.27736e+07	7.26019e+07	7.16786e+07	1.12528e+08	1.30814e+08	1.16425e+08	1.48756e+08	1.40207e+08	1.17889e+08	6.66032e+07	1.15879e+08	7.90181e+07	1.19923e+08	1.35617e+08	1	1.73984	1.1864	1.80055	2.0362
Q15942	7	7	22.2641	0.000102747	2.48575	DLKP	DLKP-A2B	Zyxin OS=Homo sapiens OX=9606 GN=ZYX PE=1 SV=1	4.67564e+06	6.32761e+06	5.19411e+06	1.58131e+06	2.82021e+06	2.11458e+06	4.62499e+06	4.70421e+06	4.80762e+06	2.77654e+06	2.4923e+06	2.25612e+06	2.44707e+06	3e+06	2.44408e+06	5.39912e+06	2.17203e+06	4.71227e+06	2.50832e+06	2.63038e+06	1	0.402294	0.872786	0.464579	0.487187
P42167	7	7	23.0174	0.000127601	1.68889	DLKP-A10	DLKP-A2B	Lamina-associated polypeptide 2, isoforms beta/gamma OS=Homo sapiens OX=9606 GN=TMPO PE=1 SV=2	7.7411e+06	6.15481e+06	7.81902e+06	5.01543e+06	5.68781e+06	5.99182e+06	9.33079e+06	9.32876e+06	9.23027e+06	7.76604e+06	7.65711e+06	8.05359e+06	1.04969e+07	8.66433e+06	9.03486e+06	7.23831e+06	5.56502e+06	9.29661e+06	7.82558e+06	9.39871e+06	1	0.768829	1.28436	1.08113	1.29847
Q03252	7	7	24.3719	0.000143516	2.5855	DLKP-A10	DLKP-A2B	Lamin-B2 OS=Homo sapiens OX=9606 GN=LMNB2 PE=1 SV=4	1.45726e+06	840577	1.28142e+06	726260	744884	749042	1.57556e+06	1.94207e+06	1.80373e+06	1.47085e+06	1.28597e+06	1.52204e+06	2.20983e+06	1.79789e+06	1.73257e+06	1.19309e+06	740062	1.77378e+06	1.42629e+06	1.91343e+06	1	0.620292	1.48672	1.19546	1.60376
P08195	7	7	26.0374	0.000145185	1.96547	DLKP-A5F	DLKP	4F2 cell-surface antigen heavy chain OS=Homo sapiens OX=9606 GN=SLC3A2 PE=1 SV=3	2.63542e+06	3.06839e+06	3.24761e+06	6.57929e+06	5.53615e+06	5.4203e+06	4.05159e+06	4.8773e+06	4.20317e+06	6.86355e+06	5.49841e+06	5.23178e+06	4.2351e+06	5.15293e+06	4.85314e+06	2.98381e+06	5.84525e+06	4.37735e+06	5.86458e+06	4.74706e+06	1	1.95899	1.46704	1.96547	1.59094
Q16222	7	7	36.6727	0.000150822	3.09154	DLKP-A5F	DLKP-A2B	UDP-N-acetylhexosamine pyrophosphorylase OS=Homo sapiens OX=9606 GN=UAP1 PE=1 SV=3	1.82786e+06	1.71038e+06	1.34659e+06	1.32657e+06	980482	1.24922e+06	1.59954e+06	1.48186e+06	1.92545e+06	2.86564e+06	4.09258e+06	4.03613e+06	1.82445e+06	2.46656e+06	1.75395e+06	1.62828e+06	1.18542e+06	1.66895e+06	3.66478e+06	2.01499e+06	1	0.728024	1.02498	2.25071	1.2375
O75347	7	7	19.1513	0.000154938	1.6304	DLKP-A2B	DLKP-A10	Tubulin-specific chaperone A OS=Homo sapiens OX=9606 GN=TBCA PE=1 SV=3	4.23477e+06	4.50262e+06	3.74599e+06	4.17708e+06	4.96634e+06	4.63922e+06	3.42967e+06	2.70237e+06	2.73901e+06	2.59755e+06	3.18519e+06	2.78694e+06	2.83186e+06	2.73062e+06	2.89105e+06	4.16113e+06	4.59421e+06	2.95702e+06	2.85656e+06	2.81784e+06	1	1.10408	0.710629	0.686487	0.677182
Q13509	7	7	27.3874	0.000171086	1.75324	DLKP-A10	DLKP-A2B	Tubulin beta-3 chain OS=Homo sapiens OX=9606 GN=TUBB3 PE=1 SV=2	1.98174e+07	1.91022e+07	1.68739e+07	1.07693e+07	1.16523e+07	1.08009e+07	1.73485e+07	1.39357e+07	1.64883e+07	2.13819e+07	1.67733e+07	1.67662e+07	1.81348e+07	1.98803e+07	2.02319e+07	1.85978e+07	1.10742e+07	1.59242e+07	1.83071e+07	1.94157e+07	1	0.595455	0.856237	0.984369	1.04397
Q9NY33	7	7	21.4592	0.000173705	1.77248	DLKP-A2B	DLKP-A5F	Dipeptidyl peptidase 3 OS=Homo sapiens OX=9606 GN=DPP3 PE=1 SV=2	3.60959e+06	4.36511e+06	3.51072e+06	3.61223e+06	4.1612e+06	3.84704e+06	2.88435e+06	2.22039e+06	2.30093e+06	2.28657e+06	2.28821e+06	1.98126e+06	3.62371e+06	3.40211e+06	2.90399e+06	3.82847e+06	3.87349e+06	2.46855e+06	2.18535e+06	3.30994e+06	1	1.01176	0.644789	0.570815	0.864559
P06748	7	7	29.7154	0.000174394	2.29867	DLKP-A5F	DLKP	Nucleophosmin OS=Homo sapiens OX=9606 GN=NPM1 PE=1 SV=2	3.88458e+07	4.26372e+07	4.36704e+07	6.3859e+07	4.53758e+07	5.01958e+07	6.50573e+07	6.67119e+07	7.19438e+07	1.20542e+08	8.59134e+07	8.1231e+07	6.88e+07	7.1332e+07	6.95572e+07	4.17178e+07	5.31436e+07	6.79043e+07	9.58955e+07	6.98964e+07	1	1.27388	1.62771	2.29867	1.67546
Q9BZF9	7	7	19.9671	0.00018583	1.97415	DLKP-A5F	DLKP-A2B	Uveal autoantigen with coiled-coil domains and ankyrin repeats OS=Homo sapiens OX=9606 GN=UACA PE=1 SV=2	481793	365159	500038	273830	258207	246946	451277	490260	442808	433887	537515	566426	522914	450128	435378	448997	259661	461449	512609	469473	1	0.578314	1.02773	1.14168	1.04561
O60716	7	7	22.0923	0.000216128	4.3212	DLKP	DLKP-A5F	Catenin delta-1 OS=Homo sapiens OX=9606 GN=CTNND1 PE=1 SV=1	1.32954e+06	792348	898190	511039	527932	507873	935593	959431	978560	255072	143210	300616	578455	454276	287905	1.00669e+06	515615	957861	232966	440212	1	0.512186	0.951492	0.231417	0.437285
O60664	7	7	27.9885	0.000304073	1.96157	DLKP-A10	DLKP-A	Perilipin-3 OS=Homo sapiens OX=9606 GN=PLIN3 PE=1 SV=3	4.22323e+06	3.68599e+06	3.15465e+06	2.94405e+06	3.44932e+06	3.72568e+06	4.01465e+06	2.91736e+06	3.01558e+06	4.85026e+06	5.68627e+06	5.26162e+06	7.38314e+06	6.47841e+06	5.65131e+06	3.68796e+06	3.37302e+06	3.31586e+06	5.26605e+06	6.50429e+06	1	0.914603	0.899106	1.42791	1.76366
O95394	7	7	19.3863	0.000314434	2.85372	DLKP	DLKP-A	Phosphoacetylglucosamine mutase OS=Homo sapiens OX=9606 GN=PGM3 PE=1 SV=1	735542	992173	732202	346244	538242	502014	287925	324513	249565	333723	504479	349190	288094	359857	307820	819972	462167	287334	395798	318590	1	0.563637	0.35042	0.482696	0.388538
Q00653	7	7	22.0112	0.000317516	3.60461	DLKP	DLKP-A10	Nuclear factor NF-kappa-B p100 subunit OS=Homo sapiens OX=9606 GN=NFKB2 PE=1 SV=4	915000	861530	1.04795e+06	369556	552626	564322	373963	592545	575179	446053	519652	634040	261849	316101	205624	941493	495501	513896	533249	261191	1	0.526293	0.545831	0.566386	0.277422
Q9Y2Z0	7	7	23.1893	0.000328628	2.26552	DLKP	DLKP-A2B	Protein SGT1 homolog OS=Homo sapiens OX=9606 GN=SUGT1 PE=1 SV=3	598244	567721	469561	202101	270611	249208	291970	195046	257388	358730	566773	461373	352093	372912	379423	545175	240640	248135	462292	368143	1	0.441399	0.455146	0.847969	0.675274
O14818	7	7	27.0844	0.000330846	1.65511	DLKP-A2B	DLKP-A	Proteasome subunit alpha type-7 OS=Homo sapiens OX=9606 GN=PSMA7 PE=1 SV=1	8.61444e+06	1.01011e+07	8.13811e+06	1.1442e+07	1.17406e+07	1.1063e+07	7.56141e+06	6.30908e+06	6.82035e+06	7.53473e+06	8.07653e+06	6.73874e+06	6.89013e+06	6.84086e+06	8.35185e+06	8.95121e+06	1.14152e+07	6.89695e+06	7.45e+06	7.36095e+06	1	1.27527	0.770504	0.832289	0.822341
Q92841	7	7	20.4203	0.000341013	1.67844	DLKP	DLKP-A2B	Probable ATP-dependent RNA helicase DDX17 OS=Homo sapiens OX=9606 GN=DDX17 PE=1 SV=2	3.84101e+06	2.91237e+06	3.38419e+06	2.0383e+06	2.00167e+06	1.99991e+06	2.54544e+06	2.45521e+06	2.27692e+06	2.39876e+06	2.8324e+06	2.61224e+06	2.6002e+06	2.24485e+06	2.32945e+06	3.37919e+06	2.0133e+06	2.42585e+06	2.61447e+06	2.3915e+06	1	0.595793	0.717881	0.773698	0.707714
Q9NZL9	7	7	24.4148	0.000357752	2.38992	DLKP-A10	DLKP	Methionine adenosyltransferase 2 subunit beta OS=Homo sapiens OX=9606 GN=MAT2B PE=1 SV=1	1.80682e+06	1.50296e+06	1.08685e+06	2.37686e+06	2.92862e+06	3.12075e+06	3.35589e+06	2.75772e+06	2.71445e+06	2.33413e+06	2.1774e+06	1.90441e+06	3.73424e+06	3.70724e+06	3.06612e+06	1.46554e+06	2.80874e+06	2.94269e+06	2.13865e+06	3.50253e+06	1	1.91652	2.00792	1.45929	2.38992
P29692	7	7	28.2506	0.000426946	1.5	DLKP-A2B	DLKP-A5F	Elongation factor 1-delta OS=Homo sapiens OX=9606 GN=EEF1D PE=1 SV=5	1.20562e+07	1.07981e+07	1.23337e+07	1.1462e+07	1.26602e+07	1.23269e+07	8.316e+06	1.02308e+07	8.40251e+06	7.53308e+06	8.23391e+06	8.53235e+06	1.02777e+07	8.64585e+06	9.58876e+06	1.17293e+07	1.21497e+07	8.98311e+06	8.09978e+06	9.50412e+06	1	1.03584	0.765866	0.690557	0.810286
Q12765	7	7	23.157	0.000454338	2.84497	DLKP-A10	DLKP-A5F	Secernin-1 OS=Homo sapiens OX=9606 GN=SCRN1 PE=1 SV=2	1.55779e+06	1.50247e+06	1.37028e+06	1.46134e+06	1.5539e+06	1.61299e+06	2.11582e+06	1.40594e+06	1.17702e+06	1.15558e+06	1.07066e+06	773004	2.94996e+06	2.48993e+06	3.0929e+06	1.47685e+06	1.54275e+06	1.56626e+06	999750	2.84426e+06	1	1.04462	1.06054	0.676949	1.9259
P26639	7	7	27.2234	0.000459758	1.62191	DLKP-A2B	DLKP	Threonine--tRNA ligase 1, cytoplasmic OS=Homo sapiens OX=9606 GN=TARS1 PE=1 SV=3	3.68932e+06	4.05415e+06	3.41206e+06	5.5492e+06	6.45337e+06	6.09072e+06	4.09187e+06	3.72627e+06	3.78146e+06	3.59612e+06	4.81904e+06	4.03802e+06	4.3694e+06	4.50221e+06	4.91074e+06	3.71851e+06	6.03109e+06	3.86653e+06	4.15106e+06	4.59412e+06	1	1.62191	1.03981	1.11632	1.23547
P39748	7	7	26.4736	0.000463959	1.82537	DLKP-A10	DLKP-A2B	Flap endonuclease 1 OS=Homo sapiens OX=9606 GN=FEN1 PE=1 SV=1	2.70386e+06	2.59274e+06	3.35555e+06	2.28018e+06	1.89416e+06	1.75217e+06	3.132e+06	3.38385e+06	3.3607e+06	2.54213e+06	2.58164e+06	3.1356e+06	3.9399e+06	3.44478e+06	3.43337e+06	2.88405e+06	1.9755e+06	3.29218e+06	2.75312e+06	3.60602e+06	1	0.684975	1.14151	0.954602	1.25033
P50502	7	7	27.0493	0.0010314	1.69687	DLKP	DLKP-A	Hsc70-interacting protein OS=Homo sapiens OX=9606 GN=ST13 PE=1 SV=2	2.30907e+07	2.20353e+07	1.7378e+07	1.11716e+07	1.39457e+07	1.46364e+07	1.38856e+07	1.18637e+07	1.10856e+07	1.74609e+07	2.2143e+07	1.78106e+07	1.39771e+07	1.34692e+07	1.34778e+07	2.08347e+07	1.32513e+07	1.22783e+07	1.91382e+07	1.36414e+07	1	0.63602	0.58932	0.918574	0.654743
P05455	7	7	24.4279	0.00104884	2.13295	DLKP-A5F	DLKP	Lupus La protein OS=Homo sapiens OX=9606 GN=SSB PE=1 SV=2	6.65876e+06	7.81163e+06	6.4544e+06	1.42388e+07	1.02432e+07	1.01455e+07	1.20146e+07	1.01992e+07	1.02963e+07	1.86768e+07	1.27569e+07	1.31978e+07	1.32171e+07	1.34217e+07	1.16906e+07	6.97493e+06	1.15425e+07	1.08367e+07	1.48772e+07	1.27765e+07	1	1.65485	1.55367	2.13295	1.83177
P06493	7	7	27.3696	0.00120143	1.73217	DLKP	DLKP-A	Cyclin-dependent kinase 1 OS=Homo sapiens OX=9606 GN=CDK1 PE=1 SV=3	2.85771e+06	4.20212e+06	3.82985e+06	2.10245e+06	2.52676e+06	2.48095e+06	2.0517e+06	2.22021e+06	2.01481e+06	1.84818e+06	2.33993e+06	2.21958e+06	2.21787e+06	2.18693e+06	1.97105e+06	3.62989e+06	2.37005e+06	2.09558e+06	2.1359e+06	2.12528e+06	1	0.652927	0.57731	0.588419	0.585495
P26358	7	7	24.5972	0.00322942	2.32496	DLKP-A	DLKP-A2B	DNA (cytosine-5)-methyltransferase 1 OS=Homo sapiens OX=9606 GN=DNMT1 PE=1 SV=2	820226	612920	1.0843e+06	786859	586269	478140	1.13195e+06	1.64246e+06	1.52972e+06	1.17856e+06	892827	1.43261e+06	1.41365e+06	1.4294e+06	1.29735e+06	839148	617090	1.43471e+06	1.168e+06	1.38013e+06	1	0.735377	1.70972	1.39188	1.64469
Q92616	7	7	19.0858	0.00500994	2.28359	DLKP	DLKP-A10	eIF-2-alpha kinase activator GCN1 OS=Homo sapiens OX=9606 GN=GCN1 PE=1 SV=6	794712	955680	1.14889e+06	835874	641336	473797	485123	383871	611724	464604	476849	499735	499100	323771	446744	966426	650336	493572	480396	423205	1	0.672929	0.51072	0.497085	0.437907
P11388	7	7	20.2184	0.00534641	1.81287	DLKP-A	DLKP-A2B	DNA topoisomerase 2-alpha OS=Homo sapiens OX=9606 GN=TOP2A PE=1 SV=3	872316	730096	1.10401e+06	644476	544036	505356	823999	1.09727e+06	1.14949e+06	513555	557864	788018	568231	631470	620661	902140	564623	1.02359e+06	619812	606787	1	0.62587	1.13462	0.687047	0.672609
Q7Z5L9	6	6	28.8675	4.14679e-10	4.68421	DLKP-A10	DLKP	Interferon regulatory factor 2-binding protein 2 OS=Homo sapiens OX=9606 GN=IRF2BP2 PE=1 SV=2	587427	576355	535373	1.33047e+06	1.33015e+06	1.41707e+06	2.23499e+06	1.99704e+06	2.07226e+06	2.4746e+06	2.43425e+06	2.54836e+06	2.9078e+06	2.75537e+06	2.29603e+06	566385	1.35923e+06	2.10143e+06	2.48574e+06	2.65307e+06	1	2.39983	3.71026	4.38878	4.68421
P29762	6	6	20.8507	6.20993e-10	34.4415	DLKP-A5F	DLKP	Cellular retinoic acid-binding protein 1 OS=Homo sapiens OX=9606 GN=CRABP1 PE=1 SV=2	57107.4	83194.6	88182.4	730576	886623	885779	982964	801927	710844	2.73286e+06	2.73604e+06	2.40045e+06	1.47061e+06	1.22128e+06	1.27598e+06	76161.5	834326	831912	2.62312e+06	1.32262e+06	1	10.9547	10.923	34.4415	17.366
Q5JWF2	6	6	14.6436	8.25975e-08	3.42367	DLKP-A	DLKP	Guanine nucleotide-binding protein G(s) subunit alpha isoforms XLas OS=Homo sapiens OX=9606 GN=GNAS PE=1 SV=2	554612	666699	545393	1.04126e+06	1.2005e+06	1.20596e+06	2.15854e+06	2.04651e+06	1.84357e+06	1.80649e+06	2.27191e+06	1.89841e+06	1.11762e+06	1.14576e+06	1.22204e+06	588901	1.14924e+06	2.01621e+06	1.99227e+06	1.16181e+06	1	1.9515	3.42367	3.38303	1.97284
O15143	6	6	29.8616	2.30067e-07	1.77273	DLKP-A10	DLKP-A2B	Actin-related protein 2/3 complex subunit 1B OS=Homo sapiens OX=9606 GN=ARPC1B PE=1 SV=3	3.07612e+06	2.89703e+06	3.15564e+06	1.8586e+06	1.73843e+06	1.8682e+06	2.73587e+06	2.83369e+06	2.58963e+06	2.58197e+06	2.5056e+06	2.46936e+06	3.42174e+06	3.01036e+06	3.25625e+06	3.04293e+06	1.82174e+06	2.71973e+06	2.51898e+06	3.22945e+06	1	0.598681	0.893787	0.827813	1.0613
Q9UHD8	6	6	20.3799	5.22589e-07	3.40619	DLKP-A10	DLKP	Septin-9 OS=Homo sapiens OX=9606 GN=SEPTIN9 PE=1 SV=2	363781	305731	273669	934334	965503	1.00281e+06	1.00895e+06	819863	775263	859030	911708	834072	1.23766e+06	1.00755e+06	967440	314393	967551	868027	868270	1.07088e+06	1	3.07751	2.76096	2.76173	3.40619
Q9BT78	6	6	21.461	8.04186e-07	2.07294	DLKP-A2B	DLKP	COP9 signalosome complex subunit 4 OS=Homo sapiens OX=9606 GN=COPS4 PE=1 SV=1	2.35439e+06	2.17019e+06	1.89732e+06	4.20211e+06	4.30444e+06	4.80565e+06	3.06992e+06	3.20231e+06	2.89092e+06	3.64768e+06	3.90941e+06	3.69168e+06	3.8208e+06	3.92339e+06	3.76811e+06	2.14063e+06	4.4374e+06	3.05438e+06	3.74959e+06	3.83743e+06	1	2.07294	1.42686	1.75163	1.79266
Q15293	6	6	18.7231	8.92795e-07	3.41768	DLKP	DLKP-A2B	Reticulocalbin-1 OS=Homo sapiens OX=9606 GN=RCN1 PE=1 SV=1	1.85453e+06	1.4541e+06	1.77232e+06	419963	590980	475724	819765	820654	804730	963735	1.04477e+06	998892	1.11735e+06	1.07534e+06	961868	1.69365e+06	495556	815050	1.00246e+06	1.05152e+06	1	0.292596	0.481238	0.591896	0.620859
O00273	6	6	27.1356	1.24519e-06	2.18555	DLKP-A5F	DLKP	DNA fragmentation factor subunit alpha OS=Homo sapiens OX=9606 GN=DFFA PE=1 SV=1	2.79121e+06	2.71969e+06	2.49433e+06	3.78482e+06	3.55238e+06	3.82401e+06	4.76124e+06	3.81548e+06	4.21859e+06	5.47315e+06	6.14054e+06	5.88214e+06	5.36145e+06	5.34742e+06	4.67638e+06	2.66841e+06	3.7204e+06	4.2651e+06	5.83194e+06	5.12842e+06	1	1.39424	1.59837	2.18555	1.9219
O15144	6	6	15.616	1.74651e-06	1.58958	DLKP-A10	DLKP-A2B	Actin-related protein 2/3 complex subunit 2 OS=Homo sapiens OX=9606 GN=ARPC2 PE=1 SV=1	1.56045e+06	1.53037e+06	1.54697e+06	1.1583e+06	1.16447e+06	1.15645e+06	1.49668e+06	1.68807e+06	1.4907e+06	1.47795e+06	1.62798e+06	1.47592e+06	1.83999e+06	1.80638e+06	1.8841e+06	1.54593e+06	1.15974e+06	1.55848e+06	1.52728e+06	1.84349e+06	1	0.750187	1.00812	0.987938	1.19248
P63151	6	6	20.3187	4.34204e-06	1.87703	DLKP-A5F	DLKP	Serine/threonine-protein phosphatase 2A 55 kDa regulatory subunit B alpha isoform OS=Homo sapiens OX=9606 GN=PPP2R2A PE=1 SV=1	2.79322e+06	2.53021e+06	2.49571e+06	3.90193e+06	4.17659e+06	4.62099e+06	4.0886e+06	3.61588e+06	3.95382e+06	5.36174e+06	4.53281e+06	4.78223e+06	4.6315e+06	5.12243e+06	4.75753e+06	2.60638e+06	4.23317e+06	3.8861e+06	4.89226e+06	4.83715e+06	1	1.62416	1.49099	1.87703	1.85589
O60313	6	6	16.1192	6.14882e-06	2.86002	DLKP	DLKP-A5F	Dynamin-like 120 kDa protein, mitochondrial OS=Homo sapiens OX=9606 GN=OPA1 PE=1 SV=3	377657	292571	343474	138258	166230	140449	140498	149585	131222	135015	106770	112654	136490	126628	97502	337901	148312	140435	118146	120207	1	0.438923	0.41561	0.349648	0.355745
Q15084	6	6	24.5629	7.37192e-06	2.0914	DLKP	DLKP-A10	Protein disulfide-isomerase A6 OS=Homo sapiens OX=9606 GN=PDIA6 PE=1 SV=1	3.11243e+07	3.24463e+07	3.75405e+07	2.50273e+07	2.4288e+07	2.30714e+07	2.15902e+07	2.25453e+07	1.90634e+07	2.04578e+07	2.51317e+07	2.27606e+07	1.62976e+07	1.5737e+07	1.63114e+07	3.37037e+07	2.41289e+07	2.10663e+07	2.27834e+07	1.61154e+07	1	0.715913	0.625044	0.675991	0.478148
P36957	6	6	16.3289	8.11274e-06	2.34302	DLKP-A10	DLKP	Dihydrolipoyllysine-residue succinyltransferase component of 2-oxoglutarate dehydrogenase complex, mitochondrial OS=Homo sapiens OX=9606 GN=DLST PE=1 SV=4	824073	636739	684439	1.32982e+06	1.07043e+06	1.04017e+06	1.24742e+06	1.41765e+06	1.24108e+06	1.45138e+06	1.40277e+06	1.34122e+06	1.74569e+06	1.69768e+06	1.583e+06	715084	1.14681e+06	1.30205e+06	1.39845e+06	1.67546e+06	1	1.60374	1.82084	1.95565	2.34302
Q7Z4H8	6	6	17.7566	9.13679e-06	2.57832	DLKP	DLKP-A5F	Protein O-glucosyltransferase 3 OS=Homo sapiens OX=9606 GN=POGLUT3 PE=1 SV=2	2.30041e+06	1.80469e+06	2.09305e+06	1.5421e+06	1.8571e+06	1.57854e+06	1.32117e+06	1.1962e+06	1.14204e+06	848730	823809	731414	1.6689e+06	1.45116e+06	1.25935e+06	2.06605e+06	1.65924e+06	1.2198e+06	801318	1.4598e+06	1	0.803099	0.590403	0.38785	0.706567
P24844	6	6	18.9668	1.01144e-05	1.60102	DLKP-A5F	DLKP-A10	Myosin regulatory light polypeptide 9 OS=Homo sapiens OX=9606 GN=MYL9 PE=1 SV=4	4.25363e+06	3.7762e+06	4.08177e+06	3.23013e+06	3.3209e+06	2.91617e+06	3.79661e+06	4.05806e+06	3.8651e+06	4.47769e+06	4.223e+06	4.48218e+06	3.0004e+06	2.66958e+06	2.56407e+06	4.0372e+06	3.15573e+06	3.90659e+06	4.39429e+06	2.74468e+06	1	0.781664	0.967648	1.08845	0.679848
O43290	6	6	22.3609	1.04279e-05	1.82482	DLKP-A10	DLKP-A2B	U4/U6.U5 tri-snRNP-associated protein 1 OS=Homo sapiens OX=9606 GN=SART1 PE=1 SV=1	426325	389750	398302	288661	292131	316041	426446	418855	410933	464435	592044	540947	540458	501738	594362	404793	298944	418745	532475	545520	1	0.738513	1.03447	1.31543	1.34765
Q13620	6	6	17.2683	1.26185e-05	2.55672	DLKP	DLKP-A5F	Cullin-4B OS=Homo sapiens OX=9606 GN=CUL4B PE=1 SV=4	640334	592463	501860	374953	385273	447164	283672	215403	217892	209046	261402	208022	305065	252714	289540	578219	402463	238989	226157	282439	1	0.696039	0.413319	0.391126	0.488464
O43395	6	6	12.7906	1.29303e-05	2.78648	DLKP	DLKP-A2B	U4/U6 small nuclear ribonucleoprotein Prp3 OS=Homo sapiens OX=9606 GN=PRPF3 PE=1 SV=2	568956	509446	532755	218054	154920	205231	289120	321424	243904	328115	411823	369099	352699	342559	365162	537052	192735	284816	369679	353473	1	0.358876	0.530332	0.688348	0.658173
P19367	6	6	17.5294	1.45877e-05	2.36424	DLKP-A2B	DLKP-A	Hexokinase-1 OS=Homo sapiens OX=9606 GN=HK1 PE=1 SV=3	937656	794509	813792	999193	1.09394e+06	1.03987e+06	475838	465151	384173	668829	947006	783519	629541	614736	612369	848652	1.04433e+06	441720	799785	618882	1	1.23058	0.520496	0.942417	0.729252
P06396	6	6	21.9297	1.53603e-05	2.3501	DLKP-A5F	DLKP	Gelsolin OS=Homo sapiens OX=9606 GN=GSN PE=1 SV=1	1.30965e+06	1.09739e+06	989188	1.4069e+06	1.30794e+06	1.41926e+06	3.06768e+06	2.37425e+06	2.44407e+06	2.87231e+06	2.53336e+06	2.57578e+06	3.14876e+06	2.51077e+06	2.12772e+06	1.13207e+06	1.37803e+06	2.62867e+06	2.66049e+06	2.59575e+06	1	1.21726	2.32199	2.3501	2.29292
Q12904	6	6	20.4855	1.83121e-05	1.86008	DLKP-A10	DLKP	Aminoacyl tRNA synthase complex-interacting multifunctional protein 1 OS=Homo sapiens OX=9606 GN=AIMP1 PE=1 SV=2	3.01045e+06	3.03876e+06	2.58772e+06	5.43109e+06	5.06586e+06	5.07806e+06	4.45498e+06	3.67589e+06	3.66634e+06	4.12014e+06	4.13489e+06	4.79846e+06	5.1022e+06	5.25985e+06	5.70329e+06	2.87898e+06	5.19167e+06	3.9324e+06	4.35116e+06	5.35512e+06	1	1.80331	1.3659	1.51136	1.86008
P35241	6	6	16.7035	2.01464e-05	1.64198	DLKP-A	DLKP-A5F	Radixin OS=Homo sapiens OX=9606 GN=RDX PE=1 SV=1	6.23172e+06	6.45529e+06	6.21411e+06	7.26476e+06	6.67773e+06	6.85388e+06	7.96823e+06	7.31913e+06	7.69799e+06	4.11656e+06	4.64825e+06	5.23374e+06	7.82122e+06	7.07347e+06	7.21968e+06	6.30037e+06	6.93212e+06	7.66179e+06	4.66618e+06	7.37146e+06	1	1.10027	1.21608	0.74062	1.17
O76074	6	6	21.119	2.06019e-05	2899.02	DLKP-A2B	DLKP-A10	cGMP-specific 3',5'-cyclic phosphodiesterase OS=Homo sapiens OX=9606 GN=PDE5A PE=1 SV=2	4226.91	35327.2	13214.9	1.06617e+06	1.1145e+06	989107	1096.97	25059.5	26905.9	3685.17	2462.56	1954.71	313.663	298.618	481.117	17589.7	1.05659e+06	17687.5	2700.82	364.466	1	60.0689	1.00556	0.153546	0.0207205
O00159	6	6	19.2309	2.3464e-05	1.62851	DLKP-A	DLKP-A2B	Unconventional myosin-Ic OS=Homo sapiens OX=9606 GN=MYO1C PE=1 SV=4	1.73251e+06	1.62063e+06	1.77752e+06	1.19198e+06	1.28419e+06	1.23374e+06	1.90482e+06	2.08403e+06	2.0528e+06	2.06419e+06	1.74494e+06	2.02923e+06	1.85886e+06	1.7585e+06	1.59812e+06	1.71022e+06	1.23664e+06	2.01388e+06	1.94612e+06	1.73849e+06	1	0.723087	1.17756	1.13794	1.01653
Q9NSD9	6	6	19.0742	2.36165e-05	1.94147	DLKP-A10	DLKP	Phenylalanine--tRNA ligase beta subunit OS=Homo sapiens OX=9606 GN=FARSB PE=1 SV=3	1.33553e+06	1.1795e+06	1.10881e+06	1.78015e+06	1.78424e+06	1.57103e+06	1.83432e+06	1.83167e+06	1.58709e+06	1.70499e+06	1.92103e+06	2.08872e+06	2.3049e+06	2.33042e+06	2.40026e+06	1.20795e+06	1.7118e+06	1.75102e+06	1.90491e+06	2.34519e+06	1	1.41712	1.44959	1.57698	1.94147
Q8N1G4	6	6	17.0985	2.46023e-05	1.86648	DLKP-A10	DLKP	Leucine-rich repeat-containing protein 47 OS=Homo sapiens OX=9606 GN=LRRC47 PE=1 SV=1	1.98684e+06	1.82735e+06	1.80856e+06	3.11971e+06	2.57535e+06	2.60781e+06	2.62908e+06	2.31762e+06	2.48166e+06	2.88679e+06	2.51898e+06	2.86741e+06	3.66349e+06	3.59061e+06	3.24062e+06	1.87425e+06	2.76763e+06	2.47612e+06	2.75773e+06	3.49824e+06	1	1.47666	1.32113	1.47138	1.86648
A8MTJ3	6	6	17.6766	2.81799e-05	47.4265	DLKP-A5F	DLKP	Guanine nucleotide-binding protein G(t) subunit alpha-3 OS=Homo sapiens OX=9606 GN=GNAT3 PE=2 SV=2	45907.8	6161.05	82773.1	1.65867e+06	1.41499e+06	1.5097e+06	1.79142e+06	2.01754e+06	1.58712e+06	2.62653e+06	1.82746e+06	1.94109e+06	1.46984e+06	1.43402e+06	1.28299e+06	44947.3	1.52778e+06	1.79869e+06	2.13169e+06	1.39562e+06	1	33.9905	40.0178	47.4265	31.0501
Q92890	6	6	22.2632	3.37599e-05	2.04447	DLKP	DLKP-A10	Ubiquitin recognition factor in ER-associated degradation protein 1 OS=Homo sapiens OX=9606 GN=UFD1 PE=1 SV=3	5.11309e+06	5.28059e+06	4.7765e+06	4.00734e+06	4.51274e+06	4.62723e+06	2.66421e+06	2.44786e+06	2.45529e+06	2.27011e+06	3.52433e+06	2.91699e+06	2.54638e+06	2.61268e+06	2.26104e+06	5.05673e+06	4.38243e+06	2.52245e+06	2.90381e+06	2.47336e+06	1	0.866654	0.498831	0.574247	0.489123
Q14166	6	6	23.7608	3.95213e-05	1.83921	DLKP	DLKP-A10	Tubulin--tyrosine ligase-like protein 12 OS=Homo sapiens OX=9606 GN=TTLL12 PE=1 SV=2	2.77716e+06	2.55796e+06	2.17096e+06	1.79844e+06	1.887e+06	2.00043e+06	1.60216e+06	1.39809e+06	1.27596e+06	2.15133e+06	2.07227e+06	2.20473e+06	1.42447e+06	1.44675e+06	1.20993e+06	2.50203e+06	1.89529e+06	1.42541e+06	2.14278e+06	1.36038e+06	1	0.757501	0.5697	0.856416	0.543711
P53007	6	6	17.4957	5.16226e-05	4.4705	DLKP	DLKP-A2B	Tricarboxylate transport protein, mitochondrial OS=Homo sapiens OX=9606 GN=SLC25A1 PE=1 SV=2	2.07247e+06	1.7318e+06	1.92172e+06	442506	422335	415998	637445	604106	543501	640378	719272	649662	722218	585524	1.34562e+06	1.90866e+06	426946	595017	669771	884453	1	0.223689	0.311745	0.350911	0.463388
P22307	6	6	16.6346	6.06766e-05	2.09289	DLKP	DLKP-A5F	Non-specific lipid-transfer protein OS=Homo sapiens OX=9606 GN=SCP2 PE=1 SV=2	946207	829962	896819	896379	938376	799881	817226	832095	615085	460167	420950	396056	752611	583165	678276	890996	878212	754802	425725	671350	1	0.985652	0.847144	0.477808	0.753483
Q8NBJ5	6	6	17.4859	6.08148e-05	3.14996	DLKP	DLKP-A2B	Procollagen galactosyltransferase 1 OS=Homo sapiens OX=9606 GN=COLGALT1 PE=1 SV=1	2.3475e+06	2.01501e+06	2.68362e+06	746590	648850	841456	1.02029e+06	680333	713252	835381	1.06471e+06	1.12702e+06	962606	685082	633416	2.34871e+06	745632	804625	1.00904e+06	760368	1	0.317464	0.342581	0.429613	0.323738
P01889	6	6	23.4183	6.98581e-05	3.6142	DLKP-A2B	DLKP-A10	HLA class I histocompatibility antigen, B alpha chain OS=Homo sapiens OX=9606 GN=HLA-B PE=1 SV=3	4.08953e+06	4.64357e+06	5.38361e+06	6.27438e+06	4.6721e+06	4.20634e+06	2.57107e+06	3.11969e+06	2.71163e+06	5.84297e+06	3.08152e+06	4.10757e+06	1.36714e+06	1.62883e+06	1.19661e+06	4.70557e+06	5.05094e+06	2.8008e+06	4.34402e+06	1.39753e+06	1	1.0734	0.595209	0.923166	0.296994
P53041	6	6	19.693	7.03933e-05	4.34825	DLKP-A5F	DLKP-A2B	Serine/threonine-protein phosphatase 5 OS=Homo sapiens OX=9606 GN=PPP5C PE=1 SV=1	290956	313764	235542	133903	128226	151285	580306	392422	356773	831821	426015	539789	401852	514274	501530	280087	137805	443167	599209	472552	1	0.492006	1.58225	2.13936	1.68716
O15344	6	6	19.7851	8.5053e-05	1.62773	DLKP-A10	DLKP-A5F	E3 ubiquitin-protein ligase Midline-1 OS=Homo sapiens OX=9606 GN=MID1 PE=1 SV=1	2.11578e+06	2.12161e+06	2.41916e+06	1.83254e+06	2.1665e+06	2.08582e+06	1.56078e+06	1.78273e+06	1.61464e+06	1.42123e+06	1.71298e+06	1.69403e+06	2.66009e+06	2.49758e+06	2.70141e+06	2.21885e+06	2.02828e+06	1.65272e+06	1.60941e+06	2.61969e+06	1	0.914115	0.744853	0.725337	1.18065
P80303	6	6	20.9466	8.51936e-05	3.30624	DLKP	DLKP-A2B	Nucleobindin-2 OS=Homo sapiens OX=9606 GN=NUCB2 PE=1 SV=3	1.069e+06	715873	892558	237529	240805	331477	809028	632061	706352	478380	635202	532835	908237	686522	588796	892476	269937	715814	548806	727852	1	0.302459	0.802054	0.614925	0.815542
Q12931	6	6	20.0064	0.000100544	2.0994	DLKP-A5F	DLKP	Heat shock protein 75 kDa, mitochondrial OS=Homo sapiens OX=9606 GN=TRAP1 PE=1 SV=3	2.35561e+06	1.52068e+06	1.8225e+06	3.52125e+06	3.55509e+06	3.47257e+06	2.82989e+06	3.18702e+06	2.81069e+06	3.58832e+06	4.21508e+06	4.16068e+06	3.23547e+06	3.0337e+06	3.00545e+06	1.8996e+06	3.5163e+06	2.94253e+06	3.98803e+06	3.09154e+06	1	1.85108	1.54903	2.0994	1.62747
P26583	6	6	28.1905	0.000111004	4.30604	DLKP	DLKP-A2B	High mobility group protein B2 OS=Homo sapiens OX=9606 GN=HMGB2 PE=1 SV=2	5.06936e+06	3.77401e+06	7.2642e+06	1.32118e+06	1.4076e+06	1.01191e+06	2.35251e+06	2.95166e+06	2.82491e+06	1.41399e+06	1.15755e+06	2.04837e+06	2.41875e+06	2.00305e+06	2.14804e+06	5.36919e+06	1.2469e+06	2.70969e+06	1.53997e+06	2.18995e+06	1	0.232232	0.504674	0.286816	0.407873
Q99459	6	6	16.9611	0.000133227	1.60732	DLKP-A10	DLKP	Cell division cycle 5-like protein OS=Homo sapiens OX=9606 GN=CDC5L PE=1 SV=2	828211	862081	895100	797439	885968	916357	1.23083e+06	1.30136e+06	1.15393e+06	1.00999e+06	1.28106e+06	1.19464e+06	1.47066e+06	1.46713e+06	1.21778e+06	861798	866588	1.22871e+06	1.1619e+06	1.38519e+06	1	1.00556	1.42575	1.34822	1.60732
P46777	6	6	23.5538	0.000155271	1.69956	DLKP	DLKP-A2B	60S ribosomal protein L5 OS=Homo sapiens OX=9606 GN=RPL5 PE=1 SV=3	8.28714e+06	7.20428e+06	7.7936e+06	4.92798e+06	4.10677e+06	4.66588e+06	6.15411e+06	5.70498e+06	5.56525e+06	5.10759e+06	6.32911e+06	5.76561e+06	7.11134e+06	6.73218e+06	6.17857e+06	7.76167e+06	4.56688e+06	5.80811e+06	5.7341e+06	6.67403e+06	1	0.588388	0.748307	0.738772	0.85987
P51659	6	6	18.8765	0.000155492	2.13101	DLKP-A	DLKP	Peroxisomal multifunctional enzyme type 2 OS=Homo sapiens OX=9606 GN=HSD17B4 PE=1 SV=3	353815	259174	252345	533636	643758	550169	642393	704144	497502	440734	500294	469040	584057	554506	605256	288445	575854	614680	470023	581273	1	1.99641	2.13101	1.62951	2.0152
P50991	6	6	20.5591	0.000158646	1.63005	DLKP-A10	DLKP	T-complex protein 1 subunit delta OS=Homo sapiens OX=9606 GN=CCT4 PE=1 SV=4	6.40531e+06	6.40605e+06	5.93724e+06	6.6011e+06	5.92778e+06	6.98263e+06	8.36488e+06	7.27698e+06	8.10923e+06	8.35676e+06	1.03555e+07	7.96593e+06	1.01292e+07	9.71944e+06	1.07124e+07	6.24953e+06	6.50384e+06	7.91703e+06	8.89272e+06	1.0187e+07	1	1.04069	1.26682	1.42294	1.63005
P07741	6	6	19.8698	0.000181794	2.31917	DLKP-A2B	DLKP-A	Adenine phosphoribosyltransferase OS=Homo sapiens OX=9606 GN=APRT PE=1 SV=2	3.18383e+06	2.97158e+06	2.19634e+06	6.21551e+06	4.9812e+06	5.11211e+06	2.61971e+06	2.32916e+06	2.08331e+06	2.67979e+06	2.86613e+06	2.21506e+06	4.00175e+06	4.33117e+06	5.92162e+06	2.78392e+06	5.43627e+06	2.34406e+06	2.58699e+06	4.75151e+06	1	1.95274	0.842	0.929264	1.70677
P40227	6	6	20.3	0.000185436	1.52054	DLKP-A10	DLKP	T-complex protein 1 subunit zeta OS=Homo sapiens OX=9606 GN=CCT6A PE=1 SV=3	5.15462e+06	5.90343e+06	4.78991e+06	7.1412e+06	7.24644e+06	7.53067e+06	6.93136e+06	6.12027e+06	5.96973e+06	6.70538e+06	7.19642e+06	6.42037e+06	7.91461e+06	8.28771e+06	7.89513e+06	5.28266e+06	7.3061e+06	6.34045e+06	6.77406e+06	8.03248e+06	1	1.38304	1.20024	1.28232	1.52054
P09601	6	6	19.6369	0.000185744	56.1095	DLKP	DLKP-A10	Heme oxygenase 1 OS=Homo sapiens OX=9606 GN=HMOX1 PE=1 SV=1	1.98719e+06	874469	961991	462858	363628	375172	141386	307070	38128.6	62682.4	33270.5	14975.5	9683.17	9386.74	49076.3	1.27455e+06	400553	162195	36976.1	22715.4	1	0.31427	0.127257	0.0290111	0.0178223
O95865	6	6	21.4005	0.000187099	3.01695	DLKP	DLKP-A	N(G),N(G)-dimethylarginine dimethylaminohydrolase 2 OS=Homo sapiens OX=9606 GN=DDAH2 PE=1 SV=1	4.09283e+06	4.5833e+06	3.67011e+06	3.39618e+06	3.62788e+06	3.25761e+06	1.71769e+06	1.35442e+06	1.02018e+06	1.97841e+06	3.43082e+06	1.98863e+06	1.75634e+06	1.38246e+06	1.73622e+06	4.11541e+06	3.42723e+06	1.3641e+06	2.46595e+06	1.62501e+06	1	0.832778	0.331461	0.599199	0.394859
P49915	6	6	19.1296	0.000232691	1.75229	DLKP	DLKP-A	GMP synthase [glutamine-hydrolyzing] OS=Homo sapiens OX=9606 GN=GMPS PE=1 SV=1	1.45278e+06	1.49633e+06	1.36036e+06	802071	964960	1.00691e+06	918973	796542	743830	817751	1.06125e+06	895114	1.11662e+06	1.15325e+06	1.14733e+06	1.43649e+06	924646	819782	924704	1.13907e+06	1	0.643683	0.570683	0.643723	0.792951
Q9BSJ8	6	6	17.1941	0.000278007	2.28789	DLKP	DLKP-A2B	Extended synaptotagmin-1 OS=Homo sapiens OX=9606 GN=ESYT1 PE=1 SV=1	1.79833e+06	1.81878e+06	2.28196e+06	844466	934490	799430	1.32564e+06	1.44043e+06	1.20931e+06	1.15396e+06	1.45287e+06	1.23525e+06	1.06428e+06	889790	625604	1.96636e+06	859462	1.32513e+06	1.2807e+06	859891	1	0.437083	0.6739	0.651303	0.437302
P15311	6	6	22.655	0.000417011	1.92091	DLKP-A2B	DLKP-A5F	Ezrin OS=Homo sapiens OX=9606 GN=EZR PE=1 SV=4	3.81236e+06	4.34226e+06	5.30809e+06	5.95261e+06	6.12152e+06	4.91297e+06	3.82199e+06	5.11914e+06	4.43069e+06	2.87051e+06	2.92838e+06	3.04436e+06	5.22735e+06	4.92963e+06	5.15934e+06	4.48757e+06	5.66237e+06	4.45727e+06	2.94775e+06	5.10544e+06	1	1.26179	0.993248	0.656869	1.13768
P08240	6	6	17.4392	0.000450716	3.07549	DLKP	DLKP-A2B	Signal recognition particle receptor subunit alpha OS=Homo sapiens OX=9606 GN=SRPRA PE=1 SV=2	478555	451810	588973	203906	116531	173577	356526	374269	359754	310900	366522	447197	515309	442789	305035	506446	164671	363516	374873	421045	1	0.325151	0.717778	0.740203	0.831371
P16615	6	6	18.1137	0.000522266	2.002	DLKP-A2B	DLKP-A10	Sarcoplasmic/endoplasmic reticulum calcium ATPase 2 OS=Homo sapiens OX=9606 GN=ATP2A2 PE=1 SV=1	1.13272e+06	1.23556e+06	1.61931e+06	2.15743e+06	1.7432e+06	1.71927e+06	1.41384e+06	1.77179e+06	1.441e+06	1.37729e+06	1.54033e+06	1.3392e+06	928512	946608	932019	1.3292e+06	1.8733e+06	1.54221e+06	1.41894e+06	935713	1	1.40935	1.16025	1.06751	0.703968
Q7L014	6	6	16.613	0.000548215	1.8904	DLKP-A5F	DLKP-A10	Probable ATP-dependent RNA helicase DDX46 OS=Homo sapiens OX=9606 GN=DDX46 PE=1 SV=2	564967	573435	499611	441585	435172	443947	362926	405843	357764	536859	703119	623497	342885	391171	251702	546005	440235	375511	621159	328586	1	0.806284	0.687743	1.13764	0.601801
O00154	6	6	19.5278	0.000569756	1.55442	DLKP-A10	DLKP-A	Cytosolic acyl coenzyme A thioester hydrolase OS=Homo sapiens OX=9606 GN=ACOT7 PE=1 SV=3	1.12362e+07	1.06141e+07	9.50987e+06	1.41888e+07	1.45207e+07	1.46602e+07	1.17135e+07	9.21587e+06	9.99977e+06	1.19883e+07	1.57145e+07	1.3139e+07	1.72894e+07	1.53987e+07	1.53885e+07	1.04534e+07	1.44566e+07	1.03097e+07	1.36139e+07	1.60256e+07	1	1.38296	0.986256	1.30235	1.53305
P40939	6	6	17.6735	0.000573198	1.61817	DLKP	DLKP-A	Trifunctional enzyme subunit alpha, mitochondrial OS=Homo sapiens OX=9606 GN=HADHA PE=1 SV=2	3.18865e+06	3.38431e+06	3.30933e+06	2.22381e+06	2.00651e+06	2.03426e+06	2.17244e+06	2.114e+06	1.82063e+06	2.40591e+06	2.68001e+06	2.20861e+06	2.78483e+06	2.47932e+06	3.43742e+06	3.2941e+06	2.08819e+06	2.03569e+06	2.43151e+06	2.90053e+06	1	0.63392	0.617982	0.738142	0.880523
Q14974	6	6	21.6588	0.000637532	1.67773	DLKP-A2B	DLKP	Importin subunit beta-1 OS=Homo sapiens OX=9606 GN=KPNB1 PE=1 SV=2	2.77375e+06	3.06021e+06	2.45476e+06	4.33091e+06	4.63284e+06	4.94248e+06	3.48714e+06	2.99621e+06	3.07603e+06	2.5454e+06	3.33925e+06	3.02077e+06	3.28657e+06	3.2743e+06	2.84774e+06	2.76291e+06	4.63541e+06	3.18646e+06	2.96848e+06	3.1362e+06	1	1.67773	1.1533	1.0744	1.13511
P67936	6	6	21.6377	0.00064295	2.13437	DLKP-A5F	DLKP	Tropomyosin alpha-4 chain OS=Homo sapiens OX=9606 GN=TPM4 PE=1 SV=3	9.97926e+06	1.42739e+07	1.23813e+07	1.97923e+07	1.87885e+07	1.78076e+07	1.61365e+07	2.11085e+07	2.16629e+07	2.82442e+07	2.46839e+07	2.52633e+07	1.59788e+07	2.09565e+07	2.04837e+07	1.22115e+07	1.87961e+07	1.96359e+07	2.60638e+07	1.91397e+07	1	1.53922	1.60799	2.13437	1.56735
P53701	6	6	25.5286	0.000643886	1.68075	DLKP	DLKP-A	Cytochrome c-type heme lyase OS=Homo sapiens OX=9606 GN=HCCS PE=1 SV=1	1.36522e+06	1.19615e+06	1.2367e+06	893415	645650	765544	830209	693813	735723	755566	884205	759488	802328	738021	894732	1.26602e+06	768203	753249	799753	811694	1	0.606785	0.594973	0.631706	0.641138
Q9NZB2	6	6	21.0837	0.000671897	1.87352	DLKP-A10	DLKP-A2B	Constitutive coactivator of PPAR-gamma-like protein 1 OS=Homo sapiens OX=9606 GN=FAM120A PE=1 SV=2	414654	458023	511694	262119	340855	330234	480245	516334	457180	440717	609147	558617	632161	585175	531054	461457	311070	484586	536160	582797	1	0.674103	1.05012	1.16188	1.26295
Q9H6T3	6	6	19.1221	0.000691302	4.41577	DLKP-A10	DLKP-A2B	RNA polymerase II-associated protein 3 OS=Homo sapiens OX=9606 GN=RPAP3 PE=1 SV=2	548833	355135	304332	101983	120526	136546	601240	238396	457359	214336	335196	256032	510459	471933	603112	402767	119685	432331	268522	528501	1	0.297157	1.0734	0.666692	1.31218
Q9H2G2	6	6	26.5338	0.000746693	1.75758	DLKP-A5F	DLKP	STE20-like serine/threonine-protein kinase OS=Homo sapiens OX=9606 GN=SLK PE=1 SV=1	281051	274220	236396	295969	293180	313704	364643	292950	310885	490452	488451	412512	333614	301968	244910	263889	300951	322826	463805	293497	1	1.14044	1.22334	1.75758	1.1122
P21266	6	6	18.2872	0.00076342	1.88603	DLKP-A2B	DLKP	Glutathione S-transferase Mu 3 OS=Homo sapiens OX=9606 GN=GSTM3 PE=1 SV=3	2.4737e+06	2.43878e+06	1.90698e+06	3.67278e+06	4.85463e+06	4.33434e+06	4.13993e+06	3.19221e+06	3.18539e+06	3.62197e+06	3.71977e+06	3.14375e+06	3.90201e+06	3.83711e+06	3.73378e+06	2.27316e+06	4.28725e+06	3.50584e+06	3.49516e+06	3.8243e+06	1	1.88603	1.54228	1.53758	1.68237
Q9UIA9	6	6	18.1262	0.000795154	1.91061	DLKP-A10	DLKP	Exportin-7 OS=Homo sapiens OX=9606 GN=XPO7 PE=1 SV=3	922070	912662	665658	1.35389e+06	1.6503e+06	1.6671e+06	1.22888e+06	917272	927573	1.20504e+06	1.51982e+06	1.14374e+06	1.64268e+06	1.60287e+06	1.5317e+06	833463	1.5571e+06	1.02457e+06	1.28953e+06	1.59242e+06	1	1.86823	1.2293	1.5472	1.91061
Q04917	6	6	20.6851	0.000827195	2.18495	DLKP	DLKP-A	14-3-3 protein eta OS=Homo sapiens OX=9606 GN=YWHAH PE=1 SV=4	4.80833e+06	6.67355e+06	4.46455e+06	4.35824e+06	4.92591e+06	5.80344e+06	2.87554e+06	2.20505e+06	2.21772e+06	3.0263e+06	4.11734e+06	2.83025e+06	2.63645e+06	2.3434e+06	3.24387e+06	5.31548e+06	5.0292e+06	2.43277e+06	3.32463e+06	2.74124e+06	1	0.946142	0.457677	0.625462	0.515709
P43490	6	6	20.5904	0.000851979	1.53454	DLKP-A2B	DLKP-A	Nicotinamide phosphoribosyltransferase OS=Homo sapiens OX=9606 GN=NAMPT PE=1 SV=1	2.2164e+06	2.12382e+06	1.8828e+06	2.7399e+06	2.77926e+06	3.1816e+06	2.17088e+06	1.78316e+06	1.71592e+06	2.17695e+06	2.39853e+06	2.61706e+06	1.983e+06	1.88703e+06	2.0123e+06	2.07434e+06	2.90025e+06	1.88998e+06	2.39751e+06	1.96078e+06	1	1.39816	0.911126	1.1558	0.945254
Q6DD88	6	6	17.3823	0.000964407	1.61929	DLKP	DLKP-A5F	Atlastin-3 OS=Homo sapiens OX=9606 GN=ATL3 PE=1 SV=1	1.25536e+06	1.09288e+06	1.41468e+06	1.18696e+06	1.02842e+06	1.01987e+06	803041	952555	785395	703750	838320	781733	1.05582e+06	922527	1.03371e+06	1.25431e+06	1.07842e+06	846997	774601	1.00402e+06	1	0.859773	0.675271	0.617553	0.800458
P55084	6	6	17.4185	0.00108358	1.61238	DLKP	DLKP-A	Trifunctional enzyme subunit beta, mitochondrial OS=Homo sapiens OX=9606 GN=HADHB PE=1 SV=3	2.40184e+06	2.18698e+06	2.24047e+06	1.44131e+06	1.42436e+06	1.47674e+06	1.55425e+06	1.52396e+06	1.15731e+06	1.59957e+06	1.88169e+06	1.47867e+06	1.78901e+06	1.58817e+06	1.81595e+06	2.27643e+06	1.44747e+06	1.41184e+06	1.65331e+06	1.73104e+06	1	0.63585	0.620199	0.726274	0.760419
P35637	6	6	19.3876	0.0011381	1.67784	DLKP-A10	DLKP-A2B	RNA-binding protein FUS OS=Homo sapiens OX=9606 GN=FUS PE=1 SV=1	3.41631e+06	3.25009e+06	4.5089e+06	2.97885e+06	3.24801e+06	3.04534e+06	4.35669e+06	4.5362e+06	4.41985e+06	3.05907e+06	2.85948e+06	3.6932e+06	5.81045e+06	5.1942e+06	4.55264e+06	3.7251e+06	3.09073e+06	4.43758e+06	3.20392e+06	5.18576e+06	1	0.829705	1.19126	0.860089	1.39211
O75694	6	6	17.3753	0.00122829	1.92225	DLKP-A5F	DLKP-A2B	Nuclear pore complex protein Nup155 OS=Homo sapiens OX=9606 GN=NUP155 PE=1 SV=1	895746	857765	1.16247e+06	803775	715313	657265	960563	1.32518e+06	1.25198e+06	1.29314e+06	1.34834e+06	1.54201e+06	1.1969e+06	1.16712e+06	1.00238e+06	971995	725451	1.17924e+06	1.3945e+06	1.12213e+06	1	0.746352	1.21322	1.43467	1.15447
P52292	6	6	29.7276	0.00135699	2.08468	DLKP	DLKP-A5F	Importin subunit alpha-1 OS=Homo sapiens OX=9606 GN=KPNA2 PE=1 SV=1	7.40863e+06	1.28935e+07	9.3607e+06	8.61221e+06	9.52974e+06	9.26015e+06	5.09599e+06	5.34367e+06	4.80877e+06	3.66878e+06	5.68677e+06	4.87341e+06	4.19228e+06	5.84999e+06	6.04491e+06	9.88762e+06	9.13403e+06	5.08281e+06	4.74299e+06	5.36239e+06	1	0.923785	0.514058	0.47969	0.542334
Q06323	6	6	19.4196	0.00168039	1.67723	DLKP-A2B	DLKP-A	Proteasome activator complex subunit 1 OS=Homo sapiens OX=9606 GN=PSME1 PE=1 SV=1	5.63088e+06	5.27493e+06	4.43761e+06	5.73813e+06	7.2125e+06	6.80516e+06	4.68046e+06	3.68685e+06	3.41153e+06	4.02808e+06	4.3102e+06	3.60718e+06	4.79154e+06	4.125e+06	4.38022e+06	5.11447e+06	6.58526e+06	3.92628e+06	3.98182e+06	4.43225e+06	1	1.28757	0.767681	0.77854	0.866609
P62258	6	6	20.7562	0.00241815	1.53647	DLKP-A5F	DLKP	14-3-3 protein epsilon OS=Homo sapiens OX=9606 GN=YWHAE PE=1 SV=1	1.36231e+07	1.22397e+07	1.12311e+07	1.65415e+07	1.8905e+07	1.71597e+07	1.97718e+07	1.58453e+07	1.75406e+07	1.76301e+07	2.26165e+07	1.67471e+07	1.945e+07	1.86945e+07	1.84927e+07	1.23646e+07	1.75354e+07	1.77192e+07	1.89979e+07	1.88791e+07	1	1.41819	1.43306	1.53647	1.52686
Q9NPH2	6	6	20.3944	0.00251744	2.19665	DLKP-A10	DLKP-A2B	Inositol-3-phosphate synthase 1 OS=Homo sapiens OX=9606 GN=ISYNA1 PE=1 SV=1	8.21177e+06	5.24861e+06	4.79654e+06	3.73095e+06	4.88518e+06	4.42756e+06	7.88653e+06	6.99229e+06	6.36922e+06	7.51928e+06	7.88661e+06	5.91847e+06	1.02719e+07	8.90709e+06	9.47334e+06	6.08564e+06	4.3479e+06	7.08268e+06	7.10812e+06	9.55078e+06	1	0.714452	1.16383	1.16801	1.5694
P63104	6	6	29.0975	0.00255358	2.50147	DLKP	DLKP-A	14-3-3 protein zeta/delta OS=Homo sapiens OX=9606 GN=YWHAZ PE=1 SV=1	3.21551e+07	4.40455e+07	4.62177e+07	2.64464e+07	2.28091e+07	2.78878e+07	1.61827e+07	1.59084e+07	1.68474e+07	3.17399e+07	2.43405e+07	1.80195e+07	1.9524e+07	1.61417e+07	2.63112e+07	4.08061e+07	2.57144e+07	1.63128e+07	2.47e+07	2.0659e+07	1	0.630162	0.399765	0.605301	0.506272
P22314	6	6	19.1882	0.00258724	2.07274	DLKP-A2B	DLKP-A	Ubiquitin-like modifier-activating enzyme 1 OS=Homo sapiens OX=9606 GN=UBA1 PE=1 SV=3	8.7363e+06	1.29175e+07	8.51689e+06	1.00262e+07	1.09793e+07	1.24396e+07	6.09045e+06	5.34854e+06	4.69674e+06	6.18418e+06	7.72396e+06	5.49306e+06	7.05557e+06	6.49743e+06	9.55184e+06	1.00569e+07	1.11484e+07	5.37858e+06	6.46706e+06	7.70161e+06	1	1.10853	0.534816	0.643048	0.765805
O76094	6	6	16.4071	0.00340231	2.56912	DLKP-A2B	DLKP	Signal recognition particle subunit SRP72 OS=Homo sapiens OX=9606 GN=SRP72 PE=1 SV=3	414565	475818	611561	1.25053e+06	1.29858e+06	1.30956e+06	751545	765680	756671	399051	662974	938884	599565	668684	491714	500648	1.28623e+06	757965	666970	586654	1	2.56912	1.51397	1.33221	1.17179
Q9UBE0	6	6	21.614	0.00388135	1.63898	DLKP	DLKP-A	SUMO-activating enzyme subunit 1 OS=Homo sapiens OX=9606 GN=SAE1 PE=1 SV=1	2.2774e+06	2.4432e+06	2.16524e+06	1.70331e+06	1.69821e+06	1.86032e+06	1.53665e+06	1.42835e+06	1.2363e+06	1.67513e+06	2.1763e+06	1.54558e+06	1.83006e+06	1.71493e+06	2.06998e+06	2.29528e+06	1.75395e+06	1.40043e+06	1.799e+06	1.87166e+06	1	0.764154	0.610136	0.783784	0.815437
O95202	6	6	19.8488	0.00571252	1.62546	DLKP-A10	DLKP	Mitochondrial proton/calcium exchanger protein OS=Homo sapiens OX=9606 GN=LETM1 PE=1 SV=1	2.03743e+06	1.31063e+06	1.56613e+06	2.02442e+06	1.73645e+06	1.57159e+06	2.49865e+06	2.15147e+06	2.23194e+06	1.79541e+06	2.24546e+06	1.94126e+06	2.68408e+06	2.72732e+06	2.5764e+06	1.63806e+06	1.77749e+06	2.29402e+06	1.99404e+06	2.6626e+06	1	1.08511	1.40045	1.21732	1.62546
Q16850	6	6	18.6048	0.0229527	7.18761	DLKP-A10	DLKP	Lanosterol 14-alpha demethylase OS=Homo sapiens OX=9606 GN=CYP51A1 PE=1 SV=3	235942	208290	285491	306526	333805	274738	419252	584232	499889	429825	507142	577735	632978	639416	3.97257e+06	243241	305023	501124	504901	1.74832e+06	1	1.254	2.0602	2.07572	7.18761
P11169	5	5	19.3921	2.50558e-09	16.9898	DLKP	DLKP-A2B	Solute carrier family 2, facilitated glucose transporter member 3 OS=Homo sapiens OX=9606 GN=SLC2A3 PE=1 SV=1	2.91019e+06	3.25686e+06	3.57261e+06	161062	228582	183621	865862	995649	900535	477545	674191	615848	639279	696009	601479	3.24655e+06	191088	920682	589195	645589	1	0.0588588	0.283588	0.181483	0.198854
P21796	5	5	18.005	3.44425e-08	1.98585	DLKP-A5F	DLKP	Voltage-dependent anion-selective channel protein 1 OS=Homo sapiens OX=9606 GN=VDAC1 PE=1 SV=2	4.62471e+06	4.79865e+06	4.90596e+06	7.33098e+06	6.75297e+06	6.6839e+06	8.38401e+06	9.16002e+06	8.49113e+06	9.37459e+06	9.71838e+06	9.36293e+06	9.27553e+06	1.01064e+07	8.73289e+06	4.77644e+06	6.92262e+06	8.67838e+06	9.4853e+06	9.37161e+06	1	1.44933	1.81692	1.98585	1.96205
Q5GLZ8	5	5	14.3034	6.89439e-08	5.22455	DLKP-A2B	DLKP-A10	Probable E3 ubiquitin-protein ligase HERC4 OS=Homo sapiens OX=9606 GN=HERC4 PE=1 SV=1	509117	531692	434903	899848	1.10789e+06	1.02449e+06	728780	500354	540095	214676	234805	189306	185025	185831	209524	491904	1.01074e+06	589743	212929	193460	1	2.05476	1.1989	0.432867	0.393289
A1X283	5	5	14.3837	1.00658e-07	4.63791	DLKP-A10	DLKP	SH3 and PX domain-containing protein 2B OS=Homo sapiens OX=9606 GN=SH3PXD2B PE=1 SV=3	184547	165266	193519	398363	498459	528100	776449	737000	628507	866468	788012	652945	898674	760469	860780	181111	474974	713985	769142	839974	1	2.62256	3.94226	4.24681	4.63791
P40121	5	5	15.1815	1.44647e-07	154.791	DLKP	DLKP-A2B	Macrophage-capping protein OS=Homo sapiens OX=9606 GN=CAPG PE=1 SV=2	644719	547972	917961	3488.66	4443.46	5703.4	5567.12	14948.6	9533.16	5764.93	3371.69	7833.94	5273.4	7139.14	2381.72	703551	4545.17	10016.3	5656.86	4931.42	1	0.00646034	0.0142368	0.00804044	0.00700933
Q9UHB6	5	5	14.1119	2.43987e-07	10.709	DLKP-A10	DLKP	LIM domain and actin-binding protein 1 OS=Homo sapiens OX=9606 GN=LIMA1 PE=1 SV=1	36023.4	17563.3	17704.7	24825.6	36083.1	38072.3	177442	209136	162835	167596	194473	153134	268578	252196	242686	23763.8	32993.7	183138	171734	254486	1	1.3884	7.70659	7.22671	10.709
Q14694	5	5	13.8531	2.676e-07	3.37599	DLKP-A2B	DLKP	Ubiquitin carboxyl-terminal hydrolase 10 OS=Homo sapiens OX=9606 GN=USP10 PE=1 SV=2	270414	323410	279458	964333	961139	1.02272e+06	559074	527857	577444	520394	630534	709199	874878	732848	859195	291094	982731	554792	620042	822307	1	3.37599	1.90588	2.13004	2.82488
Q9H8Y8	5	5	19.6932	2.88369e-07	3.07687	DLKP-A2B	DLKP	Golgi reassembly-stacking protein 2 OS=Homo sapiens OX=9606 GN=GORASP2 PE=1 SV=3	753717	902423	700144	2.3953e+06	2.21897e+06	2.6357e+06	1.33139e+06	1.17836e+06	1.17541e+06	1.32798e+06	1.30518e+06	1.37437e+06	1.78845e+06	1.74183e+06	2.08404e+06	785428	2.41666e+06	1.22838e+06	1.33585e+06	1.87144e+06	1	3.07687	1.56397	1.70079	2.3827
O14828	5	5	25.0258	8.98473e-07	2.34891	DLKP	DLKP-A	Secretory carrier-associated membrane protein 3 OS=Homo sapiens OX=9606 GN=SCAMP3 PE=1 SV=3	5.02603e+06	5.47442e+06	4.87731e+06	3.6686e+06	4.05514e+06	3.86727e+06	2.49705e+06	1.95087e+06	2.09883e+06	2.56538e+06	2.87454e+06	2.59919e+06	2.66535e+06	2.51781e+06	2.23453e+06	5.12592e+06	3.86367e+06	2.18225e+06	2.6797e+06	2.47256e+06	1	0.753752	0.425729	0.522775	0.482365
P54920	5	5	27.7603	9.44949e-07	2.71622	DLKP	DLKP-A5F	Alpha-soluble NSF attachment protein OS=Homo sapiens OX=9606 GN=NAPA PE=1 SV=3	2.0509e+06	2.32925e+06	2.23499e+06	969942	923201	868907	906923	932792	838753	932805	832523	670094	1.02055e+06	913895	1.07862e+06	2.20505e+06	920683	892823	811807	1.00435e+06	1	0.417535	0.4049	0.368159	0.455479
Q14194	5	5	14.1308	9.52523e-07	13.2	DLKP-A2B	DLKP	Dihydropyrimidinase-related protein 1 OS=Homo sapiens OX=9606 GN=CRMP1 PE=1 SV=1	77859.4	83643.8	67003.4	1.1266e+06	973608	916088	391997	284701	238950	866915	513730	492989	680912	595854	389363	76168.9	1.00543e+06	305216	624545	555376	1	13.2	4.00709	8.19947	7.29138
Q06210	5	5	15.9778	1.61998e-06	1.93274	DLKP	DLKP-A10	Glutamine--fructose-6-phosphate aminotransferase [isomerizing] 1 OS=Homo sapiens OX=9606 GN=GFPT1 PE=1 SV=3	2.19101e+06	2.34081e+06	1.93892e+06	1.97132e+06	1.86585e+06	1.86321e+06	1.36952e+06	1.25396e+06	1.22058e+06	1.07604e+06	1.33384e+06	1.10809e+06	1.12401e+06	1.13158e+06	1.09237e+06	2.15692e+06	1.90012e+06	1.28135e+06	1.17266e+06	1.11599e+06	1	0.880945	0.594067	0.543672	0.5174
P80723	5	5	18.334	1.66621e-06	251.552	DLKP-A10	DLKP-A2B	Brain acid soluble protein 1 OS=Homo sapiens OX=9606 GN=BASP1 PE=1 SV=2	17370.4	10264.9	11629.9	5039.85	5357.08	4631.32	37830.7	16876.9	25005.7	2308.32	10741.2	20549.3	1.34354e+06	1.06741e+06	1.36944e+06	13088.4	5009.42	26571.1	11199.6	1.26013e+06	1	0.382738	2.03013	0.855692	96.2785
P14324	5	5	14.0023	2.02318e-06	2.86542	DLKP-A10	DLKP-A2B	Farnesyl pyrophosphate synthase OS=Homo sapiens OX=9606 GN=FDPS PE=1 SV=4	4.75787e+06	4.78123e+06	3.7553e+06	1.96615e+06	1.97214e+06	2.00007e+06	3.65841e+06	2.90952e+06	2.76761e+06	4.26902e+06	4.50247e+06	3.75836e+06	6.00807e+06	5.54212e+06	5.46571e+06	4.43147e+06	1.97945e+06	3.11185e+06	4.17662e+06	5.67197e+06	1	0.446681	0.702216	0.94249	1.27993
Q96QK1	5	5	16.4968	2.4593e-06	1.78292	DLKP-A2B	DLKP	Vacuolar protein sorting-associated protein 35 OS=Homo sapiens OX=9606 GN=VPS35 PE=1 SV=2	2.04127e+06	2.14472e+06	1.90926e+06	3.53033e+06	3.66596e+06	3.67101e+06	2.46342e+06	2.13692e+06	2.11848e+06	2.88447e+06	2.91936e+06	2.57933e+06	3.04257e+06	2.81112e+06	2.83972e+06	2.03175e+06	3.62244e+06	2.23961e+06	2.79439e+06	2.8978e+06	1	1.78292	1.10231	1.37536	1.42626
Q96HC4	5	5	13.1275	2.79542e-06	7.4642	DLKP-A	DLKP-A2B	PDZ and LIM domain protein 5 OS=Homo sapiens OX=9606 GN=PDLIM5 PE=1 SV=5	79083.5	89453.9	84017.9	44266.7	40553.4	48195.3	302981	306453	383419	382290	155820	209413	264578	286621	224442	84185.1	44338.5	330951	249174	258547	1	0.526678	3.93123	2.95984	3.07117
Q14019	5	5	14.4226	3.15999e-06	5.9373	DLKP-A2B	DLKP	Coactosin-like protein OS=Homo sapiens OX=9606 GN=COTL1 PE=1 SV=3	1.68189e+06	2.32795e+06	1.70233e+06	8.07312e+06	1.2546e+07	1.32958e+07	3.21342e+06	3.22064e+06	2.86309e+06	2.97711e+06	4.02884e+06	2.88095e+06	2.35953e+06	2.91239e+06	2.81299e+06	1.90406e+06	1.1305e+07	3.09905e+06	3.29563e+06	2.69497e+06	1	5.9373	1.6276	1.73085	1.41538
P00387	5	5	19.2299	3.48232e-06	2.46874	DLKP	DLKP-A10	NADH-cytochrome b5 reductase 3 OS=Homo sapiens OX=9606 GN=CYB5R3 PE=1 SV=3	7.31189e+06	6.79826e+06	8.756e+06	4.98816e+06	4.62031e+06	4.27993e+06	3.49044e+06	4.11498e+06	3.52422e+06	4.31583e+06	4.032e+06	4.62072e+06	3.09522e+06	2.8589e+06	3.30815e+06	7.62205e+06	4.62946e+06	3.70988e+06	4.32285e+06	3.08742e+06	1	0.607378	0.48673	0.567151	0.405064
P43686	5	5	19.0666	3.53873e-06	1.97803	DLKP-A2B	DLKP-A	26S proteasome regulatory subunit 6B OS=Homo sapiens OX=9606 GN=PSMC4 PE=1 SV=2	1.39331e+06	1.47424e+06	1.27918e+06	1.46345e+06	1.48243e+06	1.42126e+06	796720	668249	742857	899054	976555	769132	740217	860392	702898	1.38225e+06	1.45571e+06	735942	881580	767836	1	1.05315	0.532425	0.637789	0.555499
Q9BR76	5	5	18.4922	3.95018e-06	3.04573	DLKP-A2B	DLKP-A5F	Coronin-1B OS=Homo sapiens OX=9606 GN=CORO1B PE=1 SV=1	2.95912e+06	2.76029e+06	2.47412e+06	3.38445e+06	3.31854e+06	3.53754e+06	2.28828e+06	1.76931e+06	1.49634e+06	1.21993e+06	1.09975e+06	1.04258e+06	2.39664e+06	2.3149e+06	2.74497e+06	2.73118e+06	3.41351e+06	1.85131e+06	1.12075e+06	2.4855e+06	1	1.24983	0.677842	0.410355	0.910048
P50416	5	5	15.1725	4.04484e-06	2.64626	DLKP	DLKP-A5F	Carnitine O-palmitoyltransferase 1, liver isoform OS=Homo sapiens OX=9606 GN=CPT1A PE=1 SV=2	1.79705e+06	1.53442e+06	1.96587e+06	1.15408e+06	1.36197e+06	1.20263e+06	1.05428e+06	1.07276e+06	926028	612466	730385	658974	975161	782844	818131	1.76578e+06	1.23956e+06	1.01769e+06	667275	858712	1	0.701988	0.576339	0.377892	0.486307
Q99590	5	5	16.1862	5.75077e-06	3.8383	DLKP-A5F	DLKP-A10	Protein SCAF11 OS=Homo sapiens OX=9606 GN=SCAF11 PE=1 SV=2	123335	98552	100746	124125	95334.7	118209	110082	129517	104195	211043	242727	164116	56187.8	50116.9	54674.6	107544	112556	114598	205962	53659.8	1	1.0466	1.06559	1.91514	0.498955
P21283	5	5	13.7995	6.16727e-06	2.44959	DLKP	DLKP-A10	V-type proton ATPase subunit C 1 OS=Homo sapiens OX=9606 GN=ATP6V1C1 PE=1 SV=4	867371	886365	1.0328e+06	803565	846095	726634	562510	614928	603122	687638	580192	595660	447675	344463	345414	928845	792098	593520	621163	379184	1	0.852778	0.638987	0.668749	0.408232
Q15738	5	5	11.1752	7.69393e-06	2.78659	DLKP	DLKP-A5F	Sterol-4-alpha-carboxylate 3-dehydrogenase, decarboxylating OS=Homo sapiens OX=9606 GN=NSDHL PE=1 SV=2	541483	470335	628469	295002	282337	248645	269219	274595	296596	159346	202552	226738	236830	222620	238193	546762	275328	280137	196212	232548	1	0.503561	0.512356	0.358861	0.425318
P09104	5	5	19.0578	7.84455e-06	5.30421	DLKP-A2B	DLKP-A10	Gamma-enolase OS=Homo sapiens OX=9606 GN=ENO2 PE=1 SV=3	2.46532e+06	2.69593e+06	1.98753e+06	2.36281e+06	2.74404e+06	2.93404e+06	1.62158e+06	981569	1.23193e+06	1.7255e+06	1.67641e+06	1.28755e+06	659304	460947	395697	2.38293e+06	2.6803e+06	1.27836e+06	1.56315e+06	505316	1	1.12479	0.536467	0.655981	0.212057
Q9UIJ7	5	5	12.5785	8.25267e-06	2.37905	DLKP-A	DLKP	GTP:AMP phosphotransferase AK3, mitochondrial OS=Homo sapiens OX=9606 GN=AK3 PE=1 SV=4	1.15302e+06	996646	963644	1.74192e+06	1.5863e+06	1.63182e+06	2.8236e+06	2.44403e+06	2.13911e+06	2.27474e+06	2.06819e+06	2.08618e+06	2.33814e+06	1.87536e+06	2.41744e+06	1.03777e+06	1.65335e+06	2.46891e+06	2.14304e+06	2.21032e+06	1	1.59317	2.37905	2.06504	2.12987
P55327	5	5	21.6069	9.60621e-06	2.11944	DLKP-A2B	DLKP-A	Tumor protein D52 OS=Homo sapiens OX=9606 GN=TPD52 PE=1 SV=2	7.77777e+06	8.16821e+06	7.22665e+06	1.26258e+07	1.35184e+07	1.3893e+07	6.752e+06	5.83302e+06	6.30545e+06	8.36472e+06	8.56127e+06	6.3106e+06	6.22181e+06	6.63961e+06	6.5485e+06	7.72421e+06	1.33457e+07	6.29682e+06	7.74553e+06	6.46997e+06	1	1.72778	0.815206	1.00276	0.837622
Q9BXJ9	5	5	15.3811	1.18292e-05	1.65306	DLKP-A2B	DLKP	N-alpha-acetyltransferase 15, NatA auxiliary subunit OS=Homo sapiens OX=9606 GN=NAA15 PE=1 SV=1	727085	764124	677756	1.28806e+06	1.19127e+06	1.1061e+06	1.08108e+06	1.13198e+06	1.04322e+06	1.16388e+06	1.21738e+06	1.19493e+06	1.01227e+06	1.10348e+06	915396	722988	1.19514e+06	1.08543e+06	1.19207e+06	1.01038e+06	1	1.65306	1.50131	1.64881	1.39751
P35270	5	5	18.0925	1.28078e-05	2.97668	DLKP	DLKP-A5F	Sepiapterin reductase OS=Homo sapiens OX=9606 GN=SPR PE=1 SV=1	1.19115e+06	1.15167e+06	1.47353e+06	652476	667688	696285	737614	527360	530134	379009	484784	418288	1.12204e+06	1.01833e+06	860300	1.27211e+06	672150	598369	427360	1.00022e+06	1	0.528372	0.470374	0.335945	0.786268
P52888	5	5	14.9444	1.47549e-05	3.29307	DLKP-A10	DLKP-A2B	Thimet oligopeptidase OS=Homo sapiens OX=9606 GN=THOP1 PE=1 SV=2	942774	798762	647352	335204	379988	439736	773730	543936	658896	887693	1.08868e+06	997553	1.26785e+06	1.16308e+06	1.37233e+06	796296	384976	658854	991307	1.26775e+06	1	0.483459	0.827398	1.2449	1.59206
Q9UG63	5	5	14.5527	1.75237e-05	1.89509	DLKP	DLKP-A5F	ATP-binding cassette sub-family F member 2 OS=Homo sapiens OX=9606 GN=ABCF2 PE=1 SV=2	1.06312e+06	1.07689e+06	1.06188e+06	794250	726161	777848	640603	640216	671178	476026	655993	557552	634270	693792	634622	1.0673e+06	766086	650666	563190	654228	1	0.71778	0.609638	0.527678	0.612975
O00410	5	5	18.1344	1.87226e-05	2.15281	DLKP-A5F	DLKP-A2B	Importin-5 OS=Homo sapiens OX=9606 GN=IPO5 PE=1 SV=4	2.04662e+06	1.98603e+06	1.62854e+06	1.15542e+06	1.05936e+06	1.11093e+06	1.49553e+06	1.57838e+06	1.73949e+06	2.12429e+06	2.42595e+06	2.60936e+06	1.51296e+06	1.75564e+06	1.71601e+06	1.88706e+06	1.10857e+06	1.60447e+06	2.38653e+06	1.66154e+06	1	0.587458	0.850246	1.26468	0.880491
Q9NQW7	5	5	12.1172	1.97892e-05	2.42628	DLKP-A2B	DLKP-A10	Xaa-Pro aminopeptidase 1 OS=Homo sapiens OX=9606 GN=XPNPEP1 PE=1 SV=3	736252	790836	603283	1.10284e+06	1.12303e+06	1.26816e+06	576284	453047	482574	786547	819033	624966	455842	521788	462447	710124	1.16468e+06	503968	743515	480026	1	1.64011	0.709691	1.04702	0.675975
P49419	5	5	17.7588	2.13452e-05	1.70879	DLKP-A5F	DLKP	Alpha-aminoadipic semialdehyde dehydrogenase OS=Homo sapiens OX=9606 GN=ALDH7A1 PE=1 SV=5	9.82277e+06	9.82678e+06	8.43054e+06	1.30209e+07	1.38466e+07	1.31195e+07	1.17087e+07	1.10327e+07	1.05481e+07	1.74542e+07	1.59423e+07	1.45865e+07	1.15339e+07	1.02822e+07	1.07855e+07	9.36003e+06	1.3329e+07	1.10965e+07	1.59943e+07	1.08672e+07	1	1.42403	1.18552	1.70879	1.16102
P12277	5	5	15.8246	2.29751e-05	2.22628	DLKP-A	DLKP-A10	Creatine kinase B-type OS=Homo sapiens OX=9606 GN=CKB PE=1 SV=1	4.10893e+06	3.72033e+06	3.19182e+06	4.64752e+06	4.13335e+06	4.40863e+06	5.38649e+06	4.02635e+06	4.55623e+06	3.57203e+06	3.3244e+06	3.41152e+06	2.30321e+06	2.1262e+06	1.84523e+06	3.67369e+06	4.3965e+06	4.65635e+06	3.43598e+06	2.09154e+06	1	1.19675	1.26749	0.935295	0.569331
O00139	5	5	13.2967	2.5552e-05	3.00265	DLKP-A2B	DLKP-A10	Kinesin-like protein KIF2A OS=Homo sapiens OX=9606 GN=KIF2A PE=1 SV=3	248574	240835	279584	304354	302813	289645	217567	273329	244416	184373	201450	228359	114982	113285	70406.6	256331	298937	245104	204727	99557.8	1	1.16622	0.956203	0.798685	0.388396
Q9Y5Z4	5	5	16.0414	2.63459e-05	2.30856	DLKP	DLKP-A	Heme-binding protein 2 OS=Homo sapiens OX=9606 GN=HEBP2 PE=1 SV=1	1.48879e+06	1.68861e+06	1.30289e+06	845045	834700	899826	782388	555259	603078	627834	737653	601147	838971	744839	759694	1.49343e+06	859857	646908	655545	781168	1	0.57576	0.43317	0.438953	0.52307
P24534	5	5	25.2349	3.14879e-05	3.42657	DLKP-A	DLKP-A2B	Elongation factor 1-beta OS=Homo sapiens OX=9606 GN=EEF1B2 PE=1 SV=3	3.49887e+07	3.1382e+07	4.13512e+07	1.87045e+07	1.7108e+07	1.59043e+07	5.09318e+07	6.84322e+07	5.78473e+07	3.69971e+07	4.18958e+07	5.93824e+07	5.42215e+07	5.93748e+07	4.23795e+07	3.59073e+07	1.72389e+07	5.90704e+07	4.60918e+07	5.1992e+07	1	0.480096	1.64508	1.28363	1.44795
Q9UJS0	5	5	14.7791	3.1627e-05	1.89998	DLKP-A5F	DLKP	Calcium-binding mitochondrial carrier protein Aralar2 OS=Homo sapiens OX=9606 GN=SLC25A13 PE=1 SV=2	924512	827310	1.00626e+06	1.85727e+06	1.43181e+06	1.44427e+06	1.13635e+06	1.0794e+06	1.06592e+06	1.77882e+06	1.60893e+06	1.85256e+06	1.425e+06	1.3027e+06	1.31301e+06	919362	1.57778e+06	1.09389e+06	1.74677e+06	1.3469e+06	1	1.71617	1.18983	1.89998	1.46504
P31943	5	5	21.2492	3.67403e-05	2.07398	DLKP-A	DLKP	Heterogeneous nuclear ribonucleoprotein H OS=Homo sapiens OX=9606 GN=HNRNPH1 PE=1 SV=4	9.81554e+06	6.83486e+06	9.69539e+06	1.17754e+07	1.02757e+07	1.04105e+07	1.74944e+07	1.90155e+07	1.81306e+07	1.35631e+07	1.27233e+07	1.46073e+07	1.83485e+07	1.66924e+07	1.6134e+07	8.78193e+06	1.08206e+07	1.82135e+07	1.36312e+07	1.70583e+07	1	1.23214	2.07398	1.55219	1.94243
Q03519	5	5	12.3891	3.93966e-05	5.0423	DLKP	DLKP-A10	Antigen peptide transporter 2 OS=Homo sapiens OX=9606 GN=TAP2 PE=1 SV=1	770197	609149	1.24254e+06	799695	835067	571344	246961	437422	305344	663497	581054	686642	186718	172826	160434	873962	735369	329909	643731	173326	1	0.84142	0.377487	0.736567	0.198322
P18859	5	5	20.2333	3.97023e-05	2.75392	DLKP-A10	DLKP-A2B	ATP synthase-coupling factor 6, mitochondrial OS=Homo sapiens OX=9606 GN=ATP5PF PE=1 SV=1	1.67578e+06	1.16066e+06	1.68113e+06	511672	701466	636667	1.93401e+06	1.58161e+06	1.54433e+06	1.39517e+06	1.72152e+06	1.44778e+06	1.94928e+06	1.60233e+06	1.54261e+06	1.50586e+06	616602	1.68665e+06	1.52149e+06	1.69807e+06	1	0.409469	1.12006	1.01038	1.12765
Q7L2E3	5	5	12.031	4.2263e-05	2.51697	DLKP-A10	DLKP-A2B	ATP-dependent RNA helicase DHX30 OS=Homo sapiens OX=9606 GN=DHX30 PE=1 SV=1	193381	198256	247465	164026	152840	187815	362436	297668	325878	279866	284515	309426	461912	476043	332309	213034	168227	328661	291269	423421	1	0.789671	1.54276	1.36724	1.98758
P43487	5	5	24.2819	6.65073e-05	1.72941	DLKP	DLKP-A	Ran-specific GTPase-activating protein OS=Homo sapiens OX=9606 GN=RANBP1 PE=1 SV=1	5.02845e+07	5.00173e+07	4.73748e+07	4.28291e+07	4.05194e+07	3.36007e+07	2.83058e+07	2.70298e+07	3.00559e+07	3.38242e+07	3.19982e+07	3.6652e+07	3.74719e+07	3.49209e+07	3.34583e+07	4.92255e+07	3.89831e+07	2.84638e+07	3.41581e+07	3.52837e+07	1	0.791928	0.578233	0.693911	0.716776
P59998	5	5	10.7772	7.5213e-05	1.85148	DLKP-A10	DLKP-A2B	Actin-related protein 2/3 complex subunit 4 OS=Homo sapiens OX=9606 GN=ARPC4 PE=1 SV=3	2.55152e+06	2.37599e+06	2.56313e+06	1.89695e+06	1.98903e+06	1.97587e+06	3.13855e+06	3.29764e+06	3.22668e+06	2.93298e+06	2.84483e+06	3.10142e+06	3.99862e+06	3.97494e+06	2.87954e+06	2.49688e+06	1.95395e+06	3.22095e+06	2.95974e+06	3.6177e+06	1	0.782557	1.28999	1.18538	1.44889
Q16822	5	5	16.4126	7.52947e-05	1.78993	DLKP-A10	DLKP	Phosphoenolpyruvate carboxykinase [GTP], mitochondrial OS=Homo sapiens OX=9606 GN=PCK2 PE=1 SV=4	1.03125e+06	842402	967648	1.30217e+06	1.33445e+06	1.51981e+06	1.16292e+06	950623	907464	1.09492e+06	1.15144e+06	1.21141e+06	1.79164e+06	1.70749e+06	1.5866e+06	947099	1.38548e+06	1.007e+06	1.15259e+06	1.69524e+06	1	1.46287	1.06325	1.21697	1.78993
O00151	5	5	13.112	7.86256e-05	2.35333	DLKP-A10	DLKP-A	PDZ and LIM domain protein 1 OS=Homo sapiens OX=9606 GN=PDLIM1 PE=1 SV=4	2.3234e+06	2.16606e+06	1.91129e+06	1.87127e+06	2.0632e+06	2.11987e+06	1.3127e+06	960340	906641	1.85295e+06	2.4852e+06	2.14087e+06	2.74995e+06	2.40865e+06	2.32424e+06	2.13358e+06	2.01811e+06	1.05989e+06	2.15967e+06	2.49428e+06	1	0.94588	0.496767	1.01223	1.16905
O94979	5	5	12.8971	8.18605e-05	2.36087	DLKP-A2B	DLKP	Protein transport protein Sec31A OS=Homo sapiens OX=9606 GN=SEC31A PE=1 SV=3	908541	842317	654651	1.78102e+06	1.96212e+06	1.93597e+06	952347	839796	725508	906119	1.00867e+06	903526	1.04867e+06	1.16723e+06	811343	801836	1.89303e+06	839217	939439	1.00908e+06	1	2.36087	1.04662	1.17161	1.25846
P62937	5	5	13.6726	8.51766e-05	1.50817	DLKP-A10	DLKP	Peptidyl-prolyl cis-trans isomerase A OS=Homo sapiens OX=9606 GN=PPIA PE=1 SV=2	8.85041e+07	9.42386e+07	8.97297e+07	1.16643e+08	1.06925e+08	9.58214e+07	1.24698e+08	1.21673e+08	1.14055e+08	9.25755e+07	9.74196e+07	9.80833e+07	1.48359e+08	1.36264e+08	1.26311e+08	9.08241e+07	1.06463e+08	1.20142e+08	9.60261e+07	1.36978e+08	1	1.17219	1.3228	1.05728	1.50817
O96008	5	5	21.1495	9.51092e-05	1.78325	DLKP	DLKP-A2B	Mitochondrial import receptor subunit TOM40 homolog OS=Homo sapiens OX=9606 GN=TOMM40 PE=1 SV=1	4.29662e+06	3.27535e+06	3.88182e+06	2.45274e+06	2.0223e+06	1.94793e+06	2.39238e+06	2.74646e+06	2.43442e+06	2.36736e+06	2.3092e+06	2.1163e+06	3.17128e+06	3.23964e+06	3.06813e+06	3.81793e+06	2.14099e+06	2.52442e+06	2.26429e+06	3.15968e+06	1	0.560773	0.661202	0.593067	0.827591
P10515	5	5	12.7111	0.00010053	1.71346	DLKP-A2B	DLKP-A5F	Dihydrolipoyllysine-residue acetyltransferase component of pyruvate dehydrogenase complex, mitochondrial OS=Homo sapiens OX=9606 GN=DLAT PE=1 SV=3	1.15986e+06	1.11809e+06	1.04082e+06	1.20181e+06	1.32893e+06	1.27617e+06	961322	810876	752106	661149	833608	727017	916915	922713	865938	1.10625e+06	1.26897e+06	841434	740591	901855	1	1.14709	0.760615	0.669458	0.815233
O15371	5	5	16.6218	0.000118032	1.57273	DLKP	DLKP-A10	Eukaryotic translation initiation factor 3 subunit D OS=Homo sapiens OX=9606 GN=EIF3D PE=1 SV=1	2.72566e+06	2.65718e+06	2.50785e+06	2.14381e+06	2.15223e+06	2.31706e+06	1.89325e+06	1.73595e+06	1.72093e+06	1.69656e+06	2.18657e+06	2.03977e+06	1.73914e+06	1.68454e+06	1.59351e+06	2.63023e+06	2.20437e+06	1.78337e+06	1.9743e+06	1.6724e+06	1	0.83809	0.67803	0.750619	0.635837
P00390	5	5	15.1957	0.000118895	2.02239	DLKP-A2B	DLKP	Glutathione reductase, mitochondrial OS=Homo sapiens OX=9606 GN=GSR PE=1 SV=2	5.91354e+06	4.74191e+06	4.19999e+06	1.057e+07	8.99998e+06	1.04735e+07	8.41433e+06	6.3583e+06	7.20178e+06	9.07746e+06	8.62924e+06	9.42828e+06	8.76336e+06	8.25654e+06	8.19751e+06	4.95181e+06	1.00145e+07	7.32481e+06	9.04499e+06	8.4058e+06	1	2.02239	1.47922	1.8266	1.69752
P43358	5	5	11.3769	0.00012931	2.03602	DLKP-A2B	DLKP-A5F	Melanoma-associated antigen 4 OS=Homo sapiens OX=9606 GN=MAGEA4 PE=1 SV=2	7.31768e+06	6.27345e+06	4.95657e+06	7.82895e+06	8.09541e+06	9.00113e+06	4.98454e+06	4.99825e+06	4.97507e+06	3.83768e+06	3.89208e+06	4.51247e+06	5.89248e+06	6.78013e+06	6.88033e+06	6.18257e+06	8.3085e+06	4.98595e+06	4.08075e+06	6.51765e+06	1	1.34386	0.806454	0.660041	1.0542
Q9ULV4	5	5	15.1228	0.000131171	1.73972	DLKP-A	DLKP	Coronin-1C OS=Homo sapiens OX=9606 GN=CORO1C PE=1 SV=1	1.06027e+06	1.14419e+06	1.14748e+06	1.37311e+06	1.40118e+06	1.37645e+06	1.77711e+06	1.98122e+06	2.07312e+06	1.38411e+06	1.57723e+06	1.83617e+06	1.32508e+06	1.23165e+06	1.07513e+06	1.11732e+06	1.38358e+06	1.94382e+06	1.59917e+06	1.21062e+06	1	1.23831	1.73972	1.43126	1.08351
P07858	5	5	13.3871	0.000131975	2.28554	DLKP	DLKP-A	Cathepsin B OS=Homo sapiens OX=9606 GN=CTSB PE=1 SV=3	2.25222e+06	1.80175e+06	1.89461e+06	978677	814112	864162	1.06902e+06	844503	689192	1.15062e+06	1.08141e+06	982290	1.39634e+06	1.12948e+06	1.11388e+06	1.98286e+06	885650	867570	1.07144e+06	1.21323e+06	1	0.446652	0.437534	0.54035	0.611857
P17980	5	5	14.5339	0.000139841	1.59989	DLKP-A2B	DLKP-A	26S proteasome regulatory subunit 6A OS=Homo sapiens OX=9606 GN=PSMC3 PE=1 SV=3	2.27114e+06	2.31044e+06	2.16192e+06	3.22631e+06	2.82789e+06	2.7264e+06	1.93508e+06	1.90378e+06	1.6494e+06	1.97629e+06	1.65614e+06	1.88386e+06	2.16447e+06	2.21747e+06	1.93024e+06	2.24783e+06	2.92686e+06	1.82942e+06	1.83876e+06	2.10406e+06	1	1.30208	0.813859	0.818016	0.936037
Q16831	5	5	15.7888	0.000182515	2.92041	DLKP	DLKP-A	Uridine phosphorylase 1 OS=Homo sapiens OX=9606 GN=UPP1 PE=1 SV=1	1.78057e+06	1.83369e+06	1.83079e+06	928582	870715	958435	606908	694418	563158	690820	935608	933498	780683	887376	472371	1.81502e+06	919244	621494	853309	713477	1	0.506465	0.342418	0.470138	0.393096
O76003	5	5	20.0367	0.000191329	1.64761	DLKP	DLKP-A	Glutaredoxin-3 OS=Homo sapiens OX=9606 GN=GLRX3 PE=1 SV=2	4.16308e+06	4.24078e+06	3.56867e+06	4.019e+06	3.70318e+06	4.05291e+06	2.69235e+06	2.07157e+06	2.50268e+06	3.24773e+06	3.35042e+06	4.04643e+06	2.68443e+06	2.82419e+06	2.54296e+06	3.99085e+06	3.92503e+06	2.4222e+06	3.54819e+06	2.68386e+06	1	0.983509	0.60694	0.889083	0.672505
Q9Y696	5	5	22.1151	0.000193529	1.73253	DLKP-A10	DLKP-A2B	Chloride intracellular channel protein 4 OS=Homo sapiens OX=9606 GN=CLIC4 PE=1 SV=4	1.57137e+06	1.36962e+06	1.24671e+06	878884	940633	1.04171e+06	1.81465e+06	1.37569e+06	1.38424e+06	1.0658e+06	939165	867365	1.73896e+06	1.54001e+06	1.6782e+06	1.3959e+06	953744	1.52486e+06	957444	1.65239e+06	1	0.683247	1.09238	0.685898	1.18375
Q15642	5	5	13.6194	0.000200238	1.81723	DLKP-A5F	DLKP	Cdc42-interacting protein 4 OS=Homo sapiens OX=9606 GN=TRIP10 PE=1 SV=3	236321	211255	290152	218927	300240	261035	311576	293788	314654	434531	414860	491233	381914	398587	436038	245909	260067	306673	446875	405513	1	1.05757	1.2471	1.81723	1.64903
Q9UKM9	5	5	16.7621	0.000201293	1.85381	DLKP-A10	DLKP-A2B	RNA-binding protein Raly OS=Homo sapiens OX=9606 GN=RALY PE=1 SV=1	783051	606129	808678	605153	596878	642829	792657	819506	776239	716179	789216	926386	1.18418e+06	1.09148e+06	1.14437e+06	732619	614953	796134	810594	1.14001e+06	1	0.83939	1.0867	1.10643	1.55607
P61604	5	5	10.8207	0.000231577	1.57176	DLKP-A10	DLKP-A2B	10 kDa heat shock protein, mitochondrial OS=Homo sapiens OX=9606 GN=HSPE1 PE=1 SV=2	2.20837e+07	1.90335e+07	1.84293e+07	1.75261e+07	1.54314e+07	1.53768e+07	2.47009e+07	2.40485e+07	2.06097e+07	2.28742e+07	2.26941e+07	2.38571e+07	2.71603e+07	2.49519e+07	2.38577e+07	1.98488e+07	1.61114e+07	2.31197e+07	2.31418e+07	2.53233e+07	1	0.811707	1.16479	1.1659	1.27581
Q14257	5	5	18.8137	0.000261978	1.50113	DLKP	DLKP-A	Reticulocalbin-2 OS=Homo sapiens OX=9606 GN=RCN2 PE=1 SV=1	3.09678e+06	3.30871e+06	3.68302e+06	2.30236e+06	2.36129e+06	2.37234e+06	2.07822e+06	2.38083e+06	2.26155e+06	2.42952e+06	2.63546e+06	2.46248e+06	2.66057e+06	2.2616e+06	2.68318e+06	3.36284e+06	2.34533e+06	2.2402e+06	2.50916e+06	2.53512e+06	1	0.697426	0.666163	0.746142	0.753863
P62241	5	5	16.6666	0.00029885	2.3597	DLKP-A2B	DLKP	40S ribosomal protein S8 OS=Homo sapiens OX=9606 GN=RPS8 PE=1 SV=2	3.53452e+06	4.06082e+06	4.39739e+06	1.15898e+07	7.59214e+06	9.11729e+06	4.9014e+06	5.75972e+06	5.87775e+06	6.3922e+06	4.76345e+06	5.91071e+06	4.74371e+06	5.39963e+06	4.76359e+06	3.99758e+06	9.43306e+06	5.51296e+06	5.68879e+06	4.96898e+06	1	2.3597	1.37908	1.42306	1.243
P12814	5	5	17.9698	0.000300811	2.18717	DLKP-A2B	DLKP	Alpha-actinin-1 OS=Homo sapiens OX=9606 GN=ACTN1 PE=1 SV=2	3.60405e+06	3.09988e+06	2.95289e+06	6.36713e+06	7.64948e+06	7.10448e+06	5.41311e+06	5.54895e+06	4.99505e+06	4.74724e+06	3.96835e+06	5.40294e+06	6.10868e+06	6.26169e+06	4.46274e+06	3.21894e+06	7.04036e+06	5.31904e+06	4.70618e+06	5.61104e+06	1	2.18717	1.65242	1.46203	1.74313
P42765	5	5	13.7593	0.000302627	2.02245	DLKP-A2B	DLKP-A10	3-ketoacyl-CoA thiolase, mitochondrial OS=Homo sapiens OX=9606 GN=ACAA2 PE=1 SV=2	870475	999788	1.02459e+06	1.70825e+06	1.81936e+06	1.84612e+06	1.49732e+06	1.35441e+06	1.1312e+06	1.07865e+06	1.36738e+06	1.04697e+06	1.03367e+06	743435	879939	964953	1.79124e+06	1.32764e+06	1.16433e+06	885680	1	1.8563	1.37586	1.20662	0.917848
Q14839	5	5	16.4115	0.000311698	2.03665	DLKP-A10	DLKP	Chromodomain-helicase-DNA-binding protein 4 OS=Homo sapiens OX=9606 GN=CHD4 PE=1 SV=2	369753	316076	459778	489948	454162	418754	699485	629627	687031	446374	570514	632570	772652	713843	846704	381869	454288	672048	549820	777733	1	1.18964	1.75989	1.43981	2.03665
O00625	5	5	18.775	0.00032312	2.16705	DLKP-A2B	DLKP-A5F	Pirin OS=Homo sapiens OX=9606 GN=PIR PE=1 SV=1	3.66799e+06	2.76026e+06	2.8973e+06	3.9336e+06	4.31919e+06	3.60662e+06	2.0539e+06	2.05883e+06	1.78499e+06	2.10826e+06	1.69515e+06	1.66921e+06	2.69114e+06	2.43438e+06	1.74262e+06	3.10852e+06	3.95314e+06	1.96591e+06	1.82421e+06	2.28938e+06	1	1.27171	0.632427	0.586841	0.736486
Q99497	5	5	12.9908	0.00033376	1.65604	DLKP-A10	DLKP	Parkinson disease protein 7 OS=Homo sapiens OX=9606 GN=PARK7 PE=1 SV=2	1.0123e+07	1.07486e+07	9.32172e+06	1.11465e+07	1.09053e+07	1.19923e+07	1.19296e+07	9.53106e+06	9.71958e+06	1.14967e+07	1.45994e+07	1.2029e+07	1.73021e+07	1.56078e+07	1.70913e+07	1.00644e+07	1.1348e+07	1.03934e+07	1.27084e+07	1.66671e+07	1	1.12754	1.03269	1.2627	1.65604
Q9UJZ1	5	5	18.0576	0.000337664	1.72236	DLKP-A	DLKP-A2B	Stomatin-like protein 2, mitochondrial OS=Homo sapiens OX=9606 GN=STOML2 PE=1 SV=1	4.15434e+06	2.95223e+06	3.71501e+06	2.96216e+06	2.99894e+06	3.14486e+06	5.37873e+06	4.50466e+06	5.80038e+06	4.91913e+06	4.32173e+06	4.79925e+06	4.98317e+06	4.82612e+06	4.77035e+06	3.60719e+06	3.03532e+06	5.22792e+06	4.68004e+06	4.85988e+06	1	0.841463	1.4493	1.29742	1.34727
P48735	5	5	16.5995	0.000347439	3.46991	DLKP-A2B	DLKP	Isocitrate dehydrogenase [NADP], mitochondrial OS=Homo sapiens OX=9606 GN=IDH2 PE=1 SV=2	1.39034e+06	733624	947843	3.32648e+06	3.45254e+06	3.87989e+06	1.34347e+06	1.89162e+06	971855	1.78258e+06	1.9396e+06	2.05068e+06	1.84606e+06	2.07134e+06	1.78584e+06	1.02394e+06	3.55297e+06	1.40231e+06	1.92429e+06	1.90108e+06	1	3.46991	1.36953	1.8793	1.85663
Q9C0C2	5	5	17.5329	0.000392066	3.4438	DLKP-A10	DLKP	182 kDa tankyrase-1-binding protein OS=Homo sapiens OX=9606 GN=TNKS1BP1 PE=1 SV=4	112651	138965	86523.1	117019	166153	210888	198246	116586	132413	251674	394022	299175	444169	393474	326839	112713	164687	149082	314957	388161	1	1.46112	1.32267	2.79433	3.4438
Q16763	5	5	17.584	0.000407272	1.78781	DLKP	DLKP-A5F	Ubiquitin-conjugating enzyme E2 S OS=Homo sapiens OX=9606 GN=UBE2S PE=1 SV=2	1.04556e+06	1.34355e+06	1.36067e+06	738868	800699	806770	893837	1.04915e+06	1.20766e+06	719701	727273	650439	969621	1.13856e+06	996533	1.24993e+06	782112	1.05022e+06	699138	1.03491e+06	1	0.625725	0.840221	0.559342	0.827972
O75746	5	5	11.619	0.000425596	1.82468	DLKP-A2B	DLKP	Calcium-binding mitochondrial carrier protein Aralar1 OS=Homo sapiens OX=9606 GN=SLC25A12 PE=1 SV=2	431909	372577	407523	705168	757636	748724	553943	532395	433441	478248	613274	610511	659679	564608	563825	404003	737176	506593	567344	596037	1	1.82468	1.25393	1.40431	1.47533
P48637	5	5	11.0268	0.000522872	2.01695	DLKP-A10	DLKP	Glutathione synthetase OS=Homo sapiens OX=9606 GN=GSS PE=1 SV=1	1.18506e+06	1.1291e+06	913110	1.4027e+06	1.77424e+06	1.87699e+06	1.79577e+06	1.35199e+06	1.47007e+06	1.34548e+06	1.4354e+06	1.46419e+06	2.37828e+06	2.13952e+06	1.99146e+06	1.07576e+06	1.68464e+06	1.53928e+06	1.41502e+06	2.16975e+06	1	1.566	1.43088	1.31537	2.01695
Q7Z6Z7	5	5	16.26	0.00052803	2.06521	DLKP	DLKP-A5F	E3 ubiquitin-protein ligase HUWE1 OS=Homo sapiens OX=9606 GN=HUWE1 PE=1 SV=3	2.08443e+06	1.85811e+06	1.6052e+06	759984	965458	961745	1.18036e+06	778573	874011	820225	1.0647e+06	801358	1.25056e+06	1.11716e+06	1.19405e+06	1.84925e+06	895729	944314	895428	1.18726e+06	1	0.484374	0.510648	0.484212	0.64202
P27144	5	5	13.5614	0.000555294	2.85026	DLKP-A5F	DLKP	Adenylate kinase 4, mitochondrial OS=Homo sapiens OX=9606 GN=AK4 PE=1 SV=1	1.43338e+06	856895	825918	1.14397e+06	1.66839e+06	1.53418e+06	1.3816e+06	1.21921e+06	1.17853e+06	3.12741e+06	2.71749e+06	3.03707e+06	2.31538e+06	2.28724e+06	1.51577e+06	1.03873e+06	1.44885e+06	1.25978e+06	2.96066e+06	2.03947e+06	1	1.39482	1.21281	2.85026	1.96342
P45973	5	5	18.2538	0.000579915	2.00828	DLKP-A5F	DLKP	Chromobox protein homolog 5 OS=Homo sapiens OX=9606 GN=CBX5 PE=1 SV=1	1.01463e+06	625145	794564	1.47513e+06	1.45685e+06	1.41043e+06	1.79193e+06	1.49181e+06	1.30402e+06	1.78133e+06	1.6106e+06	1.4969e+06	1.73844e+06	1.42262e+06	1.5387e+06	811446	1.44747e+06	1.52925e+06	1.62961e+06	1.56659e+06	1	1.78382	1.8846	2.00828	1.93061
Q13501	5	5	19.8805	0.00061278	1.86659	DLKP	DLKP-A2B	Sequestosome-1 OS=Homo sapiens OX=9606 GN=SQSTM1 PE=1 SV=1	2.73041e+06	2.53264e+06	2.54314e+06	1.08963e+06	1.48689e+06	1.60555e+06	1.66476e+06	1.65875e+06	1.76682e+06	1.18213e+06	1.45452e+06	1.5864e+06	1.53895e+06	1.66502e+06	1.32566e+06	2.60207e+06	1.39402e+06	1.69678e+06	1.40769e+06	1.50988e+06	1	0.535737	0.652089	0.540988	0.580261
P04843	5	5	12.1093	0.000626126	1.93166	DLKP	DLKP-A2B	Dolichyl-diphosphooligosaccharide--protein glycosyltransferase subunit 1 OS=Homo sapiens OX=9606 GN=RPN1 PE=1 SV=1	817707	615548	883928	461444	383233	354906	466410	491679	443098	395462	455115	481120	490327	422462	397998	772395	399861	467062	443899	436929	1	0.51769	0.604694	0.574705	0.565681
P53992	5	5	15.541	0.000628199	1.73235	DLKP	DLKP-A	Protein transport protein Sec24C OS=Homo sapiens OX=9606 GN=SEC24C PE=1 SV=3	1.41686e+06	1.20181e+06	1.14947e+06	1.00361e+06	1.15103e+06	1.07609e+06	806075	715721	653367	801313	1.02974e+06	840539	980775	874524	848595	1.25605e+06	1.07691e+06	725054	890531	901298	1	0.857379	0.577252	0.708996	0.717568
P36776	5	5	16.5026	0.000636435	1.57625	DLKP-A10	DLKP	Lon protease homolog, mitochondrial OS=Homo sapiens OX=9606 GN=LONP1 PE=1 SV=2	4.00676e+06	4.27973e+06	4.13469e+06	4.0675e+06	5.2443e+06	4.18839e+06	5.71393e+06	5.74154e+06	5.24851e+06	4.74763e+06	5.94254e+06	5.47639e+06	6.94666e+06	6.30768e+06	6.32456e+06	4.14039e+06	4.50006e+06	5.568e+06	5.38885e+06	6.5263e+06	1	1.08687	1.3448	1.30153	1.57625
Q9H845	5	5	14.1404	0.0006754	2.77362	DLKP-A5F	DLKP-A2B	Complex I assembly factor ACAD9, mitochondrial OS=Homo sapiens OX=9606 GN=ACAD9 PE=1 SV=1	730693	513140	667148	392563	262551	286451	750517	695005	653881	1.20855e+06	655582	747416	920161	832207	722159	636994	313855	699801	870514	824842	1	0.492713	1.0986	1.3666	1.2949
Q15691	5	5	15.7808	0.000745428	1.65049	DLKP-A2B	DLKP	Microtubule-associated protein RP/EB family member 1 OS=Homo sapiens OX=9606 GN=MAPRE1 PE=1 SV=3	4.60509e+06	3.9877e+06	4.00561e+06	6.09301e+06	7.28692e+06	7.41355e+06	4.49792e+06	5.02072e+06	4.53376e+06	6.24034e+06	7.04918e+06	5.98487e+06	4.21436e+06	4.38413e+06	5.7602e+06	4.19947e+06	6.93116e+06	4.68413e+06	6.4248e+06	4.78623e+06	1	1.65049	1.11541	1.52991	1.13972
Q99733	5	5	18.3078	0.000760787	2.17875	DLKP	DLKP-A	Nucleosome assembly protein 1-like 4 OS=Homo sapiens OX=9606 GN=NAP1L4 PE=1 SV=1	1.72108e+06	2.06814e+06	1.85935e+06	1.1277e+06	1.09028e+06	1.12829e+06	844660	944788	803125	1.16488e+06	1.21313e+06	736701	1.2891e+06	1.06515e+06	1.31191e+06	1.88285e+06	1.11543e+06	864191	1.03823e+06	1.22205e+06	1	0.592413	0.45898	0.551416	0.649043
P28331	5	5	18.2393	0.000776811	2.2779	DLKP	DLKP-A2B	NADH-ubiquinone oxidoreductase 75 kDa subunit, mitochondrial OS=Homo sapiens OX=9606 GN=NDUFS1 PE=1 SV=3	960343	928772	946318	358087	513707	372965	641369	636605	512492	502672	799401	608819	637889	660896	677146	945144	414920	596822	636964	658643	1	0.439002	0.631461	0.673933	0.696871
P49589	5	5	16.0901	0.000783023	1.62106	DLKP-A10	DLKP-A5F	Cysteine--tRNA ligase, cytoplasmic OS=Homo sapiens OX=9606 GN=CARS1 PE=1 SV=3	552623	505563	480371	438138	442300	474961	505041	395645	429956	354921	485475	465035	688849	697656	729677	512852	451800	443547	435144	705394	1	0.880955	0.864864	0.848478	1.37543
Q13263	5	5	17.1095	0.000820418	1.70325	DLKP-A10	DLKP	Transcription intermediary factor 1-beta OS=Homo sapiens OX=9606 GN=TRIM28 PE=1 SV=5	3.9665e+06	2.86058e+06	2.78688e+06	3.20812e+06	3.85932e+06	3.4291e+06	3.76697e+06	3.60473e+06	3.58798e+06	4.20865e+06	4.17908e+06	3.63596e+06	5.51553e+06	5.45732e+06	5.40215e+06	3.20465e+06	3.49885e+06	3.65323e+06	4.0079e+06	5.45833e+06	1	1.0918	1.13998	1.25065	1.70325
Q9UK22	5	5	19.066	0.00082488	1.96134	DLKP-A2B	DLKP-A	F-box only protein 2 OS=Homo sapiens OX=9606 GN=FBXO2 PE=1 SV=2	5.45869e+06	4.9138e+06	4.3582e+06	6.01573e+06	8.27427e+06	8.12031e+06	4.41112e+06	3.42673e+06	3.58815e+06	3.99753e+06	4.75253e+06	4.64571e+06	6.85579e+06	5.72964e+06	5.45384e+06	4.91023e+06	7.4701e+06	3.80867e+06	4.46526e+06	6.01309e+06	1	1.52134	0.77566	0.909379	1.22461
Q9BQE3	5	5	18.6102	0.000888197	1.58611	DLKP-A10	DLKP-A2B	Tubulin alpha-1C chain OS=Homo sapiens OX=9606 GN=TUBA1C PE=1 SV=1	1.63364e+08	1.73837e+08	1.40447e+08	1.06081e+08	1.15332e+08	1.02304e+08	1.39321e+08	1.18036e+08	1.20374e+08	1.50816e+08	1.75623e+08	1.34525e+08	1.83897e+08	1.62662e+08	1.66892e+08	1.59216e+08	1.07906e+08	1.25911e+08	1.53655e+08	1.7115e+08	1	0.67773	0.790815	0.96507	1.07495
Q07157	5	5	12.9125	0.00095464	1.57101	DLKP-A5F	DLKP	Tight junction protein ZO-1 OS=Homo sapiens OX=9606 GN=TJP1 PE=1 SV=3	546060	477981	472584	487131	482656	561289	666980	520325	544319	863359	725554	762303	900550	694351	697639	498875	510359	577208	783739	764180	1	1.02302	1.15702	1.57101	1.53181
Q9Y2X3	5	5	17.1254	0.00102331	2.01457	DLKP-A5F	DLKP-A2B	Nucleolar protein 58 OS=Homo sapiens OX=9606 GN=NOP58 PE=1 SV=1	323818	366210	415311	269160	270162	263254	350694	431989	545928	507822	490183	618841	370364	365481	421819	368446	267525	442871	538949	385888	1	0.72609	1.202	1.46276	1.04734
Q9UBQ7	5	5	19.3244	0.00105553	2.33227	DLKP-A	DLKP-A2B	Glyoxylate reductase/hydroxypyruvate reductase OS=Homo sapiens OX=9606 GN=GRHPR PE=1 SV=1	3.70416e+06	3.55222e+06	3.30758e+06	1.82816e+06	2.21658e+06	2.75545e+06	6.81874e+06	3.93182e+06	5.1093e+06	5.11857e+06	4.93341e+06	5.16594e+06	6.07137e+06	5.87496e+06	3.89796e+06	3.52132e+06	2.26673e+06	5.28662e+06	5.07264e+06	5.28143e+06	1	0.643716	1.50132	1.44055	1.49984
P50402	5	5	18.7593	0.00116091	3.35492	DLKP	DLKP-A5F	Emerin OS=Homo sapiens OX=9606 GN=EMD PE=1 SV=1	2.22687e+06	2.3664e+06	3.10941e+06	622698	1.05571e+06	768414	1.1283e+06	1.23119e+06	1.73801e+06	1.16673e+06	639354	489852	1.05338e+06	897529	984341	2.56756e+06	815608	1.36583e+06	765311	978415	1	0.317659	0.531958	0.298069	0.381068
P40925	5	5	13.7492	0.00147915	1.53523	DLKP	DLKP-A	Malate dehydrogenase, cytoplasmic OS=Homo sapiens OX=9606 GN=MDH1 PE=1 SV=4	9.3351e+06	9.0641e+06	7.63886e+06	6.87166e+06	8.09389e+06	7.89365e+06	6.05278e+06	5.56047e+06	5.34713e+06	6.60844e+06	8.04895e+06	7.07745e+06	7.99017e+06	7.22494e+06	7.68458e+06	8.67935e+06	7.61973e+06	5.65346e+06	7.24495e+06	7.63323e+06	1	0.877915	0.651368	0.834733	0.87947
P45974	5	5	12.3843	0.00164334	1.78515	DLKP-A2B	DLKP-A	Ubiquitin carboxyl-terminal hydrolase 5 OS=Homo sapiens OX=9606 GN=USP5 PE=1 SV=2	1.04817e+06	1.16737e+06	853058	1.53281e+06	1.81211e+06	1.77268e+06	1.10851e+06	917500	840750	921790	1.26185e+06	956748	1.24244e+06	1.27328e+06	1.20508e+06	1.02287e+06	1.70587e+06	955588	1.0468e+06	1.24027e+06	1	1.66773	0.934226	1.02339	1.21254
P09525	5	5	16.3674	0.0016639	2.06798	DLKP-A10	DLKP-A2B	Annexin A4 OS=Homo sapiens OX=9606 GN=ANXA4 PE=1 SV=4	328270	270568	360968	200103	310102	315549	610256	579795	441807	264803	268550	299271	672646	625812	409182	319935	275252	543953	277541	569214	1	0.860335	1.7002	0.867491	1.77915
P51991	5	5	17.8364	0.00185084	1.64902	DLKP-A10	DLKP	Heterogeneous nuclear ribonucleoprotein A3 OS=Homo sapiens OX=9606 GN=HNRNPA3 PE=1 SV=2	7.15153e+06	5.72215e+06	8.33458e+06	8.909e+06	8.21367e+06	7.36999e+06	9.3846e+06	9.00187e+06	9.60711e+06	1.00894e+07	8.78269e+06	1.05265e+07	1.16047e+07	1.10459e+07	1.23222e+07	7.06942e+06	8.16422e+06	9.33119e+06	9.79952e+06	1.16576e+07	1	1.15486	1.31994	1.38618	1.64902
Q99873	5	5	14.0509	0.00190392	1.60232	DLKP	DLKP-A5F	Protein arginine N-methyltransferase 1 OS=Homo sapiens OX=9606 GN=PRMT1 PE=1 SV=3	2.56858e+06	3.15218e+06	2.60684e+06	1.7294e+06	2.03825e+06	2.09105e+06	2.11207e+06	1.78321e+06	1.8324e+06	1.5741e+06	2.07692e+06	1.54619e+06	2.46532e+06	2.3806e+06	2.7186e+06	2.77586e+06	1.9529e+06	1.90923e+06	1.7324e+06	2.52151e+06	1	0.703529	0.687795	0.624095	0.908369
P50395	5	5	19.2544	0.00194879	1.53421	DLKP	DLKP-A	Rab GDP dissociation inhibitor beta OS=Homo sapiens OX=9606 GN=GDI2 PE=1 SV=2	6.39469e+06	5.18063e+06	5.06472e+06	4.12563e+06	3.872e+06	4.09351e+06	4.0701e+06	3.4145e+06	3.36141e+06	4.42488e+06	4.52273e+06	3.85321e+06	4.66202e+06	4.27875e+06	4.7577e+06	5.54668e+06	4.03038e+06	3.61534e+06	4.26694e+06	4.56616e+06	1	0.72663	0.651802	0.769278	0.823223
Q9UBT2	5	5	16.8218	0.00195765	2.01971	DLKP	DLKP-A	SUMO-activating enzyme subunit 2 OS=Homo sapiens OX=9606 GN=UBA2 PE=1 SV=2	1.97478e+06	2.13348e+06	1.5378e+06	1.09733e+06	1.07705e+06	1.40582e+06	1.10992e+06	812825	872735	1.42405e+06	1.40564e+06	1.26397e+06	1.39224e+06	1.25217e+06	1.04892e+06	1.88202e+06	1.1934e+06	931826	1.36455e+06	1.23111e+06	1	0.634106	0.49512	0.725047	0.654144
Q5TZA2	5	5	15.4071	0.0026387	1.52905	DLKP-A2B	DLKP-A	Rootletin OS=Homo sapiens OX=9606 GN=CROCC PE=1 SV=1	1.09528e+06	862766	817111	1.09661e+06	1.33834e+06	1.30185e+06	897719	805815	740343	1.06501e+06	1.15469e+06	1.0526e+06	1.11656e+06	1.08748e+06	1.18316e+06	925054	1.2456e+06	814626	1.09077e+06	1.12907e+06	1	1.34652	0.880625	1.17914	1.22054
Q9BWD1	5	5	18.0443	0.00277205	2.64941	DLKP	DLKP-A5F	Acetyl-CoA acetyltransferase, cytosolic OS=Homo sapiens OX=9606 GN=ACAT2 PE=1 SV=2	4.22264e+06	4.51034e+06	3.98484e+06	1.7027e+06	1.82995e+06	1.59817e+06	2.3165e+06	1.78745e+06	1.12351e+06	1.96663e+06	1.68581e+06	1.1478e+06	2.17028e+06	1.6347e+06	2.80919e+06	4.23927e+06	1.71027e+06	1.74249e+06	1.60008e+06	2.20472e+06	1	0.403435	0.411035	0.377442	0.520071
Q92922	5	5	15.5966	0.0030119	1.60219	DLKP-A5F	DLKP-A	SWI/SNF complex subunit SMARCC1 OS=Homo sapiens OX=9606 GN=SMARCC1 PE=1 SV=3	1.30275e+06	1.43661e+06	1.15185e+06	1.12979e+06	1.03476e+06	1.13985e+06	1.16881e+06	805822	965755	1.54416e+06	1.64999e+06	1.51693e+06	1.19642e+06	1.05522e+06	1.23372e+06	1.29707e+06	1.10147e+06	980131	1.57036e+06	1.16179e+06	1	0.849195	0.75565	1.2107	0.895702
P42285	5	5	17.0182	0.00320049	2.4915	DLKP-A5F	DLKP	Exosome RNA helicase MTR4 OS=Homo sapiens OX=9606 GN=MTREX PE=1 SV=3	1.38229e+06	894047	1.18375e+06	2.80005e+06	1.58359e+06	1.75044e+06	2.33354e+06	2.34861e+06	2.50014e+06	3.63615e+06	2.03064e+06	2.95403e+06	2.47814e+06	2.62292e+06	2.4621e+06	1.15336e+06	2.04469e+06	2.39409e+06	2.8736e+06	2.52105e+06	1	1.77281	2.07575	2.4915	2.18583
P55265	5	5	12.0168	0.00372406	2.15612	DLKP-A	DLKP-A2B	Double-stranded RNA-specific adenosine deaminase OS=Homo sapiens OX=9606 GN=ADAR PE=1 SV=4	332117	225458	311415	180592	236557	204225	386147	425870	527738	527079	325136	384274	449011	411904	308935	289663	207125	446585	412163	389950	1	0.715054	1.54174	1.4229	1.34622
Q8IUD2	5	5	14.5447	0.00498642	1.85343	DLKP-A	DLKP	ELKS/Rab6-interacting/CAST family member 1 OS=Homo sapiens OX=9606 GN=ERC1 PE=1 SV=1	325169	431607	393991	494636	542782	481231	691328	769034	672505	454576	385435	520846	531764	515635	347285	383589	506217	710955	453619	464895	1	1.31969	1.85343	1.18257	1.21196
Q9H0A0	5	5	15.576	0.0132908	8.55797	DLKP-A10	DLKP-A2B	RNA cytidine acetyltransferase OS=Homo sapiens OX=9606 GN=NAT10 PE=1 SV=2	234351	248742	404904	136243	126735	129312	281007	418446	331748	267303	248414	282239	423642	461985	2.47158e+06	295999	130763	343734	265985	1.11907e+06	1	0.44177	1.16127	0.898603	3.78065
P30153	5	5	18.3038	0.0268071	1.72498	DLKP-A10	DLKP	Serine/threonine-protein phosphatase 2A 65 kDa regulatory subunit A alpha isoform OS=Homo sapiens OX=9606 GN=PPP2R1A PE=1 SV=4	3.09587e+06	3.94459e+06	3.01057e+06	5.34789e+06	3.647e+06	4.18672e+06	5.05149e+06	4.61925e+06	4.41316e+06	5.24094e+06	3.40715e+06	3.10316e+06	6.15384e+06	5.94296e+06	5.24107e+06	3.35035e+06	4.39387e+06	4.69463e+06	3.91708e+06	5.77929e+06	1	1.31147	1.40124	1.16916	1.72498
O60763	5	5	18.2636	0.0430166	1.76051	DLKP-A10	DLKP-A5F	General vesicular transport factor p115 OS=Homo sapiens OX=9606 GN=USO1 PE=1 SV=2	1.36957e+06	785786	692123	907235	988396	989175	1.31512e+06	849943	1.16515e+06	845037	844897	761875	1.44853e+06	1.34313e+06	1.52478e+06	949160	961602	1.11007e+06	817270	1.43881e+06	1	1.01311	1.16953	0.861045	1.51588
Q9UBR2	4	4	10.365	1.88018e-11	59.309	DLKP	DLKP-A2B	Cathepsin Z OS=Homo sapiens OX=9606 GN=CTSZ PE=1 SV=1	3.43851e+06	2.77491e+06	2.63119e+06	54236.1	51660.1	43231.2	1.06531e+06	858359	834585	1.41956e+06	1.51618e+06	1.20151e+06	794310	683032	723468	2.9482e+06	49709.2	919419	1.37908e+06	733604	1	0.0168608	0.311857	0.467771	0.248831
P22694	4	4	13.6859	1.82796e-08	8.78946	DLKP	DLKP-A2B	cAMP-dependent protein kinase catalytic subunit beta OS=Homo sapiens OX=9606 GN=PRKACB PE=1 SV=2	1.24343e+06	1.24208e+06	1.11401e+06	104912	139738	164877	784358	589685	660293	249418	256315	288590	466688	505541	530958	1.19984e+06	136509	678112	264774	501062	1	0.113773	0.565169	0.220675	0.417608
P10321	4	4	11.9289	1.88758e-08	5.69069	DLKP-A2B	DLKP-A10	HLA class I histocompatibility antigen, C alpha chain OS=Homo sapiens OX=9606 GN=HLA-C PE=1 SV=3	568482	560957	776757	795600	736739	661015	379190	429100	387526	544365	595233	666335	138005	124631	122793	635399	731118	398605	601978	128476	1	1.15064	0.627331	0.947402	0.202198
P16671	4	4	19.1778	2.82638e-08	22.5538	DLKP-A2B	DLKP	Platelet glycoprotein 4 OS=Homo sapiens OX=9606 GN=CD36 PE=1 SV=2	225515	243764	152422	4.10466e+06	5.83444e+06	4.08261e+06	2.17439e+06	2.19158e+06	2.76371e+06	984024	632101	710449	705413	666752	540721	207234	4.6739e+06	2.37656e+06	775525	637629	1	22.5538	11.468	3.74227	3.07686
Q9UHR4	4	4	10.9396	4.65334e-08	17.0179	DLKP-A10	DLKP	Brain-specific angiogenesis inhibitor 1-associated protein 2-like protein 1 OS=Homo sapiens OX=9606 GN=BAIAP2L1 PE=1 SV=2	24261.3	15332.9	20113.6	28802.6	58852.1	62927.9	262106	303366	309023	295332	289019	324702	336326	337771	342005	19902.6	50194.2	291498	303018	338700	1	2.52199	14.6463	15.2251	17.0179
Q9P0V9	4	4	16.5557	6.28373e-08	4.12455	DLKP	DLKP-A2B	Septin-10 OS=Homo sapiens OX=9606 GN=SEPTIN10 PE=1 SV=2	1.3855e+06	1.55531e+06	1.43077e+06	312799	380465	366630	557758	602840	575212	545851	732079	519262	1.34628e+06	1.37929e+06	1.19241e+06	1.4572e+06	353298	578603	599064	1.306e+06	1	0.242451	0.397066	0.411107	0.896239
Q9UBI6	4	4	10.8939	3.87629e-07	5.27146	DLKP-A5F	DLKP-A2B	Guanine nucleotide-binding protein G(I)/G(S)/G(O) subunit gamma-12 OS=Homo sapiens OX=9606 GN=GNG12 PE=1 SV=3	120319	69883.5	68613.3	76300.3	78788.7	79385.2	144345	115675	128738	451529	410530	373962	300288	277860	273624	86271.8	78158.1	129586	412007	283924	1	0.905952	1.50207	4.77569	3.29104
Q9NRV9	4	4	14.7796	4.85699e-07	1.90244	DLKP-A2B	DLKP-A	Heme-binding protein 1 OS=Homo sapiens OX=9606 GN=HEBP1 PE=1 SV=1	561011	505785	472315	875248	919099	912265	490752	491101	440852	740667	866088	817269	647785	624746	640490	513037	902204	474235	808008	637674	1	1.75856	0.924368	1.57495	1.24294
Q16643	4	4	12.5202	7.94558e-07	1.84871	DLKP-A5F	DLKP	Drebrin OS=Homo sapiens OX=9606 GN=DBN1 PE=1 SV=4	4.09177e+06	3.95662e+06	3.8182e+06	7.28061e+06	7.00261e+06	6.85392e+06	6.38665e+06	5.92556e+06	6.0206e+06	7.76792e+06	6.40828e+06	7.76174e+06	7.21621e+06	7.00471e+06	6.73872e+06	3.95553e+06	7.04572e+06	6.11094e+06	7.31265e+06	6.98654e+06	1	1.78123	1.54491	1.84871	1.76627
Q8NFQ8	4	4	12.4843	8.78075e-07	3.60615	DLKP-A10	DLKP-A2B	Torsin-1A-interacting protein 2 OS=Homo sapiens OX=9606 GN=TOR1AIP2 PE=1 SV=1	194060	136826	164030	60752.5	60129.3	57742.4	124575	157496	138613	143613	188899	174984	208120	218643	217383	164972	59541.4	140228	169165	214715	1	0.360918	0.850011	1.02542	1.30152
Q9HCC0	4	4	15.0778	1.24844e-06	3.5252	DLKP-A2B	DLKP-A10	Methylcrotonoyl-CoA carboxylase beta chain, mitochondrial OS=Homo sapiens OX=9606 GN=MCCC2 PE=1 SV=1	487371	499010	632064	779443	826529	933352	373277	341194	299989	256850	325463	272105	281783	218322	220230	539482	846441	338153	284806	240112	1	1.56899	0.626811	0.527925	0.445078
P15559	4	4	12.6666	1.61571e-06	2.44136	DLKP-A2B	DLKP	NAD(P)H dehydrogenase [quinone] 1 OS=Homo sapiens OX=9606 GN=NQO1 PE=1 SV=1	4.64428e+06	4.23482e+06	3.88978e+06	9.35124e+06	1.08143e+07	1.10079e+07	5.67934e+06	5.04642e+06	4.78415e+06	4.64532e+06	5.09752e+06	4.41415e+06	6.36092e+06	5.58859e+06	5.28931e+06	4.2563e+06	1.03912e+07	5.16997e+06	4.719e+06	5.74627e+06	1	2.44136	1.21466	1.10871	1.35006
Q8IZV5	4	4	11.4186	1.76074e-06	7.8946	DLKP-A	DLKP-A2B	Retinol dehydrogenase 10 OS=Homo sapiens OX=9606 GN=RDH10 PE=1 SV=1	455481	248492	405266	372283	322583	322664	2.53148e+06	2.85991e+06	2.64161e+06	1.98353e+06	1.45701e+06	1.87488e+06	1.51003e+06	1.39605e+06	771550	369746	339177	2.67766e+06	1.77181e+06	1.22588e+06	1	0.917323	7.2419	4.79196	3.31545
P28065	4	4	10.6405	1.9147e-06	5.51742	DLKP-A2B	DLKP-A10	Proteasome subunit beta type-9 OS=Homo sapiens OX=9606 GN=PSMB9 PE=1 SV=2	278735	359541	309864	550306	341991	370504	93182.9	77371.4	78817.6	339613	252257	197728	92917.4	69644.7	66313.1	316047	420934	83123.9	263199	76291.7	1	1.33187	0.263011	0.832784	0.241394
O75947	4	4	10.8834	2.69455e-06	1.73064	DLKP-A	DLKP-A2B	ATP synthase subunit d, mitochondrial OS=Homo sapiens OX=9606 GN=ATP5PD PE=1 SV=3	2.04318e+06	1.96101e+06	2.17021e+06	1.28424e+06	1.29099e+06	1.217e+06	2.34865e+06	2.26888e+06	1.94543e+06	1.88372e+06	1.83026e+06	1.75355e+06	1.95686e+06	1.8571e+06	1.93383e+06	2.05813e+06	1.26407e+06	2.18765e+06	1.82251e+06	1.91593e+06	1	0.614186	1.06293	0.885516	0.930908
O43432	4	4	13.1794	2.70378e-06	2.6494	DLKP	DLKP-A2B	Eukaryotic translation initiation factor 4 gamma 3 OS=Homo sapiens OX=9606 GN=EIF4G3 PE=1 SV=2	651164	578886	763554	258338	264638	229498	401177	456116	402960	307394	376597	367235	362837	362148	354530	664534	250824	420084	350409	359838	1	0.377444	0.632148	0.5273	0.541489
Q9BS26	4	4	16.904	3.71873e-06	2.4221	DLKP	DLKP-A2B	Endoplasmic reticulum resident protein 44 OS=Homo sapiens OX=9606 GN=ERP44 PE=1 SV=1	1.45771e+06	1.09291e+06	1.37104e+06	542619	538363	538131	1.14596e+06	1.07256e+06	1.09835e+06	871643	915212	876723	1.13345e+06	1.06978e+06	886803	1.30722e+06	539704	1.10562e+06	887859	1.03001e+06	1	0.412864	0.845783	0.679197	0.78794
Q8IV08	4	4	11.7918	4.14493e-06	10.3133	DLKP	DLKP-A2B	5'-3' exonuclease PLD3 OS=Homo sapiens OX=9606 GN=PLD3 PE=1 SV=1	2.13682e+06	2.03143e+06	2.61842e+06	168749	300396	188907	960714	1.00197e+06	1.25937e+06	2.64758e+06	1.38941e+06	1.20463e+06	1.166e+06	1.10833e+06	1.02591e+06	2.26222e+06	219351	1.07402e+06	1.74721e+06	1.10008e+06	1	0.0969625	0.474762	0.772341	0.486283
O00629	4	4	14.8466	5.77694e-06	2.15869	DLKP	DLKP-A	Importin subunit alpha-3 OS=Homo sapiens OX=9606 GN=KPNA4 PE=1 SV=1	2.39728e+06	2.40868e+06	2.10515e+06	1.16231e+06	1.3486e+06	1.36425e+06	1.09712e+06	1.03507e+06	1.06934e+06	1.02561e+06	1.16798e+06	1.34761e+06	1.07494e+06	1.17793e+06	982713	2.3037e+06	1.29172e+06	1.06718e+06	1.1804e+06	1.07853e+06	1	0.560713	0.463244	0.512392	0.468171
Q9NR12	4	4	10.7021	7.33315e-06	2.48508	DLKP-A5F	DLKP	PDZ and LIM domain protein 7 OS=Homo sapiens OX=9606 GN=PDLIM7 PE=1 SV=1	195975	246959	248197	206316	276197	285146	516650	518993	615011	571516	519864	626135	358085	351184	302318	230377	255886	550218	572505	337195	1	1.11073	2.38834	2.48508	1.46367
Q9NP74	4	4	11.8048	7.59923e-06	2.43382	DLKP-A2B	DLKP	Palmdelphin OS=Homo sapiens OX=9606 GN=PALMD PE=1 SV=1	904530	902541	769919	1.69587e+06	2.335e+06	2.24104e+06	2.13111e+06	1.97386e+06	1.97207e+06	926714	1.32652e+06	1.05535e+06	1.01743e+06	939989	928848	858996	2.09064e+06	2.02568e+06	1.10286e+06	962090	1	2.43382	2.35819	1.2839	1.12002
P49585	4	4	10.68	7.81936e-06	5.40308	DLKP	DLKP-A5F	Choline-phosphate cytidylyltransferase A OS=Homo sapiens OX=9606 GN=PCYT1A PE=1 SV=2	537566	607544	723851	227366	248907	205259	166605	236037	164106	80752.4	146694	118460	197667	195197	215721	622987	227177	188916	115302	202862	1	0.364658	0.303242	0.185079	0.325627
P40222	4	4	13.7281	9.23829e-06	1.64349	DLKP	DLKP-A5F	Alpha-taxilin OS=Homo sapiens OX=9606 GN=TXLNA PE=1 SV=3	3.13281e+06	3.48019e+06	3.36824e+06	2.24059e+06	2.4958e+06	2.49831e+06	2.27712e+06	2.51895e+06	2.39913e+06	1.93287e+06	1.99049e+06	2.14986e+06	2.56409e+06	2.41885e+06	2.33812e+06	3.32708e+06	2.41157e+06	2.3984e+06	2.02441e+06	2.44035e+06	1	0.72483	0.720873	0.608463	0.733481
P22234	4	4	12.9353	9.90703e-06	1.82698	DLKP-A10	DLKP	Multifunctional protein ADE2 OS=Homo sapiens OX=9606 GN=PAICS PE=1 SV=3	3.17362e+06	3.64893e+06	3.22978e+06	5.322e+06	4.96793e+06	4.94782e+06	4.89049e+06	4.52148e+06	4.65647e+06	5.05487e+06	6.35601e+06	5.24499e+06	6.10935e+06	6.07767e+06	6.17836e+06	3.35077e+06	5.07925e+06	4.68948e+06	5.55196e+06	6.12179e+06	1	1.51584	1.39952	1.65692	1.82698
O43795	4	4	9.63911	1.00034e-05	2.0762	DLKP-A	DLKP-A2B	Unconventional myosin-Ib OS=Homo sapiens OX=9606 GN=MYO1B PE=1 SV=3	353806	373564	459803	352394	390347	434527	885877	773234	785135	387974	413742	411355	615490	522842	517237	395724	392423	814749	404357	551857	1	0.991657	2.05888	1.02182	1.39455
P48507	4	4	13.2918	1.10149e-05	2.17735	DLKP-A2B	DLKP-A10	Glutamate--cysteine ligase regulatory subunit OS=Homo sapiens OX=9606 GN=GCLM PE=1 SV=1	2.42398e+06	2.79971e+06	2.38996e+06	3.50788e+06	3.60045e+06	3.67557e+06	2.07528e+06	1.75308e+06	1.75897e+06	2.06053e+06	2.29082e+06	2.08233e+06	1.59913e+06	1.92445e+06	1.42918e+06	2.53788e+06	3.59464e+06	1.86244e+06	2.14456e+06	1.65092e+06	1	1.41639	0.733857	0.84502	0.650512
Q9BTV4	4	4	9.77931	1.13039e-05	3.82389	DLKP	DLKP-A2B	Transmembrane protein 43 OS=Homo sapiens OX=9606 GN=TMEM43 PE=1 SV=1	466913	466789	631308	129849	137639	141784	147144	238578	186393	180726	170364	222224	185932	163022	143534	521670	136424	190705	191105	164163	1	0.261514	0.365566	0.366333	0.314687
P62495	4	4	9.96084	1.21203e-05	1.8541	DLKP-A2B	DLKP	Eukaryotic peptide chain release factor subunit 1 OS=Homo sapiens OX=9606 GN=ETF1 PE=1 SV=3	1.54463e+06	1.57303e+06	1.68759e+06	3.33686e+06	2.71033e+06	2.86225e+06	2.29678e+06	2.6263e+06	2.65613e+06	2.40439e+06	2.5598e+06	2.81063e+06	2.70171e+06	2.85699e+06	2.97687e+06	1.60175e+06	2.96981e+06	2.52641e+06	2.5916e+06	2.84519e+06	1	1.8541	1.57728	1.61798	1.7763
P07384	4	4	10.6113	1.345e-05	1.64012	DLKP-A10	DLKP-A5F	Calpain-1 catalytic subunit OS=Homo sapiens OX=9606 GN=CAPN1 PE=1 SV=1	1.77017e+06	1.8684e+06	1.74017e+06	1.62736e+06	1.78075e+06	1.83222e+06	1.86222e+06	1.79325e+06	1.66952e+06	1.32234e+06	1.43103e+06	1.44661e+06	2.46356e+06	2.16923e+06	2.25568e+06	1.79291e+06	1.74678e+06	1.77499e+06	1.39999e+06	2.29616e+06	1	0.974268	0.990006	0.780849	1.28069
Q99996	4	4	16.1941	1.3631e-05	4.97924	DLKP-A10	DLKP	A-kinase anchor protein 9 OS=Homo sapiens OX=9606 GN=AKAP9 PE=1 SV=4	122291	113342	146961	413905	457852	399322	379009	193539	268289	556062	547477	533177	725440	718062	461524	127531	423693	280279	545572	635009	1	3.32227	2.19773	4.27795	4.97924
O95302	4	4	12.8862	1.40355e-05	2.9558	DLKP	DLKP-A5F	Peptidyl-prolyl cis-trans isomerase FKBP9 OS=Homo sapiens OX=9606 GN=FKBP9 PE=1 SV=2	796864	542028	652917	199552	240873	253845	327152	260417	241624	248731	222627	202507	406961	339830	354755	663936	231423	276398	224621	367182	1	0.348563	0.416301	0.338318	0.553038
Q14739	4	4	8.94982	1.49103e-05	2.72276	DLKP	DLKP-A2B	Delta(14)-sterol reductase LBR OS=Homo sapiens OX=9606 GN=LBR PE=1 SV=2	912498	746592	1.02154e+06	271257	355997	357274	419255	485434	446282	301872	373197	404915	395926	365982	385810	893542	328176	450324	359995	382573	1	0.367275	0.503976	0.402885	0.428153
Q96T51	4	4	11.7749	1.55494e-05	2.81002	DLKP-A10	DLKP	RUN and FYVE domain-containing protein 1 OS=Homo sapiens OX=9606 GN=RUFY1 PE=1 SV=2	159040	155197	128657	162691	165683	162669	283445	184211	223483	266653	342321	322848	448565	439769	356208	147631	163681	230379	310607	414847	1	1.10871	1.5605	2.10394	2.81002
Q13616	4	4	9.34352	1.56604e-05	2.5841	DLKP	DLKP-A2B	Cullin-1 OS=Homo sapiens OX=9606 GN=CUL1 PE=1 SV=2	467273	358189	340488	132474	147905	170824	206306	159381	187793	154143	188318	157570	166495	154274	153246	388650	150401	184493	166677	158005	1	0.386983	0.474703	0.42886	0.406548
Q9NW13	4	4	11.0765	1.64117e-05	3.38594	DLKP	DLKP-A10	RNA-binding protein 28 OS=Homo sapiens OX=9606 GN=RBM28 PE=1 SV=3	220736	320416	300438	92248.4	114078	107059	80968.4	115957	113619	105192	125195	130067	89948.6	82428.4	76177.5	280530	104462	103515	120152	82851.5	1	0.372373	0.368997	0.428302	0.295339
P49736	4	4	11.5317	1.6804e-05	2.00823	DLKP-A2B	DLKP	DNA replication licensing factor MCM2 OS=Homo sapiens OX=9606 GN=MCM2 PE=1 SV=4	730653	663165	605729	1.39295e+06	1.30068e+06	1.32192e+06	833607	687672	625224	977348	1.11875e+06	1.06476e+06	1.11228e+06	1.05855e+06	936971	666515	1.33852e+06	715501	1.05362e+06	1.03593e+06	1	2.00823	1.07349	1.58079	1.55425
Q9NVA2	4	4	13.3569	1.88704e-05	1.80458	DLKP-A2B	DLKP	Septin-11 OS=Homo sapiens OX=9606 GN=SEPTIN11 PE=1 SV=3	999976	880659	904948	1.43891e+06	1.74296e+06	1.84495e+06	1.52137e+06	1.71179e+06	1.63277e+06	1.66541e+06	1.56688e+06	1.47924e+06	1.38381e+06	1.27259e+06	1.2505e+06	928528	1.67561e+06	1.62198e+06	1.57051e+06	1.3023e+06	1	1.80458	1.74683	1.6914	1.40254
P29218	4	4	14.8996	2.20738e-05	2.58015	DLKP	DLKP-A10	Inositol monophosphatase 1 OS=Homo sapiens OX=9606 GN=IMPA1 PE=1 SV=1	1.50024e+06	1.51124e+06	1.24815e+06	925522	998816	1.06805e+06	655458	616595	602184	872445	1.17782e+06	798991	576458	606859	467609	1.41988e+06	997462	624746	949753	550309	1	0.702497	0.439999	0.668897	0.387574
O75717	4	4	12.0401	2.57885e-05	2.85384	DLKP-A10	DLKP	WD repeat and HMG-box DNA-binding protein 1 OS=Homo sapiens OX=9606 GN=WDHD1 PE=1 SV=1	172871	174741	128116	439340	442596	446055	389898	309532	308504	394149	298476	249093	455068	438362	464221	158576	442664	335978	313906	452550	1	2.79149	2.11872	1.97953	2.85384
Q9NQW6	4	4	14.6828	2.63649e-05	3.53811	DLKP-A10	DLKP-A5F	Anillin OS=Homo sapiens OX=9606 GN=ANLN PE=1 SV=2	510124	491510	452562	468753	779048	727535	680820	551328	726122	192280	243436	159415	648493	797748	659403	484732	658445	652757	198377	701881	1	1.35837	1.34664	0.409252	1.44798
O95721	4	4	12.5246	2.75563e-05	1.97428	DLKP	DLKP-A	Synaptosomal-associated protein 29 OS=Homo sapiens OX=9606 GN=SNAP29 PE=1 SV=1	987139	980940	848243	727022	897467	890149	515647	420674	490183	647853	666869	623441	705142	627797	609748	938774	838213	475501	646054	647562	1	0.89288	0.506513	0.688189	0.689796
P40763	4	4	11.534	2.84488e-05	3.61473	DLKP	DLKP-A2B	Signal transducer and activator of transcription 3 OS=Homo sapiens OX=9606 GN=STAT3 PE=1 SV=2	827141	615373	763226	192048	225517	192645	278768	402878	384662	201278	187461	315206	235592	261956	241731	735246	203403	355436	234648	246426	1	0.276646	0.483424	0.319142	0.335162
Q6P996	4	4	16.4437	2.99844e-05	2.37408	DLKP-A10	DLKP	Pyridoxal-dependent decarboxylase domain-containing protein 1 OS=Homo sapiens OX=9606 GN=PDXDC1 PE=1 SV=2	878504	639742	597770	1.43288e+06	1.47483e+06	1.68936e+06	1.16082e+06	1.00822e+06	1.2056e+06	1.1375e+06	1.06453e+06	1.18336e+06	1.79807e+06	1.70011e+06	1.5254e+06	705339	1.53236e+06	1.12488e+06	1.12846e+06	1.67453e+06	1	2.17251	1.59481	1.59989	2.37408
Q8NC56	4	4	9.3581	3.01086e-05	4.48406	DLKP	DLKP-A10	LEM domain-containing protein 2 OS=Homo sapiens OX=9606 GN=LEMD2 PE=1 SV=1	586880	467651	721406	300472	294012	247253	163258	293927	219456	282868	239504	281422	142996	138155	114904	591979	280579	225547	267931	132018	1	0.473968	0.381005	0.452603	0.223012
O43172	4	4	10.5965	3.37579e-05	2.08975	DLKP	DLKP-A2B	U4/U6 small nuclear ribonucleoprotein Prp4 OS=Homo sapiens OX=9606 GN=PRPF4 PE=1 SV=2	185560	166389	184722	78509.1	83708.4	94593.4	145856	191123	145146	162500	194506	154901	168678	151880	157646	178890	85603.6	160708	170635	159401	1	0.478526	0.898363	0.953855	0.891057
P24539	4	4	17.1035	3.44918e-05	1.61245	DLKP	DLKP-A2B	ATP synthase F(0) complex subunit B1, mitochondrial OS=Homo sapiens OX=9606 GN=ATP5PB PE=1 SV=2	2.44909e+06	2.11904e+06	2.3773e+06	1.44434e+06	1.47101e+06	1.39204e+06	2.27752e+06	2.39466e+06	2.02856e+06	2.01858e+06	2.18353e+06	1.97348e+06	2.40928e+06	2.13526e+06	2.07942e+06	2.31515e+06	1.4358e+06	2.23358e+06	2.05853e+06	2.20799e+06	1	0.620176	0.964768	0.889158	0.953714
P02768	4	4	11.6766	3.45836e-05	4.86789	DLKP-A2B	DLKP	Albumin OS=Homo sapiens OX=9606 GN=ALB PE=1 SV=2	577864	659563	764501	2.93154e+06	3.10313e+06	3.71049e+06	1.35291e+06	1.06023e+06	980687	418329	749320	970467	970440	927453	1.02988e+06	667309	3.24838e+06	1.13128e+06	712706	975925	1	4.86789	1.69528	1.06803	1.46248
Q9H773	4	4	17.2223	3.54092e-05	1.99821	DLKP-A10	DLKP	dCTP pyrophosphatase 1 OS=Homo sapiens OX=9606 GN=DCTPP1 PE=1 SV=1	1.9248e+06	1.77923e+06	1.41859e+06	3.04219e+06	2.73857e+06	3.04856e+06	2.45757e+06	2.05299e+06	2.18044e+06	2.22621e+06	2.49063e+06	2.23022e+06	3.59422e+06	3.39453e+06	3.24733e+06	1.70754e+06	2.9431e+06	2.23034e+06	2.31569e+06	3.41203e+06	1	1.72359	1.30617	1.35616	1.99821
Q8N335	4	4	9.20956	3.57696e-05	4.68034	DLKP-A10	DLKP	Glycerol-3-phosphate dehydrogenase 1-like protein OS=Homo sapiens OX=9606 GN=GPD1L PE=1 SV=1	53489.2	27910.9	28321.3	114417	153281	186131	132292	94517.9	119564	130093	168866	138035	184411	173948	155175	36573.8	151276	115458	145665	171178	1	4.13619	3.15685	3.98276	4.68034
O60869	4	4	9.46597	3.87053e-05	2.15499	DLKP	DLKP-A2B	Endothelial differentiation-related factor 1 OS=Homo sapiens OX=9606 GN=EDF1 PE=1 SV=1	695399	539109	561826	244943	314887	273739	387524	399434	382880	344099	383506	397290	408649	382300	352476	598778	277856	389946	374965	381142	1	0.464039	0.651237	0.626217	0.636533
Q9C0B1	4	4	12.9619	3.8828e-05	5.81454	DLKP-A2B	DLKP	Alpha-ketoglutarate-dependent dioxygenase FTO OS=Homo sapiens OX=9606 GN=FTO PE=1 SV=3	71170.5	77900.6	104814	342040	536485	597701	117968	167141	159368	232049	196652	171864	220321	223089	145390	84628.4	492075	148159	200188	196267	1	5.81454	1.7507	2.3655	2.31916
O43399	4	4	11.1264	4.12307e-05	1.95155	DLKP	DLKP-A2B	Tumor protein D54 OS=Homo sapiens OX=9606 GN=TPD52L2 PE=1 SV=2	1.29513e+06	1.21882e+06	1.10531e+06	632731	602008	619819	769846	699355	758466	863509	654557	692239	788178	700565	830620	1.20642e+06	618186	742555	736769	773121	1	0.512413	0.615502	0.610706	0.640838
Q9H1B7	4	4	13.9082	4.38593e-05	1.91452	DLKP-A2B	DLKP	Probable E3 ubiquitin-protein ligase IRF2BPL OS=Homo sapiens OX=9606 GN=IRF2BPL PE=1 SV=1	428878	368473	441866	850457	758106	763940	774029	859349	671315	556054	542514	497592	668807	562604	535017	413072	790835	768231	532053	588809	1	1.91452	1.8598	1.28804	1.42544
Q9Y3B3	4	4	11.1946	4.53426e-05	2.02177	DLKP-A2B	DLKP-A10	Transmembrane emp24 domain-containing protein 7 OS=Homo sapiens OX=9606 GN=TMED7 PE=1 SV=2	517942	400809	518614	504291	507879	461103	365248	384933	352235	278958	362447	326859	265567	246109	217027	479122	491091	367472	322755	242901	1	1.02498	0.76697	0.673638	0.506971
P20810	4	4	13.9608	4.709e-05	3.07183	DLKP-A10	DLKP	Calpastatin OS=Homo sapiens OX=9606 GN=CAST PE=1 SV=4	1.37016e+06	1.18383e+06	983931	1.55144e+06	2.09417e+06	2.26909e+06	2.18212e+06	1.85663e+06	1.71808e+06	2.55874e+06	2.77804e+06	2.96026e+06	4.08424e+06	3.81183e+06	2.97179e+06	1.17931e+06	1.97157e+06	1.91894e+06	2.76568e+06	3.62262e+06	1	1.6718	1.62718	2.34518	3.07183
Q14240	4	4	12.9883	4.7615e-05	2.60369	DLKP	DLKP-A2B	Eukaryotic initiation factor 4A-II OS=Homo sapiens OX=9606 GN=EIF4A2 PE=1 SV=2	1.1187e+06	955487	894294	317063	399085	423960	588292	409563	452781	667665	583685	568434	748197	645120	661337	989495	380036	483545	606595	684885	1	0.38407	0.488679	0.613034	0.692155
Q7L5N1	4	4	13.626	4.9813e-05	2.78326	DLKP-A2B	DLKP	COP9 signalosome complex subunit 6 OS=Homo sapiens OX=9606 GN=COPS6 PE=1 SV=1	434687	411393	352361	1.08129e+06	1.11066e+06	1.14362e+06	666629	515114	621423	538126	828779	616862	689649	749747	622803	399480	1.11186e+06	601055	661255	687400	1	2.78326	1.50459	1.65529	1.72074
Q96CT7	4	4	11.1436	5.22519e-05	2.48707	DLKP-A5F	DLKP-A2B	Coiled-coil domain-containing protein 124 OS=Homo sapiens OX=9606 GN=CCDC124 PE=1 SV=1	1.02848e+06	1.10517e+06	1.25194e+06	542372	620769	508537	1.04699e+06	1.24045e+06	1.08516e+06	1.21303e+06	1.40774e+06	1.53682e+06	1.34952e+06	1.33004e+06	946038	1.12853e+06	557226	1.1242e+06	1.38586e+06	1.20853e+06	1	0.493762	0.996162	1.22802	1.07089
P04181	4	4	10.4805	5.5616e-05	1.90086	DLKP-A2B	DLKP-A5F	Ornithine aminotransferase, mitochondrial OS=Homo sapiens OX=9606 GN=OAT PE=1 SV=1	1.90744e+06	1.72796e+06	1.64136e+06	2.85242e+06	2.6111e+06	3.04542e+06	1.88475e+06	1.66313e+06	1.61188e+06	1.36779e+06	1.72311e+06	1.38546e+06	1.83213e+06	1.63061e+06	1.83739e+06	1.75892e+06	2.83631e+06	1.71992e+06	1.49212e+06	1.76671e+06	1	1.61253	0.977825	0.848313	1.00443
Q5T4S7	4	4	16.1212	6.31613e-05	1.86448	DLKP	DLKP-A5F	E3 ubiquitin-protein ligase UBR4 OS=Homo sapiens OX=9606 GN=UBR4 PE=1 SV=1	1.04314e+06	940407	761944	704601	751093	705315	551731	485894	447787	454008	527030	491482	663437	619975	701874	915163	720336	495137	490840	661762	1	0.787112	0.541037	0.536341	0.723108
Q96SB4	4	4	11.1007	6.37119e-05	3.28209	DLKP-A5F	DLKP-A10	SRSF protein kinase 1 OS=Homo sapiens OX=9606 GN=SRPK1 PE=1 SV=2	242769	395442	388790	781536	699639	681630	208416	337286	322552	826076	774040	673307	178142	264926	249607	342334	720935	289418	757807	230892	1	2.10594	0.845426	2.21365	0.674463
P46937	4	4	15.4923	6.37864e-05	1.90223	DLKP-A10	DLKP	Transcriptional coactivator YAP1 OS=Homo sapiens OX=9606 GN=YAP1 PE=1 SV=2	1.71766e+06	1.51309e+06	1.47084e+06	2.71702e+06	2.61368e+06	2.61175e+06	2.659e+06	2.32544e+06	2.45572e+06	2.73288e+06	2.19031e+06	1.98916e+06	3.16284e+06	2.8495e+06	2.93115e+06	1.5672e+06	2.64749e+06	2.48005e+06	2.30412e+06	2.98116e+06	1	1.68931	1.58248	1.47021	1.90223
P07910	4	4	16.8222	7.46525e-05	1.70966	DLKP-A10	DLKP	Heterogeneous nuclear ribonucleoproteins C1/C2 OS=Homo sapiens OX=9606 GN=HNRNPC PE=1 SV=4	1.48952e+07	1.27667e+07	1.40175e+07	1.94408e+07	1.93506e+07	2.16684e+07	2.188e+07	1.88584e+07	2.28843e+07	2.35789e+07	2.05286e+07	2.56014e+07	2.39289e+07	2.42924e+07	2.30364e+07	1.38931e+07	2.01533e+07	2.12076e+07	2.32363e+07	2.37526e+07	1	1.4506	1.52648	1.67251	1.70966
O75153	4	4	8.99429	7.51377e-05	1.93328	DLKP-A2B	DLKP	Clustered mitochondria protein homolog OS=Homo sapiens OX=9606 GN=CLUH PE=1 SV=2	366295	362774	417287	792995	750255	672978	516418	609819	604654	527560	498700	588176	470619	551718	444820	382118	738743	576964	538145	489052	1	1.93328	1.50991	1.40832	1.27984
Q15155	4	4	10.468	8.07441e-05	2.25193	DLKP	DLKP-A10	Nodal modulator 1 OS=Homo sapiens OX=9606 GN=NOMO1 PE=1 SV=5	421554	453371	609903	244142	205817	214432	197795	267688	215644	219802	268395	268666	228258	209456	221643	494942	221464	227042	252287	219786	1	0.447454	0.458725	0.509731	0.444064
Q9BQ52	4	4	14.1939	8.31881e-05	2.33927	DLKP-A2B	DLKP	Zinc phosphodiesterase ELAC protein 2 OS=Homo sapiens OX=9606 GN=ELAC2 PE=1 SV=2	289304	257084	222024	584221	602048	611254	425951	428650	347607	416617	463322	328580	334543	375231	319935	256138	599174	400736	402840	343236	1	2.33927	1.56453	1.57275	1.34005
Q13618	4	4	10.3885	8.51045e-05	3.00212	DLKP-A5F	DLKP	Cullin-3 OS=Homo sapiens OX=9606 GN=CUL3 PE=1 SV=2	439013	406593	403170	871209	759877	884532	1.20875e+06	1.09819e+06	979331	1.03588e+06	1.26971e+06	1.44339e+06	1.53682e+06	1.24033e+06	825127	416259	838539	1.09542e+06	1.24966e+06	1.20076e+06	1	2.01447	2.63159	3.00212	2.88465
Q9Y617	4	4	10.7365	8.69896e-05	2.23279	DLKP	DLKP-A5F	Phosphoserine aminotransferase OS=Homo sapiens OX=9606 GN=PSAT1 PE=1 SV=2	1.59111e+06	1.61236e+06	1.25216e+06	677906	892793	929427	786909	638365	623228	622625	770373	602545	1.08113e+06	1.15902e+06	1.28468e+06	1.48521e+06	833376	682834	665181	1.17494e+06	1	0.561116	0.459756	0.44787	0.791095
Q96I99	4	4	10.0718	9.30949e-05	1.87232	DLKP-A10	DLKP	Succinate--CoA ligase [GDP-forming] subunit beta, mitochondrial OS=Homo sapiens OX=9606 GN=SUCLG2 PE=1 SV=2	645565	666510	692344	963650	787012	819687	1.09364e+06	980692	901477	1.15389e+06	983613	921784	1.33582e+06	1.25694e+06	1.16015e+06	668140	856783	991937	1.01976e+06	1.25097e+06	1	1.28234	1.48462	1.52627	1.87232
Q14684	4	4	11.8526	9.536e-05	1.63774	DLKP	DLKP-A2B	Ribosomal RNA processing protein 1 homolog B OS=Homo sapiens OX=9606 GN=RRP1B PE=1 SV=3	308338	323261	342311	203589	213660	177419	308831	340259	311287	251201	308618	263931	248218	231558	206603	324637	198223	320125	274583	228793	1	0.610599	0.986104	0.845817	0.704767
P49902	4	4	12.4162	9.6541e-05	4.82103	DLKP-A2B	DLKP-A	Cytosolic purine 5'-nucleotidase OS=Homo sapiens OX=9606 GN=NT5C2 PE=1 SV=1	661792	962645	710330	1.37452e+06	2.0425e+06	1.75143e+06	392987	328643	350434	456466	688117	382599	420349	341831	652171	778256	1.72282e+06	357355	509061	471450	1	2.21369	0.459174	0.654105	0.605778
P09936	4	4	15.872	0.000111855	1.72357	DLKP-A2B	DLKP	Ubiquitin carboxyl-terminal hydrolase isozyme L1 OS=Homo sapiens OX=9606 GN=UCHL1 PE=1 SV=2	1.72662e+07	1.66435e+07	1.31013e+07	2.6212e+07	2.71831e+07	2.76316e+07	2.00031e+07	1.62557e+07	1.70609e+07	2.09006e+07	1.83583e+07	1.89608e+07	2.55529e+07	2.38242e+07	2.41976e+07	1.56703e+07	2.70089e+07	1.77732e+07	1.94066e+07	2.45249e+07	1	1.72357	1.1342	1.23843	1.56505
O96019	4	4	14.4826	0.000113481	2.51075	DLKP	DLKP-A2B	Actin-like protein 6A OS=Homo sapiens OX=9606 GN=ACTL6A PE=1 SV=1	1.36607e+06	1.21735e+06	1.13639e+06	516844	473019	491693	909567	801881	842401	545807	796695	690518	1.0962e+06	1.03421e+06	741852	1.23994e+06	493852	851283	677673	957420	1	0.398288	0.686553	0.546538	0.772152
P54578	4	4	15.63	0.000116935	2.15644	DLKP-A2B	DLKP	Ubiquitin carboxyl-terminal hydrolase 14 OS=Homo sapiens OX=9606 GN=USP14 PE=1 SV=3	4.33792e+06	4.32526e+06	3.82859e+06	7.67168e+06	9.24183e+06	1.00242e+07	7.06958e+06	6.04758e+06	5.47148e+06	6.13448e+06	7.47057e+06	7.53913e+06	6.01317e+06	5.61704e+06	4.96073e+06	4.16393e+06	8.97924e+06	6.19621e+06	7.04806e+06	5.53031e+06	1	2.15644	1.48807	1.69265	1.32815
Q93008	4	4	11.6768	0.000118287	2.52809	DLKP	DLKP-A	Probable ubiquitin carboxyl-terminal hydrolase FAF-X OS=Homo sapiens OX=9606 GN=USP9X PE=1 SV=4	375736	311256	233799	170415	207931	229710	128643	108216	127364	122545	159268	121092	135479	140952	128222	306930	202685	121408	134302	134884	1	0.660363	0.395555	0.437564	0.439461
P22087	4	4	12.1264	0.00012173	2.58821	DLKP-A5F	DLKP-A2B	rRNA 2'-O-methyltransferase fibrillarin OS=Homo sapiens OX=9606 GN=FBL PE=1 SV=2	461448	351892	582853	299274	298185	250965	511734	529530	634758	650198	762443	783263	436437	447075	437937	465398	282808	558674	731968	440483	1	0.60767	1.20042	1.57278	0.946466
P10253	4	4	13.4822	0.000134093	4.94532	DLKP	DLKP-A2B	Lysosomal alpha-glucosidase OS=Homo sapiens OX=9606 GN=GAA PE=1 SV=4	2.64662e+06	2.5699e+06	1.96237e+06	322788	520871	607993	938627	654714	602701	475135	829050	651903	798146	574622	497120	2.39296e+06	483884	732014	652029	623296	1	0.202211	0.305903	0.272478	0.26047
Q53H82	4	4	12.0875	0.00013465	2.11183	DLKP	DLKP-A	Endoribonuclease LACTB2 OS=Homo sapiens OX=9606 GN=LACTB2 PE=1 SV=2	1.29991e+06	1.07453e+06	925928	829318	800709	821412	619522	483618	459664	737333	730633	658653	693627	713362	653559	1.10012e+06	817146	520935	708873	686849	1	0.742777	0.473524	0.644357	0.624338
Q9BUF5	4	4	15.9916	0.000142321	1.72984	DLKP-A5F	DLKP	Tubulin beta-6 chain OS=Homo sapiens OX=9606 GN=TUBB6 PE=1 SV=1	2.68508e+06	2.64448e+06	2.204e+06	2.93226e+06	3.01655e+06	2.96248e+06	4.33531e+06	3.46267e+06	3.45339e+06	4.32501e+06	4.6991e+06	4.00776e+06	4.75092e+06	4.23923e+06	3.83176e+06	2.51119e+06	2.97043e+06	3.75046e+06	4.34396e+06	4.27397e+06	1	1.18288	1.4935	1.72984	1.70197
P34897	4	4	10.8336	0.000181091	1.52473	DLKP-A	DLKP	Serine hydroxymethyltransferase, mitochondrial OS=Homo sapiens OX=9606 GN=SHMT2 PE=1 SV=3	2.4695e+06	2.02973e+06	2.18525e+06	2.81202e+06	2.3609e+06	2.64737e+06	3.50392e+06	3.55526e+06	3.13285e+06	3.10169e+06	3.31034e+06	3.21194e+06	3.16108e+06	3.1999e+06	3.65491e+06	2.22816e+06	2.60676e+06	3.39734e+06	3.20799e+06	3.33863e+06	1	1.16992	1.52473	1.43975	1.49838
Q15785	4	4	16.7118	0.000195092	2.85834	DLKP	DLKP-A2B	Mitochondrial import receptor subunit TOM34 OS=Homo sapiens OX=9606 GN=TOMM34 PE=1 SV=2	1.32045e+06	1.74357e+06	1.78545e+06	415248	607048	674309	953341	791479	893842	1.02826e+06	1.07471e+06	1.02661e+06	1.07162e+06	1.05209e+06	801258	1.61649e+06	565535	879554	1.0432e+06	974988	1	0.349854	0.544114	0.645347	0.603152
P48059	4	4	12.1138	0.000206057	4.4992	DLKP-A	DLKP	LIM and senescent cell antigen-like-containing domain protein 1 OS=Homo sapiens OX=9606 GN=LIMS1 PE=1 SV=4	87228.1	50242.5	97946.4	119228	192849	170543	301707	389588	367893	275203	312446	418406	256036	249028	145178	78472.4	160873	353063	335352	216747	1	2.05006	4.4992	4.2735	2.76208
Q07812	4	4	13.7519	0.000212174	3.20932	DLKP	DLKP-A5F	Apoptosis regulator BAX OS=Homo sapiens OX=9606 GN=BAX PE=1 SV=1	598141	801028	657411	626190	522255	608976	440732	286181	292380	179337	268251	193228	456901	336129	274178	685527	585807	339764	213605	355736	1	0.854536	0.495625	0.311593	0.518924
P51148	4	4	10.7953	0.000227274	1.67043	DLKP-A2B	DLKP-A10	Ras-related protein Rab-5C OS=Homo sapiens OX=9606 GN=RAB5C PE=1 SV=2	1.67069e+06	1.44438e+06	1.25251e+06	1.7282e+06	1.95741e+06	1.91576e+06	1.44617e+06	1.47286e+06	1.49658e+06	1.49561e+06	1.43191e+06	1.48044e+06	1.16874e+06	1.1517e+06	1.03281e+06	1.45586e+06	1.86712e+06	1.47187e+06	1.46932e+06	1.11775e+06	1	1.28249	1.011	1.00925	0.76776
P51858	4	4	10.3552	0.000248675	1.85974	DLKP	DLKP-A2B	Hepatoma-derived growth factor OS=Homo sapiens OX=9606 GN=HDGF PE=1 SV=1	2.99854e+06	2.689e+06	3.01447e+06	1.80497e+06	1.40723e+06	1.46696e+06	1.7116e+06	2.03897e+06	1.82108e+06	1.66636e+06	1.98969e+06	1.89929e+06	1.99117e+06	1.72868e+06	2.15217e+06	2.90067e+06	1.55972e+06	1.85722e+06	1.85178e+06	1.95734e+06	1	0.53771	0.640271	0.638397	0.674789
Q15021	4	4	13.5094	0.000252693	1.97975	DLKP	DLKP-A2B	Condensin complex subunit 1 OS=Homo sapiens OX=9606 GN=NCAPD2 PE=1 SV=3	855340	927585	1.11895e+06	482577	532280	450926	719280	908642	783448	525327	624003	662969	829010	856385	691048	967293	488594	803790	604100	792148	1	0.505115	0.830968	0.624526	0.818932
Q92621	4	4	13.9905	0.000254444	1.5509	DLKP	DLKP-A2B	Nuclear pore complex protein Nup205 OS=Homo sapiens OX=9606 GN=NUP205 PE=1 SV=3	277741	249603	275530	155484	168404	193793	225193	236291	252154	224415	261501	258004	204578	210886	221541	267625	172561	237879	247973	212335	1	0.644785	0.888852	0.92657	0.793406
P0DMV9	4	4	12.2483	0.000255956	1.7994	DLKP	DLKP-A10	Heat shock 70 kDa protein 1B OS=Homo sapiens OX=9606 GN=HSPA1B PE=1 SV=1	2.80626e+06	2.97754e+06	2.34864e+06	1.80638e+06	2.04101e+06	2.18023e+06	1.75843e+06	1.55392e+06	1.46686e+06	1.40039e+06	1.75924e+06	1.70128e+06	1.54377e+06	1.36437e+06	1.61139e+06	2.71081e+06	2.0092e+06	1.59307e+06	1.6203e+06	1.50651e+06	1	0.741181	0.587672	0.597718	0.55574
P27348	4	4	9.9712	0.000257006	1.72493	DLKP	DLKP-A	14-3-3 protein theta OS=Homo sapiens OX=9606 GN=YWHAQ PE=1 SV=1	1.9405e+06	1.9006e+06	1.60032e+06	1.83047e+06	1.58455e+06	1.76504e+06	1.259e+06	927231	968341	1.01007e+06	1.18548e+06	1.14848e+06	1.37022e+06	1.14954e+06	1.14348e+06	1.81381e+06	1.72669e+06	1.05152e+06	1.11467e+06	1.22108e+06	1	0.951967	0.579733	0.614549	0.673213
P31153	4	4	12.4986	0.000260862	1.76333	DLKP-A10	DLKP	S-adenosylmethionine synthase isoform type-2 OS=Homo sapiens OX=9606 GN=MAT2A PE=1 SV=1	6.54632e+06	7.79577e+06	6.03846e+06	9.59923e+06	1.09287e+07	1.10698e+07	1.07915e+07	8.9415e+06	9.56857e+06	8.43673e+06	1.00368e+07	9.62548e+06	1.2162e+07	1.24803e+07	1.12954e+07	6.79352e+06	1.05326e+07	9.76718e+06	9.36635e+06	1.19792e+07	1	1.55039	1.43772	1.37872	1.76333
Q9H078	4	4	9.97788	0.000267818	1.82022	DLKP	DLKP-A5F	Caseinolytic peptidase B protein homolog OS=Homo sapiens OX=9606 GN=CLPB PE=1 SV=1	262489	213957	243314	179114	161175	156815	153455	158374	135843	117832	153885	123709	216244	197146	175458	239920	165701	149224	131809	196283	1	0.690652	0.621973	0.549385	0.818117
P60174	4	4	18.5267	0.000278258	1.75652	DLKP-A2B	DLKP-A	Triosephosphate isomerase OS=Homo sapiens OX=9606 GN=TPI1 PE=1 SV=4	4.77107e+07	5.48659e+07	4.25804e+07	8.93323e+07	7.71032e+07	8.02515e+07	5.30044e+07	4.04024e+07	4.70338e+07	5.18956e+07	4.8895e+07	5.88329e+07	6.79441e+07	6.06405e+07	7.08015e+07	4.83857e+07	8.2229e+07	4.68136e+07	5.32078e+07	6.64621e+07	1	1.69945	0.967509	1.09966	1.37359
P61224	4	4	11.4091	0.000292396	1.52571	DLKP-A	DLKP-A2B	Ras-related protein Rap-1b OS=Homo sapiens OX=9606 GN=RAP1B PE=1 SV=1	1.87457e+06	1.88495e+06	2.07699e+06	1.76394e+06	1.74244e+06	1.64752e+06	2.75251e+06	2.69022e+06	2.42063e+06	2.10953e+06	2.14117e+06	1.83362e+06	2.03265e+06	1.88669e+06	1.69834e+06	1.9455e+06	1.71797e+06	2.62112e+06	2.02811e+06	1.87256e+06	1	0.883047	1.34727	1.04246	0.962507
Q7Z739	4	4	12.8406	0.000308356	2.08247	DLKP	DLKP-A10	YTH domain-containing family protein 3 OS=Homo sapiens OX=9606 GN=YTHDF3 PE=1 SV=1	649878	635941	641965	473937	522170	588970	322589	434722	321794	496176	559740	438350	362190	312920	250610	642594	528359	359702	498089	308573	1	0.822228	0.559765	0.775122	0.480199
O95336	4	4	11.6219	0.00031245	2.25705	DLKP-A10	DLKP-A2B	6-phosphogluconolactonase OS=Homo sapiens OX=9606 GN=PGLS PE=1 SV=2	2.39898e+06	2.12571e+06	1.88386e+06	1.36947e+06	1.28825e+06	1.19696e+06	2.14526e+06	1.49441e+06	1.81326e+06	1.91809e+06	1.41514e+06	1.82882e+06	3.24504e+06	2.78487e+06	2.67031e+06	2.13618e+06	1.28489e+06	1.81765e+06	1.72068e+06	2.90007e+06	1	0.601491	0.850885	0.805494	1.3576
P12955	4	4	9.10264	0.000340377	2.33488	DLKP	DLKP-A	Xaa-Pro dipeptidase OS=Homo sapiens OX=9606 GN=PEPD PE=1 SV=3	406693	352908	277047	178980	213492	215230	162124	139770	142089	193148	236982	181672	214100	159528	172194	345550	202567	147994	203934	181941	1	0.586218	0.428287	0.590174	0.526525
P60709	4	4	14.0538	0.000350634	1.94206	DLKP	DLKP-A2B	Actin, cytoplasmic 1 OS=Homo sapiens OX=9606 GN=ACTB PE=1 SV=1	1.27503e+07	1.41277e+07	1.28087e+07	5.72746e+06	7.62769e+06	7.08018e+06	1.42525e+07	9.89707e+06	1.51847e+07	1.12153e+07	1.23506e+07	1.44626e+07	8.22369e+06	8.35842e+06	7.11733e+06	1.32289e+07	6.81178e+06	1.31114e+07	1.26762e+07	7.89981e+06	1	0.514916	0.99112	0.958219	0.597163
Q07866	4	4	15.0538	0.000355948	3.22693	DLKP-A2B	DLKP-A	Kinesin light chain 1 OS=Homo sapiens OX=9606 GN=KLC1 PE=1 SV=2	415967	804291	677193	532360	848434	761887	257734	211759	194506	300602	366816	336808	321671	338788	426764	632484	714227	221333	334742	362408	1	1.12924	0.349943	0.529249	0.572991
Q9BUL8	4	4	11.8688	0.00035611	4.96054	DLKP	DLKP-A5F	Programmed cell death protein 10 OS=Homo sapiens OX=9606 GN=PDCD10 PE=1 SV=1	179607	269569	233579	65032.3	109751	125318	39144.1	60439.7	50168.9	32525.8	54654.2	50457.4	88022.3	44700.7	40459.6	227585	100034	49917.6	45879.1	57727.5	1	0.439544	0.219336	0.201591	0.253652
P52272	4	4	12.0749	0.000365444	1.73821	DLKP-A2B	DLKP	Heterogeneous nuclear ribonucleoprotein M OS=Homo sapiens OX=9606 GN=HNRNPM PE=1 SV=3	864315	1.18086e+06	965691	1.6366e+06	1.80039e+06	1.79655e+06	1.24567e+06	1.32113e+06	1.32148e+06	1.16667e+06	1.33113e+06	1.13244e+06	1.47282e+06	1.38421e+06	1.25751e+06	1.00362e+06	1.74451e+06	1.2961e+06	1.21008e+06	1.37152e+06	1	1.73821	1.29142	1.20571	1.36657
Q9Y3Y2	4	4	12.2571	0.000370544	1.83585	DLKP-A10	DLKP-A2B	Chromatin target of PRMT1 protein OS=Homo sapiens OX=9606 GN=CHTOP PE=1 SV=2	463021	379895	572961	279781	314727	263771	491915	582027	486233	515979	501681	492535	564845	535215	475612	471959	286093	520059	503398	525224	1	0.606181	1.10191	1.06661	1.11286
P62280	4	4	10.8134	0.000392551	1.67012	DLKP	DLKP-A2B	40S ribosomal protein S11 OS=Homo sapiens OX=9606 GN=RPS11 PE=1 SV=3	6.1562e+06	5.56708e+06	5.43337e+06	3.31618e+06	3.38445e+06	3.57205e+06	3.66817e+06	4.39366e+06	3.64247e+06	3.38689e+06	4.34558e+06	3.79401e+06	4.19671e+06	4.01924e+06	4.73439e+06	5.71888e+06	3.42423e+06	3.90144e+06	3.84216e+06	4.31678e+06	1	0.598758	0.682202	0.671837	0.754829
P48634	4	4	17.3592	0.000413466	1.92058	DLKP-A2B	DLKP-A10	Protein PRRC2A OS=Homo sapiens OX=9606 GN=PRRC2A PE=1 SV=3	572126	584185	481512	794212	843078	814643	483262	418446	401963	584663	620872	445459	421904	364435	490322	545941	817311	434557	550331	425554	1	1.49707	0.795978	1.00804	0.779487
Q9H9B4	4	4	11.0836	0.000446684	1.52999	DLKP-A	DLKP	Sideroflexin-1 OS=Homo sapiens OX=9606 GN=SFXN1 PE=1 SV=4	1.24491e+06	1.18503e+06	1.43343e+06	1.95152e+06	2.00918e+06	1.79436e+06	1.8097e+06	2.25979e+06	1.84142e+06	1.78073e+06	2.06517e+06	1.95296e+06	1.71489e+06	1.69515e+06	1.76575e+06	1.28779e+06	1.91835e+06	1.9703e+06	1.93295e+06	1.72526e+06	1	1.48965	1.52999	1.50098	1.33971
Q53FA7	4	4	13.2876	0.000450966	2.95662	DLKP-A10	DLKP-A5F	Quinone oxidoreductase PIG3 OS=Homo sapiens OX=9606 GN=TP53I3 PE=1 SV=2	683304	544928	485672	723640	855754	793259	673163	441475	393125	430769	323122	377971	1.39137e+06	1.0767e+06	878417	571301	790884	502588	377288	1.1155e+06	1	1.38436	0.879724	0.6604	1.95255
Q13564	4	4	14.9416	0.000454385	2.41997	DLKP-A5F	DLKP	NEDD8-activating enzyme E1 regulatory subunit OS=Homo sapiens OX=9606 GN=NAE1 PE=1 SV=1	663681	672022	579829	1.28816e+06	822884	920009	1.55085e+06	1.22642e+06	1.59897e+06	2.026e+06	1.34914e+06	1.26039e+06	1.515e+06	1.4476e+06	1.37522e+06	638511	1.01035e+06	1.45875e+06	1.54518e+06	1.44594e+06	1	1.58236	2.28461	2.41997	2.26455
O75718	4	4	11.8516	0.000455253	3.38391	DLKP	DLKP-A10	Cartilage-associated protein OS=Homo sapiens OX=9606 GN=CRTAP PE=1 SV=1	761836	744067	770606	511038	785087	669593	308989	403982	274819	214275	500808	319395	261029	221252	190463	758837	655239	329264	344826	224248	1	0.863479	0.433906	0.454414	0.295516
P50914	4	4	12.0732	0.00047012	1.76625	DLKP	DLKP-A10	60S ribosomal protein L14 OS=Homo sapiens OX=9606 GN=RPL14 PE=1 SV=4	3.54089e+06	3.36731e+06	3.32756e+06	2.53688e+06	2.58688e+06	2.42385e+06	1.90205e+06	2.44126e+06	1.92383e+06	2.23961e+06	2.87676e+06	2.05408e+06	1.94251e+06	1.87093e+06	1.98176e+06	3.41192e+06	2.51587e+06	2.08905e+06	2.39015e+06	1.93173e+06	1	0.737376	0.612278	0.700529	0.566172
P23526	4	4	21.2686	0.000493433	2.05367	DLKP	DLKP-A	Adenosylhomocysteinase OS=Homo sapiens OX=9606 GN=AHCY PE=1 SV=4	1.27073e+07	1.35308e+07	9.81273e+06	7.26873e+06	8.24516e+06	8.37164e+06	6.9597e+06	5.60742e+06	4.98719e+06	6.85064e+06	8.29076e+06	6.49648e+06	9.14781e+06	8.88583e+06	9.43268e+06	1.20169e+07	7.96184e+06	5.85144e+06	7.21262e+06	9.15544e+06	1	0.662551	0.486932	0.600205	0.761878
O75832	4	4	12.4763	0.000508567	1.93474	DLKP-A2B	DLKP-A5F	26S proteasome non-ATPase regulatory subunit 10 OS=Homo sapiens OX=9606 GN=PSMD10 PE=1 SV=1	3.01604e+06	2.75987e+06	2.17862e+06	3.15831e+06	4.16541e+06	3.92585e+06	2.29097e+06	1.95108e+06	1.85645e+06	2.14571e+06	1.93882e+06	1.72997e+06	2.89235e+06	2.5892e+06	3.06408e+06	2.65151e+06	3.74986e+06	2.03283e+06	1.93817e+06	2.84854e+06	1	1.41424	0.76667	0.730968	1.07431
Q9Y6Y8	4	4	9.74154	0.000537906	1.93999	DLKP-A2B	DLKP-A	SEC23-interacting protein OS=Homo sapiens OX=9606 GN=SEC23IP PE=1 SV=1	899104	896147	679009	1.01836e+06	1.14934e+06	1.19416e+06	638874	489984	604065	744682	703857	879587	723797	723384	727708	824753	1.12062e+06	577641	776042	724963	1	1.35873	0.70038	0.940938	0.879006
Q5QJE6	4	4	13.2667	0.000548786	2.47264	DLKP-A5F	DLKP-A2B	Deoxynucleotidyltransferase terminal-interacting protein 2 OS=Homo sapiens OX=9606 GN=DNTTIP2 PE=1 SV=2	156475	107234	226594	115033	120381	142343	228941	272775	312957	286781	296668	350609	298448	304808	272900	163434	125919	271558	311353	292052	1	0.770458	1.66157	1.90506	1.78697
O75330	4	4	11.901	0.00062349	1.72487	DLKP-A2B	DLKP-A5F	Hyaluronan mediated motility receptor OS=Homo sapiens OX=9606 GN=HMMR PE=1 SV=2	350878	310547	264230	440051	503622	569146	408619	356056	354901	264855	320475	291733	342579	356450	367900	308552	504273	373192	292354	355643	1	1.63432	1.20949	0.947505	1.15262
Q96AC1	4	4	12.4555	0.000652677	2.52149	DLKP-A2B	DLKP-A10	Fermitin family homolog 2 OS=Homo sapiens OX=9606 GN=FERMT2 PE=1 SV=1	1.13352e+06	1.26453e+06	1.50013e+06	1.98705e+06	1.35285e+06	1.57415e+06	992169	1.13539e+06	1.03543e+06	1.1387e+06	852095	681069	557533	645662	745674	1.2994e+06	1.63801e+06	1.05433e+06	890621	649623	1	1.2606	0.811401	0.685412	0.499943
Q9Y679	4	4	9.32428	0.000702887	2.32716	DLKP-A2B	DLKP-A10	Lipid droplet-regulating VLDL assembly factor AUP1 OS=Homo sapiens OX=9606 GN=AUP1 PE=1 SV=2	319498	325093	378748	668367	545230	543290	227655	331927	303088	211398	241369	357310	261604	266384	226961	341113	585629	287556	270026	251650	1	1.71682	0.842995	0.791602	0.737731
Q7Z406	4	4	17.5106	0.000743193	1.80597	DLKP-A2B	DLKP-A	Myosin-14 OS=Homo sapiens OX=9606 GN=MYH14 PE=1 SV=2	1.106e+06	1.05772e+06	985551	1.15524e+06	1.42882e+06	1.34107e+06	857957	581783	733679	992690	1.13725e+06	1.05169e+06	1.26709e+06	1.30893e+06	1.09821e+06	1.04976e+06	1.30838e+06	724473	1.06054e+06	1.22475e+06	1	1.24636	0.690133	1.01027	1.16669
Q0ZGT2	4	4	11.6181	0.000754102	3.16583	DLKP-A	DLKP	Nexilin OS=Homo sapiens OX=9606 GN=NEXN PE=1 SV=1	190365	398667	361322	886615	843139	839416	890766	1.09596e+06	1.02193e+06	1.15654e+06	887645	801977	417164	407004	744024	316784	856390	1.00288e+06	948722	522731	1	2.70339	3.16583	2.99485	1.65012
P09651	4	4	16.5488	0.000765461	2.41327	DLKP-A	DLKP-A2B	Heterogeneous nuclear ribonucleoprotein A1 OS=Homo sapiens OX=9606 GN=HNRNPA1 PE=1 SV=5	5.08067e+06	5.90363e+06	6.43501e+06	1.87242e+06	2.88554e+06	2.70592e+06	6.40548e+06	4.55109e+06	7.05581e+06	4.98724e+06	4.51496e+06	6.08653e+06	4.07469e+06	3.96704e+06	5.10111e+06	5.80643e+06	2.48796e+06	6.00413e+06	5.19625e+06	4.38095e+06	1	0.428483	1.03405	0.894912	0.754499
Q03518	4	4	18.1853	0.000766241	2.47202	DLKP-A2B	DLKP-A10	Antigen peptide transporter 1 OS=Homo sapiens OX=9606 GN=TAP1 PE=1 SV=2	2.39727e+06	2.2306e+06	3.12989e+06	3.52081e+06	3.49446e+06	3.00367e+06	1.59348e+06	2.02257e+06	1.66416e+06	2.03811e+06	2.49617e+06	3.36851e+06	1.56333e+06	1.43495e+06	1.05466e+06	2.58592e+06	3.33965e+06	1.76007e+06	2.63426e+06	1.35098e+06	1	1.29147	0.680635	1.01869	0.522436
P49753	4	4	11.5209	0.00080074	4.03015	DLKP-A2B	DLKP	Acyl-coenzyme A thioesterase 2, mitochondrial OS=Homo sapiens OX=9606 GN=ACOT2 PE=1 SV=6	806366	460537	626916	2.09147e+06	2.98356e+06	2.55734e+06	1.57935e+06	1.47746e+06	863055	944889	841263	855234	1.00738e+06	942078	493754	631273	2.54412e+06	1.30662e+06	880462	814402	1	4.03015	2.06982	1.39474	1.2901
Q9ULA0	4	4	11.8641	0.000849594	1.94879	DLKP-A10	DLKP	Aspartyl aminopeptidase OS=Homo sapiens OX=9606 GN=DNPEP PE=1 SV=2	334596	351161	296207	332703	495283	472937	477773	378895	430142	499777	651138	559072	629704	610563	673377	327321	433641	428937	569995	637881	1	1.32482	1.31045	1.7414	1.94879
Q92538	4	4	13.3352	0.000858588	4.27962	DLKP-A2B	DLKP-A10	Golgi-specific brefeldin A-resistance guanine nucleotide exchange factor 1 OS=Homo sapiens OX=9606 GN=GBF1 PE=1 SV=2	246596	294797	219694	474368	696712	698674	182751	191489	105656	143325	368782	242181	128743	170499	137655	253696	623251	159965	251429	145632	1	2.45668	0.63054	0.991065	0.574043
Q9BPW8	4	4	10.6934	0.000865155	2.18037	DLKP	DLKP-A2B	Protein NipSnap homolog 1 OS=Homo sapiens OX=9606 GN=NIPSNAP1 PE=1 SV=1	814240	606925	562398	238596	347022	324118	548232	447850	396185	564261	656013	505618	382926	296669	262419	661188	303245	464089	575298	314004	1	0.458638	0.701902	0.870097	0.47491
A0A0B4J2D5	4	4	15.7253	0.000875018	2.57019	DLKP	DLKP-A5F	Glutamine amidotransferase-like class 1 domain-containing protein 3B, mitochondrial OS=Homo sapiens OX=9606 GN=GATD3B PE=1 SV=1	4.12159e+06	2.75206e+06	3.06468e+06	1.63967e+06	1.66004e+06	1.76941e+06	2.47892e+06	1.47464e+06	1.6215e+06	1.20622e+06	1.4294e+06	1.23114e+06	2.46957e+06	1.84065e+06	2.27185e+06	3.31278e+06	1.68971e+06	1.85836e+06	1.28892e+06	2.19402e+06	1	0.510057	0.560966	0.389076	0.66229
Q7L576	4	4	14.7767	0.00109407	1.76519	DLKP-A	DLKP-A2B	Cytoplasmic FMR1-interacting protein 1 OS=Homo sapiens OX=9606 GN=CYFIP1 PE=1 SV=1	441147	485750	514520	336883	478245	410719	724640	723716	715495	583787	684209	846747	671462	616745	835843	480472	408616	721284	704914	708017	1	0.850446	1.5012	1.46713	1.47358
Q9Y3I0	4	4	12.9214	0.00128019	1.52699	DLKP	DLKP-A10	RNA-splicing ligase RtcB homolog OS=Homo sapiens OX=9606 GN=RTCB PE=1 SV=1	2.66791e+06	2.14526e+06	2.39023e+06	2.02786e+06	2.06659e+06	2.16038e+06	1.69931e+06	2.01447e+06	1.67156e+06	1.91967e+06	2.3922e+06	2.03118e+06	1.60653e+06	1.52925e+06	1.58161e+06	2.40113e+06	2.08494e+06	1.79511e+06	2.11435e+06	1.57246e+06	1	0.868316	0.747611	0.880564	0.654884
Q8NCW5	4	4	17.071	0.00137898	2.98037	DLKP	DLKP-A5F	NAD(P)H-hydrate epimerase OS=Homo sapiens OX=9606 GN=NAXE PE=1 SV=2	3.25926e+06	3.71085e+06	2.66897e+06	2.30235e+06	2.83182e+06	2.91594e+06	2.00934e+06	1.07339e+06	1.3372e+06	834575	1.55118e+06	848434	2.43141e+06	1.73992e+06	1.82205e+06	3.21303e+06	2.68337e+06	1.47331e+06	1.07806e+06	1.9978e+06	1	0.835153	0.458542	0.335529	0.62178
Q13283	4	4	14.3009	0.00141935	1.58165	DLKP-A10	DLKP	Ras GTPase-activating protein-binding protein 1 OS=Homo sapiens OX=9606 GN=G3BP1 PE=1 SV=1	2.20372e+06	1.94998e+06	1.60291e+06	2.39885e+06	2.49377e+06	2.67248e+06	2.98072e+06	2.39979e+06	2.73298e+06	2.80988e+06	2.74653e+06	2.57288e+06	3.18468e+06	2.96153e+06	2.95873e+06	1.91887e+06	2.5217e+06	2.70449e+06	2.70976e+06	3.03498e+06	1	1.31416	1.40942	1.41217	1.58165
P30520	4	4	10.4047	0.00151129	2.04818	DLKP-A10	DLKP-A	Adenylosuccinate synthetase isozyme 2 OS=Homo sapiens OX=9606 GN=ADSS2 PE=1 SV=3	3.14917e+06	3.67813e+06	3.02344e+06	2.18838e+06	2.58691e+06	2.76925e+06	2.3199e+06	1.71941e+06	1.70146e+06	2.37846e+06	3.25535e+06	2.80444e+06	4.48691e+06	4.04767e+06	3.22356e+06	3.28358e+06	2.51485e+06	1.91359e+06	2.81275e+06	3.91938e+06	1	0.765886	0.582776	0.856612	1.19363
Q5TDH0	4	4	13.8531	0.00154669	3.29576	DLKP-A2B	DLKP	Protein DDI1 homolog 2 OS=Homo sapiens OX=9606 GN=DDI2 PE=1 SV=1	204730	305070	192886	496028	815571	1.00428e+06	267078	287704	233811	274225	491569	366208	319827	383417	292418	234229	771961	262865	377334	331888	1	3.29576	1.12226	1.61097	1.41694
P05362	4	4	10.681	0.00162453	Infinity	DLKP	DLKP-A	Intercellular adhesion molecule 1 OS=Homo sapiens OX=9606 GN=ICAM1 PE=1 SV=2	137081	439483	543962	6542.57	0	0	0	0	0	0	0	493.67	0	0	0	373509	2180.86	0	164.557	0	1	0.00583884	0	0.00044057	0
Q16698	4	4	10.0506	0.00168595	2.17748	DLKP-A2B	DLKP-A	2,4-dienoyl-CoA reductase, mitochondrial OS=Homo sapiens OX=9606 GN=DECR1 PE=1 SV=1	394909	609817	487716	705934	472540	394993	247192	274847	200571	274013	290366	266299	422730	347074	378853	497481	524489	240870	276893	382885	1	1.05429	0.484179	0.55659	0.769648
P55809	4	4	12.4698	0.00172779	1.7911	DLKP-A5F	DLKP-A2B	Succinyl-CoA:3-ketoacid coenzyme A transferase 1, mitochondrial OS=Homo sapiens OX=9606 GN=OXCT1 PE=1 SV=1	750728	822915	849865	629301	723761	633375	940670	890118	808701	1.09346e+06	1.39385e+06	1.07061e+06	1.12207e+06	944762	790017	807836	662145	879830	1.18597e+06	952284	1	0.819653	1.08912	1.46808	1.17881
P07195	4	4	13.4809	0.00177378	1.50694	DLKP-A	DLKP-A10	L-lactate dehydrogenase B chain OS=Homo sapiens OX=9606 GN=LDHB PE=1 SV=2	4.40534e+06	5.51612e+06	4.30074e+06	5.76349e+06	5.85976e+06	5.48292e+06	7.12532e+06	5.95976e+06	6.60561e+06	6.00458e+06	5.10605e+06	5.02139e+06	4.16913e+06	4.52298e+06	4.37457e+06	4.74073e+06	5.70205e+06	6.56356e+06	5.37734e+06	4.35556e+06	1	1.20278	1.3845	1.13428	0.918753
Q15417	4	4	14.3429	0.00189841	2.98201	DLKP-A	DLKP	Calponin-3 OS=Homo sapiens OX=9606 GN=CNN3 PE=1 SV=1	1.09455e+06	559229	665741	1.28566e+06	1.74156e+06	1.96911e+06	2.56157e+06	2.05076e+06	2.30449e+06	2.37069e+06	1.85746e+06	2.39388e+06	2.18388e+06	2.20083e+06	1.1899e+06	773172	1.66544e+06	2.30561e+06	2.20734e+06	1.8582e+06	1	2.15404	2.98201	2.85492	2.40335
Q96G03	4	4	11.7582	0.0019667	1.94337	DLKP-A2B	DLKP	Phosphoglucomutase-2 OS=Homo sapiens OX=9606 GN=PGM2 PE=1 SV=4	412722	357777	291177	692726	761134	609365	557508	407536	432645	468626	491601	387552	622680	515783	514598	353892	687742	465897	449260	551020	1	1.94337	1.31649	1.26948	1.55703
Q8WWM7	4	4	11.3371	0.00198858	1.72911	DLKP	DLKP-A5F	Ataxin-2-like protein OS=Homo sapiens OX=9606 GN=ATXN2L PE=1 SV=2	643826	574046	549164	445658	601151	623936	438360	452988	435042	288080	366018	367838	422999	418811	317854	589012	556915	442130	340645	386554	1	0.945507	0.75063	0.578333	0.656276
P61221	4	4	12.7665	0.00200202	2.22369	DLKP-A5F	DLKP	ATP-binding cassette sub-family E member 1 OS=Homo sapiens OX=9606 GN=ABCE1 PE=1 SV=1	1.35324e+06	1.3696e+06	1.7373e+06	2.8507e+06	1.9031e+06	2.27229e+06	1.95335e+06	2.44739e+06	2.36923e+06	4.09156e+06	2.66424e+06	3.16219e+06	2.09345e+06	2.31833e+06	2.21215e+06	1.48671e+06	2.34203e+06	2.25666e+06	3.306e+06	2.20798e+06	1	1.57531	1.51788	2.22369	1.48514
P11387	4	4	13.4309	0.00216341	2.63751	DLKP-A	DLKP-A2B	DNA topoisomerase 1 OS=Homo sapiens OX=9606 GN=TOP1 PE=1 SV=2	386829	413074	524357	203362	193950	136105	371212	395803	639876	311343	336845	589185	243172	236719	255012	441420	177806	468964	412457	244968	1	0.402804	1.0624	0.934387	0.554954
P14735	4	4	12.3714	0.00221843	3.4237	DLKP	DLKP-A	Insulin-degrading enzyme OS=Homo sapiens OX=9606 GN=IDE PE=1 SV=4	1.18407e+06	1.40867e+06	1.14383e+06	770249	807940	996052	394901	395466	301015	407404	610342	300494	296471	310495	775668	1.24552e+06	858081	363794	439413	460878	1	0.688933	0.292082	0.352795	0.370028
Q96DG6	4	4	12.3748	0.00261862	5.82602	DLKP-A5F	DLKP	Carboxymethylenebutenolidase homolog OS=Homo sapiens OX=9606 GN=CMBL PE=1 SV=1	156517	174112	133825	1.11053e+06	568472	550673	396516	339244	506184	1.6602e+06	604985	440739	418025	386801	408463	154818	743224	413981	901973	404429	1	4.80063	2.67399	5.82602	2.61229
P04844	4	4	9.73882	0.00281912	2.10794	DLKP	DLKP-A5F	Dolichyl-diphosphooligosaccharide--protein glycosyltransferase subunit 2 OS=Homo sapiens OX=9606 GN=RPN2 PE=1 SV=3	1.0689e+06	800167	1.13419e+06	628178	538771	459561	443163	774684	560390	471405	511093	442236	471758	522952	551779	1.00108e+06	542170	592746	474911	515497	1	0.541583	0.592104	0.474397	0.514939
P52306	4	4	12.9837	0.00334461	2.08403	DLKP-A5F	DLKP	Rap1 GTPase-GDP dissociation stimulator 1 OS=Homo sapiens OX=9606 GN=RAP1GDS1 PE=1 SV=3	289347	213505	174238	278046	389455	502637	468398	376902	391823	466712	487232	457132	420538	471285	485099	225697	390046	412374	470359	458974	1	1.72818	1.82712	2.08403	2.03359
P55036	4	4	13.9939	0.0034243	1.63024	DLKP	DLKP-A	26S proteasome non-ATPase regulatory subunit 4 OS=Homo sapiens OX=9606 GN=PSMD4 PE=1 SV=1	2.30641e+06	1.97527e+06	1.81487e+06	1.51471e+06	1.37564e+06	1.41918e+06	1.47443e+06	1.20305e+06	1.06219e+06	1.46535e+06	1.61086e+06	1.26691e+06	1.45964e+06	1.52759e+06	1.44646e+06	2.03218e+06	1.43651e+06	1.24655e+06	1.44771e+06	1.4779e+06	1	0.706882	0.613406	0.71239	0.727247
Q86V48	4	4	14.4029	0.0039678	3.51416	DLKP-A2B	DLKP-A5F	Leucine zipper protein 1 OS=Homo sapiens OX=9606 GN=LUZP1 PE=1 SV=2	122361	131535	189076	330726	428633	316350	153631	335286	125068	83788.7	131473	90845.4	139793	128357	86317.8	147657	358570	204662	102036	118156	1	2.42839	1.38606	0.69103	0.800205
Q96C86	4	4	20.8543	0.0042568	1.64557	DLKP-A10	DLKP-A2B	m7GpppX diphosphatase OS=Homo sapiens OX=9606 GN=DCPS PE=1 SV=2	1.40266e+06	1.37301e+06	1.03076e+06	1.16006e+06	1.11534e+06	1.30554e+06	1.46894e+06	1.11111e+06	1.12724e+06	1.3159e+06	1.58018e+06	1.25523e+06	2.13578e+06	1.83428e+06	1.92264e+06	1.26881e+06	1.19365e+06	1.23576e+06	1.38377e+06	1.96423e+06	1	0.940764	0.973954	1.09061	1.54809
P11216	4	4	11.221	0.00461319	1.69788	DLKP-A10	DLKP	Glycogen phosphorylase, brain form OS=Homo sapiens OX=9606 GN=PYGB PE=1 SV=5	1.45788e+06	1.50792e+06	1.028e+06	1.34423e+06	1.47514e+06	1.47258e+06	1.89299e+06	1.55184e+06	1.54184e+06	1.55535e+06	2.08204e+06	1.73703e+06	2.44938e+06	2.17308e+06	2.15853e+06	1.33127e+06	1.43065e+06	1.66222e+06	1.79147e+06	2.26033e+06	1	1.07465	1.2486	1.34569	1.69788
Q16543	4	4	12.591	0.00493641	1.63955	DLKP-A10	DLKP	Hsp90 co-chaperone Cdc37 OS=Homo sapiens OX=9606 GN=CDC37 PE=1 SV=1	7.50574e+06	8.98556e+06	6.54642e+06	7.97098e+06	7.37144e+06	8.39475e+06	9.00937e+06	6.85067e+06	7.62441e+06	8.18343e+06	1.06769e+07	8.27318e+06	1.23863e+07	1.10722e+07	1.4313e+07	7.67924e+06	7.91239e+06	7.82815e+06	9.04451e+06	1.25905e+07	1	1.03036	1.01939	1.17779	1.63955
P14868	4	4	11.9742	0.00520914	1.60245	DLKP-A2B	DLKP-A	Aspartate--tRNA ligase, cytoplasmic OS=Homo sapiens OX=9606 GN=DARS1 PE=1 SV=2	1.69316e+06	1.74153e+06	1.30392e+06	1.9153e+06	2.35933e+06	2.74283e+06	1.4844e+06	1.44084e+06	1.45398e+06	1.74681e+06	2.43265e+06	2.07372e+06	2.13604e+06	2.2105e+06	2.09899e+06	1.57954e+06	2.33916e+06	1.45974e+06	2.0844e+06	2.14851e+06	1	1.48091	0.924157	1.31963	1.36022
Q14980	4	4	11.8926	0.00814534	1.70442	DLKP-A10	DLKP-A5F	Nuclear mitotic apparatus protein 1 OS=Homo sapiens OX=9606 GN=NUMA1 PE=1 SV=2	585638	529069	504382	705923	765499	800985	771092	498190	495141	482227	570883	461785	1.04752e+06	804358	730134	539696	757469	588141	504965	860670	1	1.40351	1.08976	0.935647	1.59473
Q8WVV9	4	4	15.777	0.0148932	1.69216	DLKP-A10	DLKP	Heterogeneous nuclear ribonucleoprotein L-like OS=Homo sapiens OX=9606 GN=HNRNPLL PE=1 SV=1	670949	681419	1.05135e+06	760165	1.06164e+06	1.05872e+06	1.33418e+06	1.22458e+06	1.15688e+06	806292	991808	1.04401e+06	1.37265e+06	1.50004e+06	1.19479e+06	801238	960172	1.23855e+06	947369	1.35583e+06	1	1.19836	1.54579	1.18238	1.69216
P09429	4	4	13.69	0.0309763	2.03182	DLKP-A	DLKP-A2B	High mobility group protein B1 OS=Homo sapiens OX=9606 GN=HMGB1 PE=1 SV=3	4.78315e+06	3.85478e+06	7.42067e+06	2.6703e+06	3.01313e+06	2.2967e+06	3.87215e+06	6.86044e+06	5.48158e+06	3.85872e+06	3.27404e+06	5.70788e+06	3.58202e+06	3.46096e+06	3.60803e+06	5.35286e+06	2.66005e+06	5.40472e+06	4.28022e+06	3.55034e+06	1	0.496939	1.00969	0.799612	0.663259
P42771	3	3	10.6091	1.84062e-08	12.5573	DLKP	DLKP-A2B	Cyclin-dependent kinase inhibitor 2A OS=Homo sapiens OX=9606 GN=CDKN2A PE=1 SV=2	987476	1.4165e+06	1.01873e+06	108281	68556.5	95730.1	467783	464881	497080	294830	363303	391523	143375	144686	154481	1.1409e+06	90855.9	476581	349885	147514	1	0.0796349	0.417722	0.306673	0.129296
Q10471	3	3	8.05735	4.04524e-08	8.21911	DLKP	DLKP-A	Polypeptide N-acetylgalactosaminyltransferase 2 OS=Homo sapiens OX=9606 GN=GALNT2 PE=1 SV=1	265166	222312	259994	75358	85675.7	80659.8	28553.9	34472.2	27917	26711.7	37283.4	42640.4	56715.1	46425.8	43564	249157	80564.5	30314.4	35545.2	48901.6	1	0.323348	0.121668	0.142662	0.196268
Q9BV38	3	3	7.86663	9.28834e-08	3.35195	DLKP-A5F	DLKP-A2B	WD repeat-containing protein 18 OS=Homo sapiens OX=9606 GN=WDR18 PE=1 SV=2	128374	119803	124469	38781.7	31353.2	43744.2	118148	96295.2	97501.3	125376	126050	130290	108039	108613	114570	124215	37959.7	103982	127239	110407	1	0.305596	0.837107	1.02434	0.888839
P23443	3	3	6.95155	1.35576e-07	6.30402	DLKP-A10	DLKP	Ribosomal protein S6 kinase beta-1 OS=Homo sapiens OX=9606 GN=RPS6KB1 PE=1 SV=2	120198	116066	102399	586271	652717	661061	678406	392614	481185	542836	638969	561109	794110	647942	692883	112887	633349	517402	580971	711645	1	5.61045	4.58334	5.14646	6.30402
Q9BRJ6	3	3	11.3579	1.73744e-07	2.0573	DLKP-A10	DLKP	Uncharacterized protein C7orf50 OS=Homo sapiens OX=9606 GN=C7orf50 PE=1 SV=1	739612	723690	796003	754747	945595	886364	1.27156e+06	1.24718e+06	1.25498e+06	813735	878776	864931	1.58084e+06	1.54157e+06	1.52566e+06	753101	862235	1.25791e+06	852481	1.54936e+06	1	1.14491	1.6703	1.13196	2.0573
O75477	3	3	10.5659	2.34488e-07	2.54861	DLKP	DLKP-A	Erlin-1 OS=Homo sapiens OX=9606 GN=ERLIN1 PE=1 SV=2	1.70905e+06	1.4831e+06	1.82517e+06	797116	812673	748414	639759	721308	607586	687509	769266	696149	718486	630631	726687	1.67244e+06	786068	656218	717641	691935	1	0.470012	0.392371	0.429098	0.413727
Q96N66	3	3	11.3399	2.92028e-07	3.60403	DLKP	DLKP-A2B	Lysophospholipid acyltransferase 7 OS=Homo sapiens OX=9606 GN=MBOAT7 PE=1 SV=2	1.67131e+06	1.39565e+06	1.80889e+06	493293	430960	428637	744640	701125	678923	553794	423664	527485	838444	777766	700862	1.62528e+06	450963	708229	501648	772357	1	0.277467	0.435757	0.308653	0.475214
P51809	3	3	7.86461	4.44683e-07	4.61037	DLKP-A2B	DLKP-A5F	Vesicle-associated membrane protein 7 OS=Homo sapiens OX=9606 GN=VAMP7 PE=1 SV=3	234568	270837	229630	358056	385542	361705	185514	181634	150334	61616.7	98402.8	79723.2	127617	124281	109026	245012	368434	172494	79914.3	120308	1	1.50374	0.704024	0.326165	0.491029
Q9BVT8	3	3	10.2443	5.06021e-07	6.28997	DLKP	DLKP-A10	Transmembrane and ubiquitin-like domain-containing protein 1 OS=Homo sapiens OX=9606 GN=TMUB1 PE=1 SV=1	456604	489995	594304	224859	214804	224695	125218	165920	161681	68245.6	87971.5	99353.6	97751.2	86579.4	60647.2	513634	221453	150940	85190.3	81659.2	1	0.431148	0.293866	0.165858	0.158983
Q6NVY1	3	3	9.59507	7.39505e-07	2.23973	DLKP-A5F	DLKP	3-hydroxyisobutyryl-CoA hydrolase, mitochondrial OS=Homo sapiens OX=9606 GN=HIBCH PE=1 SV=2	439707	363391	382188	542439	546157	579237	697781	668324	619006	884063	941549	829107	799762	686094	731101	395095	555944	661704	884906	738986	1	1.40711	1.6748	2.23973	1.8704
Q9Y371	3	3	8.46402	8.52818e-07	1.97783	DLKP-A2B	DLKP-A	Endophilin-B1 OS=Homo sapiens OX=9606 GN=SH3GLB1 PE=1 SV=1	575462	590024	531004	671478	640256	592141	337943	322185	302479	480655	470296	431443	391706	384427	331173	565496	634625	320869	460798	369102	1	1.12224	0.567411	0.814856	0.652704
Q13347	3	3	10.2548	1.12197e-06	1.53594	DLKP-A2B	DLKP	Eukaryotic translation initiation factor 3 subunit I OS=Homo sapiens OX=9606 GN=EIF3I PE=1 SV=1	1.06748e+06	1.13227e+06	1.05757e+06	1.66594e+06	1.708e+06	1.6291e+06	1.13782e+06	1.16448e+06	1.02486e+06	1.28567e+06	1.25712e+06	1.24408e+06	1.37895e+06	1.33689e+06	1.46328e+06	1.08578e+06	1.66768e+06	1.10905e+06	1.26229e+06	1.39304e+06	1	1.53594	1.02144	1.16257	1.28299
P19971	3	3	9.89022	1.21746e-06	Infinity	DLKP	DLKP-A2B	Thymidine phosphorylase OS=Homo sapiens OX=9606 GN=TYMP PE=1 SV=2	354690	430466	259444	0	0	0	0	0	0	0	0	0	0	0	116.683	348200	0	0	0	38.8943	1	0	0	0	0.000111701
P32321	3	3	11.2899	1.22624e-06	2.99796	DLKP	DLKP-A	Deoxycytidylate deaminase OS=Homo sapiens OX=9606 GN=DCTD PE=1 SV=2	983565	1.05887e+06	816845	371319	389007	376435	372133	269998	311611	641219	524106	581098	778757	675251	772366	953093	378920	317914	582141	742125	1	0.397569	0.33356	0.610791	0.778649
P31947	3	3	9.82155	1.22696e-06	84.0418	DLKP	DLKP-A	14-3-3 protein sigma OS=Homo sapiens OX=9606 GN=SFN PE=1 SV=1	977227	980219	891013	30120.2	15180	24722.7	12613.8	11397.1	9882.45	16486.6	18154.5	12149.5	3964.33	10671.2	25626.6	949487	23341	11297.8	15596.9	13420.7	1	0.0245827	0.0118988	0.0164266	0.0141347
O15357	3	3	7.30542	1.24387e-06	3.68168	DLKP-A10	DLKP-A2B	Phosphatidylinositol 3,4,5-trisphosphate 5-phosphatase 2 OS=Homo sapiens OX=9606 GN=INPPL1 PE=1 SV=2	121372	137557	139204	81557.8	79816.8	87004.1	230001	245224	206579	157402	186618	169331	357849	322778	233824	132711	82792.9	227268	171117	304817	1	0.623859	1.7125	1.2894	2.29685
O14776	3	3	9.65595	1.24873e-06	2.47432	DLKP-A10	DLKP	Transcription elongation regulator 1 OS=Homo sapiens OX=9606 GN=TCERG1 PE=1 SV=2	260722	196917	271906	331552	336826	319003	547207	545503	599184	488939	582540	539037	631516	618159	555456	243182	329127	563965	536839	601710	1	1.35342	2.31911	2.20756	2.47432
P30837	3	3	10.6373	1.29264e-06	2.6029	DLKP-A5F	DLKP	Aldehyde dehydrogenase X, mitochondrial OS=Homo sapiens OX=9606 GN=ALDH1B1 PE=1 SV=3	690251	639469	645648	994418	759367	1.00802e+06	1.68527e+06	1.75364e+06	1.51638e+06	1.77843e+06	1.88059e+06	1.48267e+06	1.29157e+06	1.32057e+06	1.36645e+06	658456	920601	1.65176e+06	1.7139e+06	1.3262e+06	1	1.39812	2.50854	2.6029	2.0141
P18031	3	3	8.83754	1.62871e-06	2.12523	DLKP-A2B	DLKP-A10	Tyrosine-protein phosphatase non-receptor type 1 OS=Homo sapiens OX=9606 GN=PTPN1 PE=1 SV=1	328249	360459	329283	494191	457687	474257	351808	397722	406437	438786	410310	374342	220168	246204	204678	339330	475378	385323	407813	223683	1	1.40093	1.13554	1.20182	0.659191
Q8NHH9	3	3	8.23908	1.66368e-06	3.04672	DLKP	DLKP-A10	Atlastin-2 OS=Homo sapiens OX=9606 GN=ATL2 PE=1 SV=2	268591	265296	290783	154499	190163	181991	156017	129524	145351	120559	146910	115616	83300.5	84789.5	102585	274890	175551	143631	127695	90224.9	1	0.638622	0.522503	0.464531	0.328222
Q9Y2T7	3	3	10.7298	1.85684e-06	6.20356	DLKP-A5F	DLKP	Y-box-binding protein 2 OS=Homo sapiens OX=9606 GN=YBX2 PE=1 SV=2	60332.3	45128.2	45844.7	204443	311748	347209	165862	139400	181413	275460	309422	353750	184394	153666	130874	50435.1	287800	162225	312877	156312	1	5.70634	3.21651	6.20356	3.09926
Q9UBM7	3	3	8.26228	1.8884e-06	2.96246	DLKP	DLKP-A5F	7-dehydrocholesterol reductase OS=Homo sapiens OX=9606 GN=DHCR7 PE=1 SV=1	542448	419697	443573	156307	175165	148119	169994	230830	185235	138446	173294	162770	162715	148807	172026	468573	159864	195353	158170	161183	1	0.341172	0.416911	0.337557	0.343986
Q9UBS4	3	3	15.883	2.23797e-06	3.11656	DLKP	DLKP-A2B	DnaJ homolog subfamily B member 11 OS=Homo sapiens OX=9606 GN=DNAJB11 PE=1 SV=1	2.93377e+06	2.32066e+06	3.48256e+06	866003	1.00776e+06	929650	1.49928e+06	1.36364e+06	1.37583e+06	1.01712e+06	1.23266e+06	1.09762e+06	1.08763e+06	1.09009e+06	930144	2.91233e+06	934470	1.41291e+06	1.1158e+06	1.03595e+06	1	0.320867	0.485149	0.38313	0.355713
P52926	3	3	14.4896	2.73005e-06	17.0235	DLKP-A	DLKP-A2B	High mobility group protein HMGI-C OS=Homo sapiens OX=9606 GN=HMGA2 PE=1 SV=1	210147	95530.7	253537	85111	115110	62453.2	1.16776e+06	1.40681e+06	1.89707e+06	713068	566681	862461	1.0901e+06	757198	996496	186405	87558.1	1.49055e+06	714070	947931	1	0.46972	7.9963	3.83075	5.08533
Q96RP9	3	3	10.7557	2.98715e-06	3.46599	DLKP	DLKP-A2B	Elongation factor G, mitochondrial OS=Homo sapiens OX=9606 GN=GFM1 PE=1 SV=2	616552	674983	703345	198014	171126	206418	423647	428110	406973	196240	277522	250113	324564	332443	234465	664960	191853	419577	241292	297157	1	0.288518	0.63098	0.362866	0.44688
P30622	3	3	9.66855	3.64302e-06	3.06741	DLKP-A10	DLKP	CAP-Gly domain-containing linker protein 1 OS=Homo sapiens OX=9606 GN=CLIP1 PE=1 SV=2	139170	144606	184030	280720	370817	368732	487750	475339	377388	382314	348158	380573	470232	454509	510210	155935	340090	446826	370348	478317	1	2.18097	2.86546	2.37501	3.06741
P35222	3	3	11.2265	3.8793e-06	1.98975	DLKP-A5F	DLKP-A10	Catenin beta-1 OS=Homo sapiens OX=9606 GN=CTNNB1 PE=1 SV=1	624984	501133	551544	348597	422422	446678	326308	319067	353485	651073	647532	655221	347299	326190	308457	559220	405899	332953	651275	327315	1	0.72583	0.595389	1.16461	0.585307
Q96CN7	3	3	7.72001	5.99323e-06	2.78775	DLKP-A10	DLKP	Isochorismatase domain-containing protein 1 OS=Homo sapiens OX=9606 GN=ISOC1 PE=1 SV=3	816617	771319	560288	1.74788e+06	2.11647e+06	1.83426e+06	2.01034e+06	1.59108e+06	1.79288e+06	1.872e+06	1.81023e+06	2.04596e+06	2.05044e+06	2.16992e+06	1.76835e+06	716075	1.89954e+06	1.7981e+06	1.9094e+06	1.99624e+06	1	2.65271	2.51105	2.66648	2.78775
Q14320	3	3	9.21871	6.22945e-06	1.69022	DLKP-A2B	DLKP-A5F	Protein FAM50A OS=Homo sapiens OX=9606 GN=FAM50A PE=1 SV=2	928857	845674	845568	870869	888368	936282	687927	639285	599209	495918	524705	574147	628800	583302	519136	873366	898506	642141	531590	577079	1	1.02878	0.735248	0.608667	0.660753
O95881	3	3	12.7164	6.91106e-06	2.30954	DLKP	DLKP-A5F	Thioredoxin domain-containing protein 12 OS=Homo sapiens OX=9606 GN=TXNDC12 PE=1 SV=1	2.58126e+06	2.10265e+06	2.00496e+06	1.30382e+06	1.15494e+06	1.21074e+06	1.15443e+06	1.14667e+06	1.0338e+06	894022	957720	1.04445e+06	1.15059e+06	1.01205e+06	892008	2.22962e+06	1.22317e+06	1.11163e+06	965396	1.01822e+06	1	0.548598	0.498575	0.432986	0.456677
O15533	3	3	11.524	6.92543e-06	7.45323	DLKP	DLKP-A10	Tapasin OS=Homo sapiens OX=9606 GN=TAPBP PE=1 SV=1	318779	355411	443289	259556	280855	236893	75168	110240	86162	138058	160198	232227	32264.8	49696.8	67970.6	372493	259102	90523.4	176828	49977.4	1	0.695588	0.24302	0.474715	0.13417
Q9NYB9	3	3	9.94965	6.92566e-06	1.60489	DLKP-A10	DLKP	Abl interactor 2 OS=Homo sapiens OX=9606 GN=ABI2 PE=1 SV=1	565032	468151	534921	605316	639565	632736	790322	858122	862295	788582	752299	843474	886101	795878	834649	522701	625872	836913	794785	838876	1	1.19738	1.60113	1.52053	1.60489
P49591	3	3	7.95949	7.26088e-06	1.82262	DLKP-A2B	DLKP	Serine--tRNA ligase, cytoplasmic OS=Homo sapiens OX=9606 GN=SARS1 PE=1 SV=3	2.18753e+06	2.38478e+06	2.10779e+06	4.08105e+06	4.26129e+06	3.83294e+06	2.9208e+06	2.53563e+06	2.86954e+06	2.90851e+06	2.94431e+06	2.99973e+06	3.05276e+06	3.48375e+06	2.97572e+06	2.2267e+06	4.05843e+06	2.77532e+06	2.95085e+06	3.17074e+06	1	1.82262	1.24638	1.32521	1.42396
Q9Y5K6	3	3	7.85952	8.247e-06	2.12768	DLKP-A	DLKP-A5F	CD2-associated protein OS=Homo sapiens OX=9606 GN=CD2AP PE=1 SV=1	192551	217756	173447	179226	154064	173294	316301	286949	290979	134716	135681	149886	300485	241524	240463	194584	168861	298076	140094	260824	1	0.867806	1.53186	0.719967	1.34042
Q5JRX3	3	3	7.99815	8.48269e-06	2.30349	DLKP	DLKP-A2B	Presequence protease, mitochondrial OS=Homo sapiens OX=9606 GN=PITRM1 PE=1 SV=3	171322	137102	147585	61652.9	66882	69429.8	88323.2	83667.4	81514.4	88361.4	122074	100175	74221.1	64913.9	71645.8	152003	65988.2	84501.7	103537	70260.3	1	0.434124	0.55592	0.681149	0.462229
P37198	3	3	9.84883	8.81549e-06	2.08574	DLKP	DLKP-A	Nuclear pore glycoprotein p62 OS=Homo sapiens OX=9606 GN=NUP62 PE=1 SV=3	2.00715e+06	2.20415e+06	2.27184e+06	1.22166e+06	1.0409e+06	956585	1.01827e+06	1.08987e+06	1.00018e+06	1.43786e+06	1.40511e+06	1.28225e+06	1.35236e+06	1.20984e+06	1.52097e+06	2.16105e+06	1.07305e+06	1.0361e+06	1.37507e+06	1.36106e+06	1	0.496542	0.479445	0.636298	0.629815
P60900	3	3	8.70819	8.96599e-06	1.80301	DLKP-A2B	DLKP-A	Proteasome subunit alpha type-6 OS=Homo sapiens OX=9606 GN=PSMA6 PE=1 SV=1	3.67989e+06	3.91714e+06	3.2132e+06	5.75769e+06	6.07716e+06	5.8683e+06	3.35887e+06	3.31577e+06	3.14401e+06	3.59577e+06	4.14216e+06	3.52624e+06	3.72676e+06	4.17138e+06	3.90685e+06	3.60341e+06	5.90105e+06	3.27289e+06	3.75473e+06	3.935e+06	1	1.63763	0.908275	1.04199	1.09202
Q00796	3	3	8.17802	9.22725e-06	1.88055	DLKP-A5F	DLKP	Sorbitol dehydrogenase OS=Homo sapiens OX=9606 GN=SORD PE=1 SV=4	222533	205128	189675	237677	250286	253912	280469	234866	245675	365005	384201	411726	296603	272659	315055	205779	247292	253670	386977	294772	1	1.20174	1.23273	1.88055	1.43247
Q9Y281	3	3	9.22936	9.9308e-06	2.63452	DLKP-A2B	DLKP-A5F	Cofilin-2 OS=Homo sapiens OX=9606 GN=CFL2 PE=1 SV=1	1.20745e+06	1.10062e+06	940284	1.53562e+06	1.67579e+06	1.5871e+06	1.5443e+06	1.13638e+06	1.1696e+06	651376	636835	533191	1.03685e+06	1.00315e+06	1.03942e+06	1.08279e+06	1.59951e+06	1.28343e+06	607134	1.02647e+06	1	1.47721	1.1853	0.560715	0.947993
P30566	3	3	8.19453	1.08303e-05	2.04638	DLKP	DLKP-A	Adenylosuccinate lyase OS=Homo sapiens OX=9606 GN=ADSL PE=1 SV=2	936642	852010	743735	571915	658915	648791	430664	411560	395273	549581	703315	624476	441490	439121	471132	844129	626540	412499	625791	450581	1	0.742233	0.488668	0.741345	0.533782
Q16527	3	3	13.6659	1.21344e-05	3.81486	DLKP-A5F	DLKP	Cysteine and glycine-rich protein 2 OS=Homo sapiens OX=9606 GN=CSRP2 PE=1 SV=3	266962	325413	231636	440222	391111	476076	727281	700393	796265	1.40528e+06	833635	904568	878569	707416	859787	274670	435803	741313	1.04783e+06	815257	1	1.58664	2.69892	3.81486	2.96813
O75934	3	3	11.4195	1.46469e-05	3.06715	DLKP-A	DLKP-A2B	Pre-mRNA-splicing factor SPF27 OS=Homo sapiens OX=9606 GN=BCAS2 PE=1 SV=1	664010	452844	592655	185763	248851	175408	582050	723621	565362	526709	512052	528467	439332	457192	532779	569836	203341	623678	522409	476434	1	0.356841	1.09449	0.91677	0.836089
Q8WXF1	3	3	8.69138	1.50571e-05	1.96861	DLKP-A	DLKP-A2B	Paraspeckle component 1 OS=Homo sapiens OX=9606 GN=PSPC1 PE=1 SV=1	1.29092e+06	1.05619e+06	1.19391e+06	854943	1.11401e+06	1.07498e+06	2.04019e+06	1.99749e+06	1.95464e+06	2.01028e+06	1.86725e+06	2.10873e+06	2.06751e+06	1.81278e+06	1.59838e+06	1.18034e+06	1.01465e+06	1.99744e+06	1.99542e+06	1.82623e+06	1	0.859621	1.69225	1.69054	1.5472
O00571	3	3	8.66682	1.5247e-05	2.09316	DLKP-A2B	DLKP-A	ATP-dependent RNA helicase DDX3X OS=Homo sapiens OX=9606 GN=DDX3X PE=1 SV=3	532178	620746	558295	1.03344e+06	1.01679e+06	1.03141e+06	478526	536032	457688	428898	479082	570260	474460	563553	598983	570406	1.02721e+06	490748	492747	545665	1	1.80084	0.860349	0.863852	0.956625
O14745	3	3	10.2809	1.53542e-05	1.79984	DLKP-A2B	DLKP	Na(+)/H(+) exchange regulatory cofactor NHE-RF1 OS=Homo sapiens OX=9606 GN=SLC9A3R1 PE=1 SV=4	1.12175e+06	935224	956132	1.62755e+06	1.92893e+06	1.86662e+06	1.42348e+06	1.36217e+06	1.23432e+06	1.57053e+06	1.65568e+06	1.60586e+06	1.86404e+06	1.65942e+06	1.64201e+06	1.00437e+06	1.8077e+06	1.33999e+06	1.61069e+06	1.72182e+06	1	1.79984	1.33417	1.60368	1.71433
O60701	3	3	11.7312	1.91241e-05	2.41227	DLKP-A10	DLKP	UDP-glucose 6-dehydrogenase OS=Homo sapiens OX=9606 GN=UGDH PE=1 SV=1	1.84292e+06	1.67264e+06	1.44012e+06	2.93928e+06	3.22054e+06	3.06306e+06	3.89928e+06	3.15691e+06	3.56872e+06	3.25819e+06	2.70826e+06	2.43434e+06	3.95088e+06	4.41209e+06	3.59147e+06	1.65189e+06	3.07429e+06	3.54163e+06	2.80026e+06	3.98481e+06	1	1.86107	2.14399	1.69519	2.41227
Q5SW79	3	3	11.148	1.93198e-05	2.29728	DLKP	DLKP-A10	Centrosomal protein of 170 kDa OS=Homo sapiens OX=9606 GN=CEP170 PE=1 SV=1	153822	154732	138686	59054.3	68492.3	76358.6	61686.5	69143.6	71719.6	65975	84341.7	66884.4	68456.6	71477.2	54748.3	149080	67968.4	67516.5	72400.4	64894.1	1	0.455919	0.452888	0.485648	0.435297
Q96GK7	3	3	8.22733	2.04658e-05	2.96616	DLKP-A10	DLKP-A2B	Fumarylacetoacetate hydrolase domain-containing protein 2A OS=Homo sapiens OX=9606 GN=FAHD2A PE=1 SV=1	285843	294618	217171	87090.2	117044	117890	315824	240165	247817	227674	239623	269465	354738	311825	288611	265877	107341	267935	245587	318391	1	0.403725	1.00774	0.923686	1.19751
Q9P289	3	3	10.5469	2.06109e-05	2.45482	DLKP	DLKP-A5F	Serine/threonine-protein kinase 26 OS=Homo sapiens OX=9606 GN=STK26 PE=1 SV=2	621909	624195	603913	366113	398164	437014	451131	369949	363922	211787	298321	243520	432675	386395	412217	616672	400431	395001	251209	410429	1	0.649341	0.640536	0.407363	0.665555
Q8IWZ3	3	3	15.946	2.11616e-05	6.01064	DLKP-A5F	DLKP	Ankyrin repeat and KH domain-containing protein 1 OS=Homo sapiens OX=9606 GN=ANKHD1 PE=1 SV=1	99205.2	96360.6	103232	232791	264325	246013	339033	390510	227380	840644	535464	419857	313487	404143	384989	99599.2	247710	318974	598655	367540	1	2.48706	3.20258	6.01064	3.69019
Q96EY1	3	3	11.0432	2.13516e-05	1.84717	DLKP-A10	DLKP	DnaJ homolog subfamily A member 3, mitochondrial OS=Homo sapiens OX=9606 GN=DNAJA3 PE=1 SV=2	488245	380230	446087	815284	673663	659785	693366	652268	696870	547300	499886	498099	833807	809377	785032	438187	716244	680835	515095	809405	1	1.63456	1.55375	1.17551	1.84717
Q9NQX3	3	3	9.10886	2.16322e-05	2.01626	DLKP-A2B	DLKP-A5F	Gephyrin OS=Homo sapiens OX=9606 GN=GPHN PE=1 SV=1	296346	347869	296342	516517	575981	563936	267237	324481	311767	301836	275671	244032	336493	284899	284170	313519	552145	301161	273846	301854	1	1.76112	0.960585	0.873461	0.962794
Q16537	3	3	8.98368	2.19228e-05	3.84846	DLKP-A10	DLKP	Serine/threonine-protein phosphatase 2A 56 kDa regulatory subunit epsilon isoform OS=Homo sapiens OX=9606 GN=PPP2R5E PE=1 SV=1	237450	254792	180866	554430	648336	748838	517582	370035	434675	370286	576962	393603	848763	875616	866047	224369	650534	440764	446950	863475	1	2.89939	1.96446	1.99203	3.84846
Q9BZZ5	3	3	8.72701	2.23934e-05	2.01964	DLKP-A10	DLKP-A2B	Apoptosis inhibitor 5 OS=Homo sapiens OX=9606 GN=API5 PE=1 SV=3	1.80708e+06	1.79529e+06	2.02517e+06	1.31909e+06	1.21075e+06	1.10362e+06	2.35323e+06	2.42978e+06	2.26612e+06	1.56159e+06	1.9981e+06	2.14158e+06	2.52552e+06	2.46927e+06	2.34349e+06	1.87585e+06	1.21115e+06	2.34971e+06	1.90042e+06	2.44609e+06	1	0.645657	1.25261	1.0131	1.30399
Q96HE7	3	3	8.66414	2.58464e-05	2.07537	DLKP	DLKP-A5F	ERO1-like protein alpha OS=Homo sapiens OX=9606 GN=ERO1A PE=1 SV=2	1.07123e+06	843281	1.02764e+06	602979	595431	618246	691799	674416	605566	418929	531028	467700	696767	638383	706440	980719	605552	657260	472552	680530	1	0.617457	0.670182	0.481843	0.693909
O96005	3	3	11.7934	2.71268e-05	2.63391	DLKP	DLKP-A2B	Cleft lip and palate transmembrane protein 1 OS=Homo sapiens OX=9606 GN=CLPTM1 PE=1 SV=1	1.34171e+06	1.02851e+06	1.45168e+06	554135	481301	415601	551227	609224	563805	435433	473053	606559	608322	558580	544862	1.27397e+06	483679	574752	505015	570588	1	0.379663	0.451151	0.396411	0.447882
O15460	3	3	8.69799	2.89316e-05	4.72063	DLKP-A2B	DLKP-A10	Prolyl 4-hydroxylase subunit alpha-2 OS=Homo sapiens OX=9606 GN=P4HA2 PE=1 SV=1	275752	250865	279311	312971	349900	393199	142914	145749	100989	262836	342593	288612	94161.9	86682.9	42869	268643	352023	129884	298013	74571.3	1	1.31038	0.483483	1.10933	0.277585
Q8TEX9	3	3	6.25737	2.96253e-05	1.57975	DLKP-A10	DLKP	Importin-4 OS=Homo sapiens OX=9606 GN=IPO4 PE=1 SV=2	258572	274517	255548	377011	385714	422840	337574	301166	345107	347032	338379	393192	394567	422849	428436	262879	395188	327949	359534	415284	1	1.50331	1.24753	1.36768	1.57975
O43169	3	3	18.5366	2.98117e-05	2.9968	DLKP-A2B	DLKP-A5F	Cytochrome b5 type B OS=Homo sapiens OX=9606 GN=CYB5B PE=1 SV=3	1.77681e+07	1.66532e+07	1.98645e+07	4.77988e+07	4.24485e+07	3.87303e+07	1.7137e+07	2.34984e+07	1.97339e+07	1.48116e+07	1.38941e+07	1.43327e+07	1.41414e+07	1.46151e+07	2.20534e+07	1.80953e+07	4.29925e+07	2.01231e+07	1.43461e+07	1.69367e+07	1	2.3759	1.11206	0.792811	0.935971
P68371	3	3	9.99362	3.09698e-05	2.20608	DLKP-A10	DLKP-A2B	Tubulin beta-4B chain OS=Homo sapiens OX=9606 GN=TUBB4B PE=1 SV=1	2.33821e+07	2.05094e+07	1.82903e+07	1.11004e+07	1.2152e+07	1.12569e+07	2.09551e+07	1.5941e+07	1.78034e+07	1.65509e+07	1.76956e+07	1.65374e+07	2.8236e+07	2.51475e+07	2.27464e+07	2.07273e+07	1.15031e+07	1.82331e+07	1.6928e+07	2.53766e+07	1	0.554972	0.879669	0.8167	1.22431
P53004	3	3	9.41713	3.15129e-05	1.67931	DLKP-A2B	DLKP-A5F	Biliverdin reductase A OS=Homo sapiens OX=9606 GN=BLVRA PE=1 SV=2	1.72839e+06	1.57712e+06	1.48799e+06	2.12183e+06	2.55912e+06	2.5264e+06	1.92548e+06	1.60013e+06	1.65549e+06	1.51728e+06	1.40696e+06	1.36762e+06	2.37877e+06	2.32596e+06	2.21083e+06	1.59784e+06	2.40245e+06	1.72703e+06	1.43062e+06	2.30519e+06	1	1.50356	1.08086	0.895348	1.44269
Q96KR1	3	3	8.99649	3.25866e-05	1.57138	DLKP	DLKP-A5F	Zinc finger RNA-binding protein OS=Homo sapiens OX=9606 GN=ZFR PE=1 SV=2	228662	185266	206001	177931	181172	191498	148257	149489	142959	117168	141553	135791	136876	130442	135260	206643	183534	146901	131504	134193	1	0.888167	0.710895	0.636383	0.649394
Q00059	3	3	6.94562	3.64681e-05	1.93277	DLKP	DLKP-A10	Transcription factor A, mitochondrial OS=Homo sapiens OX=9606 GN=TFAM PE=1 SV=1	815660	692496	934332	475881	484176	454032	503534	572246	511234	492631	537082	578972	441031	419358	403334	814163	471363	529005	536228	421241	1	0.578954	0.649753	0.658625	0.517392
P49257	3	3	11.7998	4.10776e-05	1.73857	DLKP-A5F	DLKP	Protein ERGIC-53 OS=Homo sapiens OX=9606 GN=LMAN1 PE=1 SV=2	1.86454e+06	1.59429e+06	1.94483e+06	1.95693e+06	2.19533e+06	2.0586e+06	2.61982e+06	3.49734e+06	3.05351e+06	3.12529e+06	3.13717e+06	3.13216e+06	1.979e+06	2.16341e+06	2.21207e+06	1.80122e+06	2.07029e+06	3.05689e+06	3.13154e+06	2.11816e+06	1	1.14938	1.69712	1.73857	1.17596
P04439	3	3	10.8064	4.28713e-05	2.46493	DLKP	DLKP-A10	HLA class I histocompatibility antigen, A alpha chain OS=Homo sapiens OX=9606 GN=HLA-A PE=1 SV=2	3.76194e+06	4.20359e+06	5.11146e+06	3.4697e+06	3.44479e+06	3.25364e+06	2.08014e+06	2.73696e+06	1.99152e+06	2.77369e+06	3.43187e+06	3.34895e+06	1.73592e+06	1.6032e+06	1.96609e+06	4.359e+06	3.38938e+06	2.26954e+06	3.18484e+06	1.7684e+06	1	0.777559	0.520656	0.730636	0.405691
Q99747	3	3	10.3337	4.81948e-05	2.20664	DLKP-A5F	DLKP	Gamma-soluble NSF attachment protein OS=Homo sapiens OX=9606 GN=NAPG PE=1 SV=1	554490	601359	671155	1.11552e+06	1.01091e+06	900598	1.07937e+06	1.13527e+06	1.09756e+06	1.52067e+06	1.20185e+06	1.30903e+06	1.07704e+06	1.11878e+06	862267	609001	1.00901e+06	1.10407e+06	1.34385e+06	1.01936e+06	1	1.65683	1.81292	2.20664	1.67382
O95025	3	3	10.3639	4.99818e-05	1064.48	DLKP-A5F	DLKP-A2B	Semaphorin-3D OS=Homo sapiens OX=9606 GN=SEMA3D PE=2 SV=2	153799	193806	293064	2.79196	156.253	619.936	158700	158054	117571	189137	349871	290200	202627	92276.4	291989	213556	259.66	144775	276403	195631	1	0.00121589	0.677923	1.29428	0.91606
O15523	3	3	11.1843	5.06553e-05	65.5378	DLKP-A2B	DLKP-A5F	ATP-dependent RNA helicase DDX3Y OS=Homo sapiens OX=9606 GN=DDX3Y PE=1 SV=2	353258	820449	889270	1.85746e+06	1.99472e+06	2.36222e+06	817732	400238	593648	63775.5	17378.9	13667.1	645003	422750	2.25841e+06	687659	2.07146e+06	603873	31607.2	1.10872e+06	1	3.01234	0.878157	0.0459634	1.61231
Q96JJ7	3	3	10.7292	5.06868e-05	2.12684	DLKP	DLKP-A2B	Protein disulfide-isomerase TMX3 OS=Homo sapiens OX=9606 GN=TMX3 PE=1 SV=2	929432	1.06166e+06	1.35717e+06	576169	526525	471592	855165	979136	921053	664484	751600	736256	622310	523049	586128	1.11609e+06	524762	918451	717447	577162	1	0.470181	0.822921	0.642824	0.51713
Q96D15	3	3	11.3719	5.14615e-05	1.80712	DLKP-A5F	DLKP-A	Reticulocalbin-3 OS=Homo sapiens OX=9606 GN=RCN3 PE=1 SV=1	1.67956e+06	1.66332e+06	1.93695e+06	1.12751e+06	1.38166e+06	1.3555e+06	1.13558e+06	1.08972e+06	993341	1.77688e+06	2.17668e+06	1.86289e+06	1.49085e+06	1.50033e+06	1.58944e+06	1.75994e+06	1.28822e+06	1.07288e+06	1.93882e+06	1.52688e+06	1	0.731969	0.60961	1.10164	0.867572
P22695	3	3	9.95735	6.41273e-05	2.78739	DLKP-A10	DLKP	Cytochrome b-c1 complex subunit 2, mitochondrial OS=Homo sapiens OX=9606 GN=UQCRC2 PE=1 SV=3	1.28273e+06	1.11531e+06	1.39114e+06	2.07673e+06	2.75146e+06	2.945e+06	2.98575e+06	2.64748e+06	3.27745e+06	3.89048e+06	2.6777e+06	3.04249e+06	4.01554e+06	3.53758e+06	3.00881e+06	1.26306e+06	2.59106e+06	2.97023e+06	3.20356e+06	3.52064e+06	1	2.05142	2.35161	2.53635	2.78739
Q15363	3	3	8.30826	6.61875e-05	2.1956	DLKP	DLKP-A10	Transmembrane emp24 domain-containing protein 2 OS=Homo sapiens OX=9606 GN=TMED2 PE=1 SV=1	425787	339471	377571	214903	258526	243451	236735	228808	293569	305581	336671	294926	185393	148757	186360	380943	238960	253037	312392	173503	1	0.627285	0.664239	0.82005	0.455457
O60749	3	3	9.88336	7.25311e-05	2.27933	DLKP-A	DLKP	Sorting nexin-2 OS=Homo sapiens OX=9606 GN=SNX2 PE=1 SV=2	673355	633222	717074	1.34067e+06	1.3953e+06	1.25446e+06	1.56215e+06	1.43721e+06	1.61321e+06	1.61352e+06	1.08858e+06	1.61257e+06	1.29416e+06	1.17187e+06	1.01724e+06	674550	1.33014e+06	1.53752e+06	1.43822e+06	1.16109e+06	1	1.9719	2.27933	2.13212	1.72128
Q9Y4W2	3	3	11.7724	8.16666e-05	1.91218	DLKP-A10	DLKP-A2B	Ribosomal biogenesis protein LAS1L OS=Homo sapiens OX=9606 GN=LAS1L PE=1 SV=2	568731	555836	593059	350810	398423	401970	455631	460364	469947	473331	657108	635613	747413	678618	775280	572542	383735	461981	588684	733771	1	0.670229	0.806894	1.02819	1.2816
P11908	3	3	18.2806	8.27695e-05	2.6279	DLKP-A10	DLKP	Ribose-phosphate pyrophosphokinase 2 OS=Homo sapiens OX=9606 GN=PRPS2 PE=1 SV=2	1.63359e+06	1.66575e+06	1.33609e+06	4.31841e+06	3.24091e+06	3.67951e+06	3.16458e+06	2.76581e+06	3.3469e+06	4.71668e+06	3.25778e+06	2.87459e+06	3.98907e+06	4.04043e+06	4.15198e+06	1.54515e+06	3.74627e+06	3.09243e+06	3.61635e+06	4.06049e+06	1	2.42454	2.00139	2.34046	2.6279
O43493	3	3	12.9164	8.44472e-05	3.8695	DLKP	DLKP-A2B	Trans-Golgi network integral membrane protein 2 OS=Homo sapiens OX=9606 GN=TGOLN2 PE=1 SV=4	420351	383341	318379	83213.3	99979.9	106785	167511	114893	164409	154610	176004	129315	137570	99732.4	175214	374024	96659.5	148938	153310	137506	1	0.258432	0.398204	0.409893	0.367639
P17931	3	3	8.89938	9.20631e-05	2.53016	DLKP-A10	DLKP	Galectin-3 OS=Homo sapiens OX=9606 GN=LGALS3 PE=1 SV=5	510101	344007	373626	912615	818634	939316	729045	516769	490977	761802	720404	793014	1.14412e+06	967252	994990	409245	890188	578930	758407	1.03545e+06	1	2.1752	1.41463	1.85319	2.53016
Q15645	3	3	7.99	9.44248e-05	1.97494	DLKP-A5F	DLKP	Pachytene checkpoint protein 2 homolog OS=Homo sapiens OX=9606 GN=TRIP13 PE=1 SV=2	685538	667121	549620	990570	1.09143e+06	1.13705e+06	1.03889e+06	857989	1.033e+06	1.21872e+06	1.23013e+06	1.30804e+06	1.11012e+06	1.1056e+06	885610	634093	1.07302e+06	976629	1.2523e+06	1.03378e+06	1	1.69221	1.5402	1.97494	1.63032
P39023	3	3	7.87233	9.98267e-05	1.75924	DLKP	DLKP-A2B	60S ribosomal protein L3 OS=Homo sapiens OX=9606 GN=RPL3 PE=1 SV=2	738694	796701	828365	425454	398137	520038	546208	578950	568350	575225	648237	544497	538250	559955	544569	787920	447876	564503	589320	547591	1	0.568429	0.716447	0.747944	0.694983
Q9NX63	3	3	9.50307	0.000107731	1.67555	DLKP	DLKP-A5F	MICOS complex subunit MIC19 OS=Homo sapiens OX=9606 GN=CHCHD3 PE=1 SV=1	2.75429e+06	2.42409e+06	2.56671e+06	1.68821e+06	1.4802e+06	1.59002e+06	1.5979e+06	1.76213e+06	1.41425e+06	1.49453e+06	1.73722e+06	1.39066e+06	1.72194e+06	1.56461e+06	1.73523e+06	2.5817e+06	1.58614e+06	1.59143e+06	1.5408e+06	1.67393e+06	1	0.61438	0.616427	0.596818	0.648383
Q9ULZ3	3	3	9.06295	0.000108888	Infinity	DLKP	DLKP-A2B	Apoptosis-associated speck-like protein containing a CARD OS=Homo sapiens OX=9606 GN=PYCARD PE=1 SV=2	945526	875678	705487	0	0	0	266661	151242	135549	41235.4	10234.5	10098.7	5329.74	1673.77	0	842230	0	184484	20522.9	2334.5	1	0	0.219042	0.0243673	0.00277181
Q53GS9	3	3	7.52795	0.000112003	1.63922	DLKP-A5F	DLKP-A2B	U4/U6.U5 tri-snRNP-associated protein 2 OS=Homo sapiens OX=9606 GN=USP39 PE=1 SV=2	318154	266431	330560	196744	190978	172276	280578	301398	302414	288589	296334	333039	249502	256204	212290	305048	186666	294797	305987	239332	1	0.611922	0.966394	1.00308	0.78457
O95376	3	3	10.6307	0.00011741	2.98576	DLKP-A10	DLKP	E3 ubiquitin-protein ligase ARIH2 OS=Homo sapiens OX=9606 GN=ARIH2 PE=1 SV=1	92101.1	66784.9	72053.8	87727.9	128147	141436	129902	118487	124066	153642	202489	202255	215720	272248	201564	76980	119104	124152	186129	229844	1	1.5472	1.61278	2.41789	2.98576
Q8IZ69	3	3	10.8616	0.000117904	3.04015	DLKP	DLKP-A5F	tRNA (uracil-5-)-methyltransferase homolog A OS=Homo sapiens OX=9606 GN=TRMT2A PE=1 SV=2	369250	279567	329063	217445	275994	235838	234046	156097	220752	84755	121414	115485	151536	121907	94546.4	325960	243092	203632	107218	122663	1	0.745774	0.624714	0.328931	0.376313
Q53H12	3	3	7.032	0.00011853	2.07234	DLKP-A2B	DLKP-A5F	Acylglycerol kinase, mitochondrial OS=Homo sapiens OX=9606 GN=AGK PE=1 SV=2	149509	148977	178598	290316	248912	221739	192889	234243	179072	108619	139851	118731	146866	142704	137766	159028	253656	202068	122400	142446	1	1.59504	1.27064	0.769679	0.895728
P55957	3	3	13.4506	0.000124338	1.91725	DLKP	DLKP-A	BH3-interacting domain death agonist OS=Homo sapiens OX=9606 GN=BID PE=1 SV=1	2.73714e+06	3.22579e+06	2.8786e+06	3.0178e+06	2.76973e+06	2.74938e+06	1.7103e+06	1.66462e+06	1.23666e+06	1.44056e+06	2.03445e+06	1.55078e+06	1.69219e+06	1.53845e+06	1.82501e+06	2.94718e+06	2.84564e+06	1.53719e+06	1.67526e+06	1.68521e+06	1	0.965546	0.521581	0.568429	0.571806
O95239	3	3	9.07375	0.000124816	2.68633	DLKP-A10	DLKP-A2B	Chromosome-associated kinesin KIF4A OS=Homo sapiens OX=9606 GN=KIF4A PE=1 SV=3	209145	178899	261371	122527	154448	131279	292311	291181	252583	99221	139441	171539	426794	318211	351701	216472	136085	278692	136734	365569	1	0.628649	1.28743	0.631647	1.68876
P0DN79	3	3	11.6439	0.000125271	6.45022	DLKP	DLKP-A2B	Cystathionine beta-synthase-like protein OS=Homo sapiens OX=9606 GN=CBSL PE=1 SV=1	1.3493e+06	1.4116e+06	1.09486e+06	76520.8	230026	291225	817994	842508	707306	1.02385e+06	1.01443e+06	1.00404e+06	1.16549e+06	1.03966e+06	1.11382e+06	1.28525e+06	199257	789269	1.01411e+06	1.10632e+06	1	0.155033	0.614096	0.789033	0.860781
Q9UHX1	3	3	8.26222	0.000127687	1.50452	DLKP-A2B	DLKP	Poly(U)-binding-splicing factor PUF60 OS=Homo sapiens OX=9606 GN=PUF60 PE=1 SV=1	1.60849e+06	1.61174e+06	1.67888e+06	2.50684e+06	2.43838e+06	2.4256e+06	1.84871e+06	2.00422e+06	1.84692e+06	2.24926e+06	1.98923e+06	1.93153e+06	1.91008e+06	2.17184e+06	2.28498e+06	1.63304e+06	2.45694e+06	1.89995e+06	2.05667e+06	2.1223e+06	1	1.50452	1.16345	1.25942	1.2996
Q6NZI2	3	3	10.4697	0.000129393	10.659	DLKP-A	DLKP-A2B	Caveolae-associated protein 1 OS=Homo sapiens OX=9606 GN=CAVIN1 PE=1 SV=1	82645.1	92467.3	70012.8	23518	67644.3	97376.5	484675	647927	877031	103548	81465.9	151615	176136	192671	210717	81708.4	62846.3	669878	112210	193175	1	0.769153	8.19839	1.37329	2.36419
Q9UHG3	3	3	10.421	0.000147331	2.83342	DLKP	DLKP-A2B	Prenylcysteine oxidase 1 OS=Homo sapiens OX=9606 GN=PCYOX1 PE=1 SV=3	769009	493757	715641	224473	252676	221090	316940	401216	263929	308453	265304	243129	300654	227009	243889	659469	232746	327362	272295	257184	1	0.35293	0.496402	0.412901	0.389986
Q14696	3	3	15.0793	0.000147505	1.80618	DLKP	DLKP-A10	LRP chaperone MESD OS=Homo sapiens OX=9606 GN=MESD PE=1 SV=2	867275	862695	1.0946e+06	601965	660595	605071	466295	601958	537416	491329	570096	547128	570306	514049	479482	941523	622543	535223	536184	521279	1	0.661209	0.568465	0.569486	0.553655
Q9H6E4	3	3	7.73004	0.000170093	25.351	DLKP	DLKP-A10	Coiled-coil domain-containing protein 134 OS=Homo sapiens OX=9606 GN=CCDC134 PE=1 SV=1	386121	240628	345981	48368.5	95765.1	106263	64126.8	70439.5	45072.8	10378.1	20398.5	40852.4	17924.7	16470.7	3975.06	324243	83465.4	59879.7	23876.3	12790.2	1	0.257416	0.184675	0.0736371	0.0394462
O75396	3	3	9.11471	0.000171249	2.05148	DLKP-A2B	DLKP-A10	Vesicle-trafficking protein SEC22b OS=Homo sapiens OX=9606 GN=SEC22B PE=1 SV=4	1.06998e+06	1.40483e+06	1.50041e+06	1.5812e+06	1.9924e+06	1.81263e+06	1.14478e+06	1.30296e+06	1.05248e+06	905199	1.00015e+06	1.00122e+06	867046	954469	804017	1.32507e+06	1.79541e+06	1.16674e+06	968858	875177	1	1.35495	0.880508	0.731173	0.660474
Q02127	3	3	10.997	0.000179288	3.53431	DLKP-A5F	DLKP	Dihydroorotate dehydrogenase (quinone), mitochondrial OS=Homo sapiens OX=9606 GN=DHODH PE=1 SV=3	90983.4	93035.5	126859	152223	249215	266218	282969	346597	251808	268433	408332	421974	346969	371110	298213	103626	222552	293792	366246	338764	1	2.14765	2.83511	3.53431	3.2691
Q08379	3	3	9.9765	0.000179447	2.23087	DLKP-A5F	DLKP-A2B	Golgin subfamily A member 2 OS=Homo sapiens OX=9606 GN=GOLGA2 PE=1 SV=3	299718	214052	303296	145059	161767	175200	302598	271646	308263	312392	386850	376092	316247	362995	278331	272355	160675	294169	358445	319191	1	0.589946	1.08009	1.31609	1.17196
O75534	3	3	12.3249	0.000194453	1.77311	DLKP-A2B	DLKP	Cold shock domain-containing protein E1 OS=Homo sapiens OX=9606 GN=CSDE1 PE=1 SV=2	1.28744e+06	1.33737e+06	1.57293e+06	2.48744e+06	2.41487e+06	2.54074e+06	1.86343e+06	1.89698e+06	1.99049e+06	1.7918e+06	2.29568e+06	2.16909e+06	1.71348e+06	1.64047e+06	1.34303e+06	1.39925e+06	2.48102e+06	1.91697e+06	2.08553e+06	1.56566e+06	1	1.77311	1.37	1.49046	1.11893
O75569	3	3	7.47083	0.000211613	2.08374	DLKP-A10	DLKP	Interferon-inducible double-stranded RNA-dependent protein kinase activator A OS=Homo sapiens OX=9606 GN=PRKRA PE=1 SV=1	309604	222618	231416	437442	529735	517898	490505	568203	447187	361533	346674	455793	580512	505927	504784	254546	495025	501965	388000	530408	1	1.94474	1.972	1.52428	2.08374
Q96PZ0	3	3	11.8236	0.000221549	3.68832	DLKP-A10	DLKP-A2B	Pseudouridylate synthase 7 homolog OS=Homo sapiens OX=9606 GN=PUS7 PE=1 SV=2	250942	231342	218966	90420.5	104980	133085	360462	226298	232542	280710	406686	355362	483512	448070	279978	233750	109495	273101	347586	403853	1	0.468428	1.16835	1.487	1.72771
P51580	3	3	9.25534	0.000222077	1.81791	DLKP-A2B	DLKP	Thiopurine S-methyltransferase OS=Homo sapiens OX=9606 GN=TPMT PE=1 SV=1	247824	275372	226320	435860	463108	463587	394911	323031	294831	359440	351200	304791	316890	291875	311264	249839	454185	337591	338477	306677	1	1.81791	1.35123	1.35478	1.2275
Q9NQC3	3	3	17.335	0.0002274	2.38024	DLKP	DLKP-A5F	Reticulon-4 OS=Homo sapiens OX=9606 GN=RTN4 PE=1 SV=2	2.40851e+06	2.53526e+06	3.04709e+06	2.25402e+06	2.42158e+06	1.59737e+06	1.0787e+06	1.52247e+06	1.24296e+06	1.02805e+06	1.27572e+06	1.05339e+06	1.31927e+06	1.25692e+06	1.56264e+06	2.66362e+06	2.09099e+06	1.28138e+06	1.11905e+06	1.37961e+06	1	0.785018	0.481065	0.420125	0.517946
Q96ST2	3	3	10.7209	0.000227973	1.9254	DLKP-A5F	DLKP	Protein IWS1 homolog OS=Homo sapiens OX=9606 GN=IWS1 PE=1 SV=2	412195	465145	546823	552682	457351	472910	821426	806971	749392	776148	920821	1.04512e+06	940210	1.02306e+06	700070	474721	494315	792596	914029	887781	1	1.04127	1.6696	1.9254	1.87011
P51610	3	3	9.73463	0.000232361	2.39012	DLKP	DLKP-A5F	Host cell factor 1 OS=Homo sapiens OX=9606 GN=HCFC1 PE=1 SV=2	782889	768663	689019	268768	344844	400996	414965	318140	364252	298734	375577	263119	586232	433989	599318	746857	338203	365786	312477	539846	1	0.452835	0.489767	0.418389	0.722824
P33992	3	3	8.28955	0.000233203	1.77074	DLKP-A2B	DLKP-A10	DNA replication licensing factor MCM5 OS=Homo sapiens OX=9606 GN=MCM5 PE=1 SV=5	466117	385948	436581	630900	581742	674557	432800	377729	408217	433662	519182	574866	384483	348564	332719	429548	629067	406249	509237	355256	1	1.46448	0.945759	1.18552	0.827045
Q13409	3	3	13.7391	0.000234133	1.652	DLKP-A10	DLKP-A5F	Cytoplasmic dynein 1 intermediate chain 2 OS=Homo sapiens OX=9606 GN=DYNC1I2 PE=1 SV=3	2.05137e+06	1.84257e+06	2.06471e+06	2.8194e+06	2.57669e+06	2.54728e+06	2.71436e+06	2.28982e+06	2.49491e+06	1.95299e+06	1.8169e+06	1.97103e+06	3.25192e+06	2.65336e+06	3.57873e+06	1.98622e+06	2.64779e+06	2.4997e+06	1.91364e+06	3.16134e+06	1	1.33308	1.25852	0.963459	1.59164
O43237	3	3	10.4632	0.000238993	1.7926	DLKP-A5F	DLKP	Cytoplasmic dynein 1 light intermediate chain 2 OS=Homo sapiens OX=9606 GN=DYNC1LI2 PE=1 SV=1	1.61454e+06	1.22347e+06	1.45343e+06	2.33717e+06	2.34799e+06	2.14176e+06	2.3862e+06	2.30433e+06	2.05905e+06	2.78785e+06	2.3606e+06	2.54438e+06	2.28537e+06	2.53208e+06	2.00854e+06	1.43048e+06	2.27564e+06	2.24986e+06	2.56427e+06	2.27533e+06	1	1.59082	1.5728	1.7926	1.59061
Q9NYL9	3	3	10.136	0.000245695	1.70484	DLKP-A10	DLKP	Tropomodulin-3 OS=Homo sapiens OX=9606 GN=TMOD3 PE=1 SV=1	453512	469091	436113	716243	590505	751496	554769	553588	538191	828027	706421	772779	897070	768013	651316	452905	686081	548849	769076	772133	1	1.51485	1.21184	1.69809	1.70484
Q99439	3	3	8.40985	0.000247177	1.64134	DLKP	DLKP-A2B	Calponin-2 OS=Homo sapiens OX=9606 GN=CNN2 PE=1 SV=4	1.59072e+06	1.67031e+06	1.58455e+06	897925	925526	1.12877e+06	1.42209e+06	1.24848e+06	1.25638e+06	1.48035e+06	1.80603e+06	1.46682e+06	1.68508e+06	1.44046e+06	1.5342e+06	1.6152e+06	984073	1.30898e+06	1.5844e+06	1.55324e+06	1	0.60926	0.810417	0.980934	0.961645
Q15102	3	3	8.03261	0.000251083	1.77406	DLKP	DLKP-A	Platelet-activating factor acetylhydrolase IB subunit alpha1 OS=Homo sapiens OX=9606 GN=PAFAH1B3 PE=1 SV=1	1.60647e+06	1.33429e+06	1.18664e+06	787115	756539	839136	718417	895655	712454	1.26524e+06	1.02728e+06	1.17804e+06	1.13143e+06	1.08669e+06	1.00788e+06	1.3758e+06	794263	775508	1.15685e+06	1.07533e+06	1	0.577311	0.563679	0.84086	0.781608
Q00839	3	3	7.19136	0.000251416	1.57512	DLKP	DLKP-A2B	Heterogeneous nuclear ribonucleoprotein U OS=Homo sapiens OX=9606 GN=HNRNPU PE=1 SV=6	7.22029e+06	7.86293e+06	8.86831e+06	4.77361e+06	5.05062e+06	5.38195e+06	5.69236e+06	5.89508e+06	5.7372e+06	5.33952e+06	6.37596e+06	5.97575e+06	5.53511e+06	5.02993e+06	5.82538e+06	7.98384e+06	5.06873e+06	5.77488e+06	5.89708e+06	5.46347e+06	1	0.634873	0.723321	0.738626	0.684316
P22570	3	3	7.1543	0.000256868	2.31802	DLKP-A10	DLKP	NADPH:adrenodoxin oxidoreductase, mitochondrial OS=Homo sapiens OX=9606 GN=FDXR PE=1 SV=3	428882	310438	352953	640159	732893	604760	674758	565017	486954	730861	792588	736084	1.0284e+06	797632	705884	364091	659271	575576	753177	843972	1	1.81073	1.58086	2.06865	2.31802
O95299	3	3	7.74618	0.00026483	1.96421	DLKP	DLKP-A2B	NADH dehydrogenase [ubiquinone] 1 alpha subcomplex subunit 10, mitochondrial OS=Homo sapiens OX=9606 GN=NDUFA10 PE=1 SV=1	452912	325755	417341	217492	209244	182164	299979	342417	285704	287151	353683	307109	350826	326851	349288	398669	202967	309367	315981	342322	1	0.509111	0.775998	0.792589	0.858661
Q9BZQ8	3	3	9.84407	0.000270994	6.98948	DLKP	DLKP-A5F	Protein Niban 1 OS=Homo sapiens OX=9606 GN=NIBAN1 PE=1 SV=1	503932	569902	518589	133256	301357	414870	160581	188406	171466	64817.2	98372	64642.2	183494	165496	103407	530807	283161	173484	75943.8	150799	1	0.533454	0.326831	0.143072	0.284094
Q7Z460	3	3	11.3441	0.000274126	1.94684	DLKP-A10	DLKP	CLIP-associating protein 1 OS=Homo sapiens OX=9606 GN=CLASP1 PE=1 SV=1	286893	198984	212940	251001	258710	219201	383547	286854	338941	296411	298713	274062	483078	435927	441477	232939	242971	336447	289728	453494	1	1.04307	1.44436	1.2438	1.94684
O43747	3	3	8.04253	0.00027528	1.7017	DLKP-A5F	DLKP	AP-1 complex subunit gamma-1 OS=Homo sapiens OX=9606 GN=AP1G1 PE=1 SV=5	342307	340262	334521	558978	566506	591511	499173	407434	535938	639386	557373	534028	473268	378664	470769	339030	572332	480849	576929	440900	1	1.68814	1.41831	1.7017	1.30048
P54709	3	3	9.63457	0.000276569	1.80109	DLKP-A2B	DLKP-A5F	Sodium/potassium-transporting ATPase subunit beta-3 OS=Homo sapiens OX=9606 GN=ATP1B3 PE=1 SV=1	1.37777e+06	1.52299e+06	1.33404e+06	2.06967e+06	1.90935e+06	1.59863e+06	1.36113e+06	1.46532e+06	1.22248e+06	1.00737e+06	1.12701e+06	962435	1.1321e+06	1.18834e+06	1.34088e+06	1.4116e+06	1.85922e+06	1.34964e+06	1.03227e+06	1.22044e+06	1	1.3171	0.956105	0.731277	0.864579
Q9H583	3	3	5.6889	0.000294353	2.37147	DLKP-A	DLKP-A2B	HEAT repeat-containing protein 1 OS=Homo sapiens OX=9606 GN=HEATR1 PE=1 SV=3	270816	247573	296534	163288	186154	204552	416693	414307	482782	302951	309768	401472	326054	349954	234404	271641	184665	437927	338064	303471	1	0.679812	1.61216	1.24452	1.11718
Q9P2K5	3	3	9.16583	0.000296979	1.71996	DLKP-A10	DLKP	Myelin expression factor 2 OS=Homo sapiens OX=9606 GN=MYEF2 PE=1 SV=3	331582	306851	295772	365445	451458	524742	483220	471678	468807	335665	368392	351314	595884	516337	494577	311402	447215	474568	351790	535599	1	1.43614	1.52397	1.1297	1.71996
Q02218	3	3	8.04652	0.000301516	2.091	DLKP	DLKP-A5F	2-oxoglutarate dehydrogenase, mitochondrial OS=Homo sapiens OX=9606 GN=OGDH PE=1 SV=3	708793	593215	547730	430733	422821	488794	433317	377154	349797	291703	345154	247762	475587	425655	398460	616579	447449	386756	294873	433234	1	0.725696	0.627261	0.47824	0.702641
Q86UE4	3	3	8.0615	0.000303874	2.33751	DLKP	DLKP-A	Protein LYRIC OS=Homo sapiens OX=9606 GN=MTDH PE=1 SV=2	643870	616992	683047	396410	309855	376769	315349	263810	252455	326706	478048	386645	403304	295172	295229	647970	361011	277205	397133	331235	1	0.557142	0.427805	0.612889	0.511189
P22102	3	3	9.09683	0.000306757	1.7396	DLKP-A5F	DLKP	Trifunctional purine biosynthetic protein adenosine-3 OS=Homo sapiens OX=9606 GN=GART PE=1 SV=1	386813	357994	310474	503811	654336	546394	501063	483257	563945	563842	639054	632867	560613	614339	522435	351760	568180	516089	611921	565795	1	1.61525	1.46716	1.7396	1.60847
Q07021	3	3	13.4469	0.000309258	1.69647	DLKP-A5F	DLKP	Complement component 1 Q subcomponent-binding protein, mitochondrial OS=Homo sapiens OX=9606 GN=C1QBP PE=1 SV=1	7.93344e+06	7.56665e+06	8.42474e+06	1.34305e+07	1.04089e+07	1.06418e+07	1.38719e+07	1.33798e+07	1.14888e+07	1.3881e+07	1.47502e+07	1.19566e+07	1.37997e+07	1.24172e+07	1.38431e+07	7.97495e+06	1.14937e+07	1.29135e+07	1.35293e+07	1.33533e+07	1	1.44123	1.61926	1.69647	1.67441
Q8N183	3	3	9.67197	0.000314098	4.59075	DLKP-A5F	DLKP-A10	NADH dehydrogenase [ubiquinone] 1 alpha subcomplex assembly factor 2 OS=Homo sapiens OX=9606 GN=NDUFAF2 PE=1 SV=1	156493	267641	186535	567958	283762	419881	129851	203069	171024	602610	409067	280638	100532	93298.9	87673.5	203557	423867	167981	430771	93834.7	1	2.08231	0.825232	2.11622	0.460976
Q09161	3	3	10.5008	0.000324136	2.11598	DLKP-A10	DLKP-A2B	Nuclear cap-binding protein subunit 1 OS=Homo sapiens OX=9606 GN=NCBP1 PE=1 SV=1	498934	496133	625974	469205	417824	425253	594551	668511	697783	635782	1.01681e+06	833927	979984	967760	829017	540347	437428	653615	828839	925587	1	0.809531	1.20962	1.5339	1.71295
Q9GZS3	3	3	14.6461	0.000329817	1.68606	DLKP-A5F	DLKP-A2B	WD repeat-containing protein 61 OS=Homo sapiens OX=9606 GN=WDR61 PE=1 SV=1	2.94539e+06	2.28195e+06	2.64749e+06	2.7112e+06	2.21015e+06	2.29872e+06	3.64012e+06	3.12629e+06	3.33628e+06	4.45167e+06	3.94354e+06	3.77826e+06	3.60816e+06	3.3491e+06	3.1644e+06	2.62494e+06	2.40669e+06	3.36757e+06	4.05782e+06	3.37389e+06	1	0.916854	1.28291	1.54587	1.28532
P29279	3	3	6.70121	0.000334808	8.60361	DLKP-A5F	DLKP-A10	CCN family member 2 OS=Homo sapiens OX=9606 GN=CCN2 PE=1 SV=2	214632	425433	503942	126693	188451	164594	255214	512765	363361	394881	778547	727423	39914.2	104242	76780	381336	159913	377113	633617	73645.5	1	0.419349	0.988927	1.66157	0.193125
O75844	3	3	8.62588	0.000341009	3.14581	DLKP-A2B	DLKP	CAAX prenyl protease 1 homolog OS=Homo sapiens OX=9606 GN=ZMPSTE24 PE=1 SV=2	216455	178310	306034	813847	795582	595155	307217	355296	376256	151334	245491	304157	255299	268593	265764	233600	734861	346256	233660	263218	1	3.14581	1.48226	1.00026	1.12679
P18621	3	3	11.0558	0.000347555	1.50499	DLKP	DLKP-A2B	60S ribosomal protein L17 OS=Homo sapiens OX=9606 GN=RPL17 PE=1 SV=3	9.13636e+06	8.34625e+06	8.98351e+06	5.97365e+06	5.68776e+06	5.92416e+06	6.45522e+06	7.42708e+06	6.62783e+06	5.94972e+06	7.42926e+06	7.02122e+06	6.89977e+06	6.8407e+06	7.06576e+06	8.82204e+06	5.86186e+06	6.83671e+06	6.80007e+06	6.93541e+06	1	0.664456	0.774959	0.770805	0.786146
P30043	3	3	16.5961	0.000364707	2.43239	DLKP	DLKP-A	Flavin reductase (NADPH) OS=Homo sapiens OX=9606 GN=BLVRB PE=1 SV=3	7.24892e+06	6.56201e+06	5.49239e+06	3.34081e+06	4.41807e+06	4.4235e+06	3.17606e+06	2.52321e+06	2.23669e+06	3.87099e+06	4.97414e+06	3.53354e+06	4.79037e+06	4.76108e+06	4.96049e+06	6.43444e+06	4.06079e+06	2.64532e+06	4.12622e+06	4.83732e+06	1	0.631103	0.411119	0.641272	0.751785
O75874	3	3	11.2208	0.000367422	2.6178	DLKP	DLKP-A5F	Isocitrate dehydrogenase [NADP] cytoplasmic OS=Homo sapiens OX=9606 GN=IDH1 PE=1 SV=2	2.28688e+06	2.3839e+06	1.74623e+06	1.17513e+06	1.52449e+06	1.61259e+06	1.26623e+06	1.00128e+06	844615	761604	993668	696026	1.24574e+06	1.13859e+06	1.29012e+06	2.139e+06	1.4374e+06	1.03737e+06	817099	1.22482e+06	1	0.671997	0.48498	0.382	0.572612
O95864	3	3	8.97194	0.000368075	2.42027	DLKP	DLKP-A2B	Acyl-CoA 6-desaturase OS=Homo sapiens OX=9606 GN=FADS2 PE=1 SV=1	488109	374142	564030	210081	219415	159812	337449	449962	369306	215129	278658	301893	253961	244304	264514	475427	196436	385572	265227	254260	1	0.413178	0.811002	0.55787	0.534803
Q16891	3	3	8.78302	0.000371576	1.64564	DLKP	DLKP-A5F	MICOS complex subunit MIC60 OS=Homo sapiens OX=9606 GN=IMMT PE=1 SV=1	1.53348e+06	1.25617e+06	1.299e+06	1.0097e+06	896310	909494	877868	1.00758e+06	803123	771154	933224	780155	902065	876198	852690	1.36288e+06	938501	896191	828178	876984	1	0.688616	0.657572	0.607667	0.643479
P30044	3	3	13.9198	0.000375237	1.55073	DLKP-A10	DLKP-A	Peroxiredoxin-5, mitochondrial OS=Homo sapiens OX=9606 GN=PRDX5 PE=1 SV=4	2.1422e+07	2.10712e+07	1.94842e+07	1.7526e+07	1.78858e+07	1.69981e+07	1.74429e+07	1.45537e+07	1.44878e+07	1.67634e+07	1.86269e+07	1.64202e+07	2.71258e+07	2.21957e+07	2.27632e+07	2.06591e+07	1.747e+07	1.54948e+07	1.72702e+07	2.40282e+07	1	0.84563	0.750023	0.83596	1.16308
Q9H2J4	3	3	10.2323	0.000389906	1.60515	DLKP-A5F	DLKP-A2B	Phosducin-like protein 3 OS=Homo sapiens OX=9606 GN=PDCL3 PE=1 SV=1	1.02492e+06	953415	917823	686103	774629	712123	967175	1.00347e+06	1.0479e+06	1.03017e+06	1.35045e+06	1.10713e+06	963277	1.0527e+06	962436	965384	724285	1.00618e+06	1.16258e+06	992805	1	0.750256	1.04226	1.20427	1.0284
Q92878	3	3	9.45148	0.000419702	1.71387	DLKP-A10	DLKP	DNA repair protein RAD50 OS=Homo sapiens OX=9606 GN=RAD50 PE=1 SV=1	1.17472e+06	914501	940326	1.26068e+06	1.3346e+06	1.37818e+06	1.65634e+06	1.58145e+06	1.52005e+06	1.57538e+06	1.60569e+06	1.61946e+06	1.96526e+06	1.8001e+06	1.42688e+06	1.00985e+06	1.32449e+06	1.58595e+06	1.60018e+06	1.73075e+06	1	1.31157	1.57048	1.58457	1.71387
O94826	3	3	8.64584	0.000445544	2.76514	DLKP-A2B	DLKP-A	Mitochondrial import receptor subunit TOM70 OS=Homo sapiens OX=9606 GN=TOMM70 PE=1 SV=1	707770	749620	795414	1.08664e+06	1.36054e+06	1.12647e+06	459437	531131	301822	598810	787205	595902	650219	600664	466853	750935	1.19121e+06	430797	660639	572579	1	1.58631	0.573681	0.879756	0.762488
P61019	3	3	8.8408	0.000447098	1.68251	DLKP-A2B	DLKP-A10	Ras-related protein Rab-2A OS=Homo sapiens OX=9606 GN=RAB2A PE=1 SV=1	618473	676867	725205	708235	699714	709278	565637	533459	632719	708246	521244	652001	448813	429088	380471	673515	705743	577272	627164	419457	1	1.04785	0.857103	0.93118	0.622788
Q92917	3	3	6.25978	0.000452759	2.25178	DLKP	DLKP-A	G-patch domain and KOW motifs-containing protein OS=Homo sapiens OX=9606 GN=GPKOW PE=1 SV=2	367610	314447	295779	133404	155111	193803	170788	128180	135283	137740	197427	176919	190844	183888	216587	325945	160773	144750	170696	197106	1	0.49325	0.444094	0.523694	0.604722
O43660	3	3	16.0184	0.000453093	1.6196	DLKP-A	DLKP	Pleiotropic regulator 1 OS=Homo sapiens OX=9606 GN=PLRG1 PE=1 SV=1	908677	711337	993936	816049	881518	932478	1.28873e+06	1.41002e+06	1.53481e+06	1.15003e+06	1.16064e+06	1.39608e+06	1.42601e+06	1.53963e+06	1.24849e+06	871317	876682	1.41118e+06	1.23559e+06	1.40471e+06	1	1.00616	1.6196	1.41807	1.61217
P68104	3	3	8.17784	0.000453843	2.96894	DLKP-A5F	DLKP-A2B	Elongation factor 1-alpha 1 OS=Homo sapiens OX=9606 GN=EEF1A1 PE=1 SV=1	2.2508e+06	2.48513e+06	1.77506e+06	767864	1.12576e+06	1.04894e+06	1.42216e+06	1.71522e+06	2.21445e+06	2.35525e+06	3.32682e+06	3.05421e+06	1.2154e+06	1.37552e+06	1.73916e+06	2.17033e+06	980854	1.78394e+06	2.91209e+06	1.44336e+06	1	0.451938	0.821968	1.34178	0.665042
Q9BY32	3	3	10.0484	0.000456566	1.63117	DLKP-A	DLKP-A2B	Inosine triphosphate pyrophosphatase OS=Homo sapiens OX=9606 GN=ITPA PE=1 SV=2	2.80165e+06	2.58471e+06	2.36582e+06	2.22091e+06	2.54831e+06	2.36816e+06	4.32612e+06	3.57196e+06	3.74419e+06	3.0663e+06	2.78677e+06	2.43399e+06	3.48743e+06	3.09326e+06	3.79379e+06	2.58406e+06	2.37913e+06	3.88075e+06	2.76235e+06	3.45816e+06	1	0.920693	1.5018	1.069	1.33826
P52597	3	3	9.17019	0.000475761	2.84106	DLKP	DLKP-A2B	Heterogeneous nuclear ribonucleoprotein F OS=Homo sapiens OX=9606 GN=HNRNPF PE=1 SV=3	1.55522e+06	1.01627e+06	1.18978e+06	411577	427305	485012	808910	686715	722199	1.17826e+06	706089	745218	696440	683871	545081	1.25376e+06	441298	739275	876522	641797	1	0.351981	0.589648	0.699117	0.5119
Q9NRX4	3	3	11.1814	0.000487818	6.07442	DLKP-A10	DLKP-A2B	14 kDa phosphohistidine phosphatase OS=Homo sapiens OX=9606 GN=PHPT1 PE=1 SV=1	588028	317702	346751	96191.3	98957.8	137372	647754	352036	676686	862320	311717	423414	769722	637037	613116	417493	110841	558825	532484	673292	1	0.26549	1.33852	1.27543	1.6127
P19525	3	3	9.35982	0.000495242	1.83803	DLKP	DLKP-A5F	Interferon-induced, double-stranded RNA-activated protein kinase OS=Homo sapiens OX=9606 GN=EIF2AK2 PE=1 SV=2	827916	902918	1.15505e+06	469554	581811	525336	541569	635050	627207	441058	544930	584109	566735	545595	513593	961961	525567	601275	523366	541974	1	0.54635	0.625052	0.544061	0.563406
Q96KG9	3	3	10.0258	0.000515051	1.64248	DLKP-A10	DLKP-A2B	N-terminal kinase-like protein OS=Homo sapiens OX=9606 GN=SCYL1 PE=1 SV=1	714489	647682	800895	789531	704442	604450	938528	1.03914e+06	1.06025e+06	858258	862130	1.02482e+06	1.18076e+06	1.23516e+06	1.03069e+06	721022	699474	1.01264e+06	915068	1.14887e+06	1	0.970115	1.40445	1.26913	1.59339
Q9Y263	3	3	6.54718	0.000542843	1.87178	DLKP	DLKP-A10	Phospholipase A-2-activating protein OS=Homo sapiens OX=9606 GN=PLAA PE=1 SV=2	369080	332405	283666	262259	220320	197812	297367	249970	241939	200066	241727	205227	180088	170264	175966	328384	226797	263092	215674	175439	1	0.690646	0.801173	0.656773	0.534251
Q9Y3X0	3	3	10.5488	0.000546864	3.18908	DLKP	DLKP-A2B	Coiled-coil domain-containing protein 9 OS=Homo sapiens OX=9606 GN=CCDC9 PE=1 SV=1	387207	320879	394311	75909.3	122631	147138	167887	231575	192700	205985	253798	228043	218763	270528	180079	367465	115226	197388	229275	223124	1	0.31357	0.53716	0.623938	0.607196
P52701	3	3	9.99031	0.00055805	1.84691	DLKP	DLKP-A2B	DNA mismatch repair protein Msh6 OS=Homo sapiens OX=9606 GN=MSH6 PE=1 SV=2	302283	312678	383698	176347	185957	178414	216227	234306	231310	248928	393474	319614	239757	219079	224986	332886	180240	227281	320672	227941	1	0.541445	0.68276	0.963309	0.684742
Q96KB5	3	3	7.98049	0.000569581	1.74214	DLKP-A2B	DLKP-A	Lymphokine-activated killer T-cell-originated protein kinase OS=Homo sapiens OX=9606 GN=PBK PE=1 SV=3	892254	1.00462e+06	804780	1.30861e+06	1.48414e+06	1.7538e+06	946790	808350	854613	910688	1.23482e+06	992089	1.26182e+06	1.323e+06	1.31937e+06	900552	1.51552e+06	869918	1.04586e+06	1.3014e+06	1	1.68288	0.965983	1.16136	1.44511
P21964	3	3	16.8379	0.000587257	2.8422	DLKP	DLKP-A5F	Catechol O-methyltransferase OS=Homo sapiens OX=9606 GN=COMT PE=1 SV=2	1.45148e+07	1.14877e+07	1.35294e+07	1.05899e+07	6.94113e+06	7.33248e+06	5.02704e+06	5.29384e+06	4.3764e+06	5.11084e+06	3.47591e+06	5.32217e+06	6.583e+06	4.7586e+06	3.32418e+06	1.31773e+07	8.28784e+06	4.89909e+06	4.63631e+06	4.88859e+06	1	0.628948	0.371783	0.35184	0.370986
Q96GQ7	3	3	9.49345	0.00058848	1.54609	DLKP	DLKP-A10	Probable ATP-dependent RNA helicase DDX27 OS=Homo sapiens OX=9606 GN=DDX27 PE=1 SV=2	1.71265e+06	1.6673e+06	2.02841e+06	1.77458e+06	1.62774e+06	1.60478e+06	1.29245e+06	1.47033e+06	1.32299e+06	1.25702e+06	1.56954e+06	1.41124e+06	1.1774e+06	1.09753e+06	1.22316e+06	1.80278e+06	1.66904e+06	1.36192e+06	1.4126e+06	1.16603e+06	1	0.92581	0.755455	0.783566	0.646794
P22061	3	3	6.06474	0.000592387	1.74514	DLKP	DLKP-A	Protein-L-isoaspartate(D-aspartate) O-methyltransferase OS=Homo sapiens OX=9606 GN=PCMT1 PE=1 SV=4	1.15645e+06	976150	888517	547820	639249	648529	666820	514543	549792	518302	671291	580076	675173	656386	669635	1.00704e+06	611866	577052	589890	667064	1	0.60759	0.573019	0.585767	0.662402
Q14677	3	3	11.6755	0.000592652	1.56536	DLKP-A5F	DLKP	Clathrin interactor 1 OS=Homo sapiens OX=9606 GN=CLINT1 PE=1 SV=1	290687	263046	245535	388980	337914	396251	405878	335276	357208	399167	466542	385432	436912	385647	414058	266423	374382	366120	417047	412206	1	1.40522	1.37421	1.56536	1.54719
Q13185	3	3	11.8836	0.000630374	1.51934	DLKP	DLKP-A	Chromobox protein homolog 3 OS=Homo sapiens OX=9606 GN=CBX3 PE=1 SV=4	6.54205e+06	6.10535e+06	6.19298e+06	4.54736e+06	4.50872e+06	5.05212e+06	4.27269e+06	4.42328e+06	3.70436e+06	3.94953e+06	5.07684e+06	4.2444e+06	5.09193e+06	4.99021e+06	5.22111e+06	6.28012e+06	4.70273e+06	4.13344e+06	4.42359e+06	5.10108e+06	1	0.748828	0.658179	0.70438	0.812259
O75083	3	3	5.63442	0.000635103	1.62373	DLKP-A2B	DLKP	WD repeat-containing protein 1 OS=Homo sapiens OX=9606 GN=WDR1 PE=1 SV=4	2.24188e+06	2.558e+06	2.06279e+06	3.83494e+06	3.67982e+06	3.62836e+06	3.91763e+06	2.90998e+06	3.53762e+06	2.93131e+06	2.92591e+06	2.87627e+06	3.55216e+06	2.99734e+06	3.28718e+06	2.28756e+06	3.71437e+06	3.45508e+06	2.91116e+06	3.27889e+06	1	1.62373	1.51038	1.27261	1.43336
P82979	3	3	12.7988	0.000636364	1.64633	DLKP-A	DLKP-A2B	SAP domain-containing ribonucleoprotein OS=Homo sapiens OX=9606 GN=SARNP PE=1 SV=3	1.52079e+06	1.52066e+06	1.94716e+06	1.4057e+06	1.42236e+06	1.36092e+06	2.12667e+06	2.63632e+06	2.13346e+06	1.72425e+06	1.97293e+06	1.98965e+06	2.08285e+06	2.0342e+06	1.97813e+06	1.66287e+06	1.39633e+06	2.29882e+06	1.89561e+06	2.03172e+06	1	0.839711	1.38244	1.13996	1.22182
Q71UM5	3	3	9.06979	0.000665716	1.63814	DLKP-A10	DLKP-A2B	40S ribosomal protein S27-like OS=Homo sapiens OX=9606 GN=RPS27L PE=1 SV=3	5.06862e+06	3.80966e+06	4.08653e+06	3.24109e+06	3.50895e+06	3.01858e+06	4.7432e+06	4.10912e+06	4.54879e+06	4.80521e+06	5.32181e+06	4.49715e+06	5.56515e+06	5.20424e+06	5.23296e+06	4.3216e+06	3.25621e+06	4.46704e+06	4.87472e+06	5.33412e+06	1	0.753472	1.03365	1.12799	1.23429
P50479	3	3	9.16921	0.000677207	1.9051	DLKP-A5F	DLKP	PDZ and LIM domain protein 4 OS=Homo sapiens OX=9606 GN=PDLIM4 PE=1 SV=2	260774	199315	205043	228808	276182	293841	327198	274285	267327	357861	481694	427590	379666	362732	334549	221711	266277	289603	422382	358982	1	1.20101	1.30622	1.9051	1.61915
Q14318	3	3	10.8318	0.000684599	2.01448	DLKP	DLKP-A2B	Peptidyl-prolyl cis-trans isomerase FKBP8 OS=Homo sapiens OX=9606 GN=FKBP8 PE=1 SV=2	1.77144e+06	1.45675e+06	1.65188e+06	692327	850867	879302	1.13946e+06	869023	660641	1.02358e+06	1.29914e+06	1.12446e+06	1.65993e+06	1.37966e+06	1.66572e+06	1.62669e+06	807499	889708	1.14906e+06	1.56844e+06	1	0.496405	0.546943	0.706376	0.964188
Q92520	3	3	7.39265	0.000685679	1.771	DLKP-A5F	DLKP-A10	Protein FAM3C OS=Homo sapiens OX=9606 GN=FAM3C PE=1 SV=1	195757	204738	168437	167851	197475	210433	153864	128322	176932	187037	220146	210157	127622	115611	105349	189644	191920	153039	205780	116194	1	1.012	0.806982	1.08509	0.612696
P07737	3	3	11.9464	0.000707549	1.53661	DLKP-A2B	DLKP	Profilin-1 OS=Homo sapiens OX=9606 GN=PFN1 PE=1 SV=2	1.49325e+07	1.6116e+07	1.27419e+07	2.53559e+07	2.0911e+07	2.10217e+07	1.90274e+07	1.95337e+07	2.04448e+07	2.2983e+07	2.09866e+07	2.30569e+07	1.8123e+07	1.89783e+07	2.13178e+07	1.45968e+07	2.24295e+07	1.96686e+07	2.23422e+07	1.9473e+07	1	1.53661	1.34746	1.53062	1.33406
P61081	3	3	12.5041	0.000723468	1.66556	DLKP	DLKP-A	NEDD8-conjugating enzyme Ubc12 OS=Homo sapiens OX=9606 GN=UBE2M PE=1 SV=1	2.43161e+06	2.82116e+06	2.53125e+06	1.63628e+06	2.01718e+06	1.89416e+06	1.72134e+06	1.45989e+06	1.49229e+06	1.56641e+06	2.01032e+06	1.66378e+06	2.11152e+06	2.07041e+06	2.42861e+06	2.59467e+06	1.84921e+06	1.55784e+06	1.74684e+06	2.20352e+06	1	0.712694	0.600399	0.67324	0.849246
P13929	3	3	10.4207	0.000740597	1.75828	DLKP-A5F	DLKP	Beta-enolase OS=Homo sapiens OX=9606 GN=ENO3 PE=1 SV=5	3.63303e+07	2.6959e+07	2.69162e+07	3.9642e+07	4.75976e+07	5.06217e+07	4.49492e+07	5.18e+07	5.10789e+07	4.73962e+07	5.50659e+07	5.61447e+07	4.60511e+07	4.91721e+07	4.52552e+07	3.00685e+07	4.59538e+07	4.9276e+07	5.28689e+07	4.68261e+07	1	1.5283	1.63879	1.75828	1.55731
O60936	3	3	10.989	0.000745623	6.19212	DLKP-A2B	DLKP-A	Nucleolar protein 3 OS=Homo sapiens OX=9606 GN=NOL3 PE=1 SV=2	514187	427613	349793	538210	899279	767218	171686	56492.3	127872	306575	444034	397404	343910	302956	169404	430531	734902	118684	382671	272090	1	1.70697	0.275668	0.888835	0.631986
O15305	3	3	8.92951	0.000762914	1.69509	DLKP-A10	DLKP	Phosphomannomutase 2 OS=Homo sapiens OX=9606 GN=PMM2 PE=1 SV=1	480787	430429	394201	441719	555435	495119	522429	448935	443810	504076	602107	497143	797852	750965	663982	435139	497424	471725	534442	737600	1	1.14314	1.08408	1.22821	1.69509
Q9Y4W6	3	3	6.41964	0.000765329	1.75411	DLKP-A5F	DLKP	AFG3-like protein 2 OS=Homo sapiens OX=9606 GN=AFG3L2 PE=1 SV=2	209194	149118	153930	217731	205189	186442	276992	254092	277480	274716	324472	299342	262633	239693	208558	170747	203121	269522	299510	236961	1	1.1896	1.57848	1.75411	1.38779
P18124	3	3	6.34593	0.000867764	1.54812	DLKP-A10	DLKP-A2B	60S ribosomal protein L7 OS=Homo sapiens OX=9606 GN=RPL7 PE=1 SV=1	2.76713e+06	2.87749e+06	2.9634e+06	2.2536e+06	2.17475e+06	2.58993e+06	3.04594e+06	3.19855e+06	2.94216e+06	2.42541e+06	3.22859e+06	2.85754e+06	3.59178e+06	3.59754e+06	3.67579e+06	2.86934e+06	2.33942e+06	3.06222e+06	2.83718e+06	3.6217e+06	1	0.815317	1.06722	0.988792	1.26221
P48047	3	3	7.2842	0.000931099	1.57732	DLKP-A10	DLKP-A2B	ATP synthase subunit O, mitochondrial OS=Homo sapiens OX=9606 GN=ATP5PO PE=1 SV=1	3.17144e+06	2.76067e+06	2.82866e+06	2.4467e+06	2.07477e+06	1.97534e+06	3.32636e+06	3.39791e+06	2.76486e+06	2.95571e+06	2.94808e+06	2.69684e+06	3.5844e+06	3.1277e+06	3.53546e+06	2.92026e+06	2.1656e+06	3.16304e+06	2.86688e+06	3.41586e+06	1	0.741579	1.08314	0.981721	1.16971
Q9BPX5	3	3	8.91269	0.000964782	2.2346	DLKP-A10	DLKP-A2B	Actin-related protein 2/3 complex subunit 5-like protein OS=Homo sapiens OX=9606 GN=ARPC5L PE=1 SV=1	552691	423126	553186	354253	324537	242687	597303	706061	660648	580227	615651	664922	739645	821039	498450	509668	307159	654670	620267	686378	1	0.602665	1.2845	1.217	1.34672
Q9BW19	3	3	11.8393	0.00096793	2.94056	DLKP	DLKP-A5F	Kinesin-like protein KIFC1 OS=Homo sapiens OX=9606 GN=KIFC1 PE=1 SV=2	467038	655639	545783	243156	197722	212897	292521	447404	407235	154465	148998	263931	356998	218424	244610	556153	217925	382386	189132	273344	1	0.391844	0.687556	0.340071	0.491491
Q14676	3	3	10.8349	0.000998279	1.80999	DLKP-A5F	DLKP-A2B	Mediator of DNA damage checkpoint protein 1 OS=Homo sapiens OX=9606 GN=MDC1 PE=1 SV=3	743718	509460	748499	368977	394865	418487	543503	649144	521248	650662	747091	742244	499506	507465	461429	667226	394109	571298	713332	489466	1	0.590669	0.856229	1.0691	0.733585
P62714	3	3	14.2267	0.00100355	1.86109	DLKP-A5F	DLKP	Serine/threonine-protein phosphatase 2A catalytic subunit beta isoform OS=Homo sapiens OX=9606 GN=PPP2CB PE=1 SV=1	2.96984e+06	2.1721e+06	2.03547e+06	3.36731e+06	4.25923e+06	4.01785e+06	3.91826e+06	3.69378e+06	3.50752e+06	4.45487e+06	4.65825e+06	4.24469e+06	4.08991e+06	4.71734e+06	3.53997e+06	2.39247e+06	3.88146e+06	3.70652e+06	4.4526e+06	4.11574e+06	1	1.62237	1.54924	1.86109	1.72029
P49959	3	3	7.69707	0.00104087	1.88214	DLKP-A10	DLKP	Double-strand break repair protein MRE11 OS=Homo sapiens OX=9606 GN=MRE11 PE=1 SV=3	969198	794942	817965	1.35434e+06	1.49494e+06	1.29251e+06	1.80177e+06	1.48994e+06	1.25456e+06	1.39223e+06	1.27418e+06	1.10096e+06	1.87665e+06	1.45997e+06	1.52327e+06	860702	1.38059e+06	1.51542e+06	1.25579e+06	1.61996e+06	1	1.60403	1.76068	1.45903	1.88214
Q3LXA3	3	3	10.5424	0.00110834	7.26996	DLKP-A10	DLKP-A2B	Triokinase/FMN cyclase OS=Homo sapiens OX=9606 GN=TKFC PE=1 SV=2	1.06262e+06	723263	508124	46954.8	181354	152976	734504	314843	403316	89422.2	268749	125836	1.16836e+06	886868	716692	764670	127095	484221	161336	923975	1	0.166209	0.633241	0.210987	1.20833
Q01433	3	3	6.76334	0.00110836	1.66358	DLKP-A10	DLKP	AMP deaminase 2 OS=Homo sapiens OX=9606 GN=AMPD2 PE=1 SV=2	302989	291443	234968	375987	445132	431705	391671	302013	312421	416487	512551	402005	460915	448684	470175	276467	417608	335368	443681	459925	1	1.51052	1.21305	1.60482	1.66358
P47985	3	3	7.5359	0.00112913	1.72646	DLKP-A5F	DLKP-A2B	Cytochrome b-c1 complex subunit Rieske, mitochondrial OS=Homo sapiens OX=9606 GN=UQCRFS1 PE=1 SV=2	802586	633917	866260	554066	532433	510215	744877	769965	625967	871716	977666	907275	837267	739331	691453	767588	532238	713603	918885	756017	1	0.69339	0.929669	1.19711	0.984926
Q9Y5K5	3	3	10.6864	0.00113137	2.23488	DLKP	DLKP-A	Ubiquitin carboxyl-terminal hydrolase isozyme L5 OS=Homo sapiens OX=9606 GN=UCHL5 PE=1 SV=3	994257	1.35081e+06	1.02069e+06	903561	1.19816e+06	877787	412854	623574	469583	509401	747342	646319	755415	777701	900336	1.12192e+06	993170	502003	634354	811151	1	0.885242	0.44745	0.565418	0.723002
P15170	3	3	6.47919	0.00114099	1.64194	DLKP-A10	DLKP	Eukaryotic peptide chain release factor GTP-binding subunit ERF3A OS=Homo sapiens OX=9606 GN=GSPT1 PE=1 SV=1	679071	812812	762144	1.21603e+06	1.17347e+06	1.15818e+06	942154	1.0355e+06	1.01665e+06	789175	802710	1.1378e+06	1.20883e+06	1.31388e+06	1.17827e+06	751342	1.18256e+06	998100	909895	1.23366e+06	1	1.57393	1.32842	1.21103	1.64194
O94766	3	3	7.42329	0.00114599	11.8523	DLKP-A	DLKP-A2B	Galactosylgalactosylxylosylprotein 3-beta-glucuronosyltransferase 3 OS=Homo sapiens OX=9606 GN=B3GAT3 PE=1 SV=2	168635	90052.2	118831	18923.4	25336.2	27695.6	404780	83790.6	364264	86319.9	60081.3	75561.3	415859	144620	201205	125839	23985.1	284278	73987.5	253895	1	0.190601	2.25906	0.587952	2.01761
P18858	3	3	10.3439	0.00118923	1.93022	DLKP	DLKP-A2B	DNA ligase 1 OS=Homo sapiens OX=9606 GN=LIG1 PE=1 SV=1	784981	795105	765747	316931	456471	441915	629732	508808	469982	624472	735499	512082	787428	679856	793552	781945	405106	536174	624017	753612	1	0.518075	0.685693	0.798033	0.963766
O95747	3	3	8.96616	0.00123719	1.8479	DLKP	DLKP-A2B	Serine/threonine-protein kinase OSR1 OS=Homo sapiens OX=9606 GN=OXSR1 PE=1 SV=1	347284	329501	277439	151578	169458	195347	265216	179352	248512	255754	313133	269989	317825	291861	286746	318075	172128	231027	279625	298811	1	0.541155	0.726329	0.879119	0.939436
Q96IU4	3	3	9.15845	0.00125344	1.78556	DLKP-A2B	DLKP-A	Protein ABHD14B OS=Homo sapiens OX=9606 GN=ABHD14B PE=1 SV=1	1.1603e+06	960282	789626	1.10036e+06	1.09697e+06	1.25335e+06	779574	585412	567565	715301	668711	609953	915708	787801	913677	970070	1.15023e+06	644184	664655	872395	1	1.18571	0.664059	0.685162	0.899312
P08397	3	3	6.47111	0.00129277	1.85657	DLKP-A2B	DLKP	Porphobilinogen deaminase OS=Homo sapiens OX=9606 GN=HMBS PE=1 SV=2	261216	233970	268805	529868	473718	414820	286128	240701	260227	305710	220186	240763	272320	395329	282158	254664	472802	262352	255553	316602	1	1.85657	1.03019	1.00349	1.24322
Q14141	3	3	7.40869	0.00131586	1.61589	DLKP-A2B	DLKP	Septin-6 OS=Homo sapiens OX=9606 GN=SEPTIN6 PE=1 SV=4	247866	240649	230521	322927	425597	413356	336194	316363	296388	251146	264084	249546	415098	300594	328311	239679	387293	316315	254925	348001	1	1.61589	1.31975	1.06361	1.45195
Q9Y2B0	3	3	9.19655	0.00133282	1.68895	DLKP	DLKP-A10	Protein canopy homolog 2 OS=Homo sapiens OX=9606 GN=CNPY2 PE=1 SV=1	475325	468435	468815	267970	336875	303177	422082	534491	411590	309720	423739	283328	283650	290370	262341	470858	302674	456054	338929	278787	1	0.642813	0.968559	0.719811	0.592083
Q9UJU6	3	3	10.3695	0.00133603	1.83606	DLKP	DLKP-A5F	Drebrin-like protein OS=Homo sapiens OX=9606 GN=DBNL PE=1 SV=1	1.1764e+06	1.1114e+06	944592	785880	749416	864843	837204	667952	657888	519221	706637	534648	1.0672e+06	825231	991238	1.07746e+06	800046	721014	586835	961223	1	0.742527	0.669177	0.544645	0.892115
Q13724	3	3	6.67116	0.00134519	3.96345	DLKP	DLKP-A5F	Mannosyl-oligosaccharide glucosidase OS=Homo sapiens OX=9606 GN=MOGS PE=1 SV=5	516763	555958	660099	383457	322933	219416	141763	171391	178132	62763.4	217162	157275	165482	157161	170533	577607	308602	163762	145733	164392	1	0.534277	0.283518	0.252306	0.284609
O60506	3	3	12.3209	0.00138545	1.56603	DLKP-A2B	DLKP	Heterogeneous nuclear ribonucleoprotein Q OS=Homo sapiens OX=9606 GN=SYNCRIP PE=1 SV=2	6.15735e+06	5.44803e+06	6.54613e+06	1.00673e+07	9.12476e+06	9.23365e+06	9.12451e+06	9.30453e+06	9.45736e+06	1.09123e+07	7.49118e+06	9.48725e+06	9.68889e+06	9.46327e+06	8.41454e+06	6.0505e+06	9.47524e+06	9.29547e+06	9.29692e+06	9.1889e+06	1	1.56603	1.53631	1.53655	1.5187
P53999	3	3	11.135	0.00146769	1.52832	DLKP-A5F	DLKP	Activated RNA polymerase II transcriptional coactivator p15 OS=Homo sapiens OX=9606 GN=SUB1 PE=1 SV=3	1.05233e+07	1.01322e+07	1.30343e+07	1.65791e+07	1.6044e+07	1.42247e+07	1.54072e+07	1.71468e+07	1.65407e+07	1.52312e+07	1.76241e+07	1.86335e+07	1.69965e+07	1.49743e+07	1.69299e+07	1.123e+07	1.56159e+07	1.63649e+07	1.7163e+07	1.63002e+07	1	1.39056	1.45726	1.52832	1.4515
Q6GMV3	3	3	7.40939	0.0017091	1.68258	DLKP	DLKP-A2B	Putative peptidyl-tRNA hydrolase PTRHD1 OS=Homo sapiens OX=9606 GN=PTRHD1 PE=1 SV=1	1.82405e+06	1.59472e+06	1.44143e+06	885734	953113	1.04968e+06	1.20909e+06	980299	1.03701e+06	1.33711e+06	1.7568e+06	1.41939e+06	1.69764e+06	1.28004e+06	1.32616e+06	1.62006e+06	962843	1.07546e+06	1.50443e+06	1.43461e+06	1	0.594324	0.663841	0.928626	0.885529
P00441	3	3	10.921	0.00178257	2.15495	DLKP	DLKP-A10	Superoxide dismutase [Cu-Zn] OS=Homo sapiens OX=9606 GN=SOD1 PE=1 SV=2	3.09884e+06	2.52555e+06	2.59119e+06	1.30463e+06	1.53282e+06	1.53775e+06	1.72551e+06	901710	1.39401e+06	1.28428e+06	1.34671e+06	1.20543e+06	1.50807e+06	1.04108e+06	1.26328e+06	2.73853e+06	1.4584e+06	1.34041e+06	1.27881e+06	1.27081e+06	1	0.532549	0.489463	0.466969	0.464048
P23193	3	3	10.7423	0.00178464	1.66221	DLKP-A5F	DLKP	Transcription elongation factor A protein 1 OS=Homo sapiens OX=9606 GN=TCEA1 PE=1 SV=2	1.60038e+06	1.7186e+06	2.10456e+06	1.90643e+06	2.27694e+06	1.95067e+06	2.50163e+06	2.589e+06	2.32977e+06	2.6256e+06	3.25781e+06	3.13166e+06	3.00222e+06	3.02966e+06	2.31272e+06	1.80785e+06	2.04468e+06	2.47347e+06	3.00503e+06	2.78153e+06	1	1.131	1.36818	1.66221	1.53859
Q16836	3	3	7.60168	0.00185408	1.68207	DLKP-A10	DLKP-A2B	Hydroxyacyl-coenzyme A dehydrogenase, mitochondrial OS=Homo sapiens OX=9606 GN=HADH PE=1 SV=3	661172	527308	613806	462558	352922	354444	677658	631493	531922	572816	595132	608836	750279	606411	611207	600762	389975	613691	592261	655966	1	0.649133	1.02152	0.98585	1.09189
O14497	3	3	7.99943	0.00188434	2.11866	DLKP-A	DLKP	AT-rich interactive domain-containing protein 1A OS=Homo sapiens OX=9606 GN=ARID1A PE=1 SV=3	659766	641236	1.05501e+06	1.29864e+06	969491	852910	1.58599e+06	1.74356e+06	1.66204e+06	1.69934e+06	1.68428e+06	1.45274e+06	1.51091e+06	1.67126e+06	1.14191e+06	785337	1.04035e+06	1.66386e+06	1.61212e+06	1.44136e+06	1	1.32471	2.11866	2.05277	1.83534
P28482	3	3	8.63064	0.00196773	3.14434	DLKP	DLKP-A10	Mitogen-activated protein kinase 1 OS=Homo sapiens OX=9606 GN=MAPK1 PE=1 SV=3	810424	733276	795387	877622	560362	484120	275569	254071	221170	1.18988e+06	576583	369229	233846	213221	296836	779695	640702	250270	711897	247968	1	0.821733	0.320984	0.913046	0.318031
P13489	3	3	9.95693	0.00198788	1.78354	DLKP-A10	DLKP-A2B	Ribonuclease inhibitor OS=Homo sapiens OX=9606 GN=RNH1 PE=1 SV=2	3.20922e+06	3.49697e+06	3.02319e+06	2.22958e+06	2.31111e+06	2.46737e+06	3.45446e+06	2.44731e+06	2.63733e+06	2.45344e+06	3.36132e+06	2.59277e+06	4.16443e+06	3.88464e+06	4.45012e+06	3.24313e+06	2.33602e+06	2.84637e+06	2.80251e+06	4.1664e+06	1	0.720299	0.877661	0.864138	1.28468
Q07955	3	3	7.40048	0.00204731	1.84704	DLKP	DLKP-A2B	Serine/arginine-rich splicing factor 1 OS=Homo sapiens OX=9606 GN=SRSF1 PE=1 SV=2	603986	682256	1.04207e+06	416096	471269	373195	714688	636153	837042	605727	671131	546008	421401	426912	443003	776103	420187	729294	607622	430439	1	0.541406	0.939687	0.782914	0.554615
P0DME0	3	3	14.3754	0.00207428	1.86212	DLKP-A10	DLKP-A2B	Protein SETSIP OS=Homo sapiens OX=9606 GN=SETSIP PE=1 SV=1	8.23627e+06	8.66154e+06	6.60251e+06	6.53534e+06	5.4461e+06	5.39647e+06	8.71977e+06	7.8678e+06	7.59111e+06	7.80597e+06	9.65023e+06	6.79954e+06	1.10905e+07	9.65155e+06	1.16177e+07	7.83344e+06	5.79264e+06	8.05956e+06	8.08525e+06	1.07866e+07	1	0.739476	1.02887	1.03215	1.37699
Q06124	3	3	10.981	0.00209875	2.22496	DLKP	DLKP-A10	Tyrosine-protein phosphatase non-receptor type 11 OS=Homo sapiens OX=9606 GN=PTPN11 PE=1 SV=3	1.27974e+06	1.67518e+06	1.5751e+06	1.25606e+06	963145	970390	639810	936910	555566	697631	1.07668e+06	736288	690034	618201	727766	1.51001e+06	1.0632e+06	710762	836867	678667	1	0.704101	0.470701	0.554214	0.449446
P23528	3	3	7.36126	0.00234355	1.55451	DLKP-A10	DLKP-A2B	Cofilin-1 OS=Homo sapiens OX=9606 GN=CFL1 PE=1 SV=3	4.52495e+07	4.86694e+07	4.26785e+07	3.19359e+07	3.11626e+07	3.20075e+07	4.58142e+07	4.01358e+07	3.74392e+07	3.72505e+07	4.66376e+07	3.49202e+07	4.91233e+07	4.49287e+07	5.37916e+07	4.55325e+07	3.1702e+07	4.11297e+07	3.96028e+07	4.92812e+07	1	0.696251	0.903306	0.86977	1.08233
O75367	3	3	19.9654	0.00264049	2.01897	DLKP-A	DLKP	Core histone macro-H2A.1 OS=Homo sapiens OX=9606 GN=MACROH2A1 PE=1 SV=4	2.65611e+06	2.31415e+06	3.93803e+06	5.14878e+06	3.90537e+06	4.01381e+06	5.34169e+06	6.58441e+06	6.05952e+06	4.48889e+06	4.71137e+06	5.6463e+06	6.06235e+06	5.2268e+06	4.96189e+06	2.96943e+06	4.35599e+06	5.99521e+06	4.94885e+06	5.41701e+06	1	1.46694	2.01897	1.6666	1.82426
P32119	3	3	10.4519	0.00265285	2.08086	DLKP	DLKP-A10	Peroxiredoxin-2 OS=Homo sapiens OX=9606 GN=PRDX2 PE=1 SV=5	9.32891e+06	1.00561e+07	9.12492e+06	7.31512e+06	7.72619e+06	8.74913e+06	6.67727e+06	4.54418e+06	3.46251e+06	4.58994e+06	6.46707e+06	4.19444e+06	4.39967e+06	3.94703e+06	5.35433e+06	9.50332e+06	7.93015e+06	4.89465e+06	5.08382e+06	4.56701e+06	1	0.834461	0.515047	0.534952	0.48057
P31150	3	3	12.5233	0.0026881	1.50929	DLKP	DLKP-A	Rab GDP dissociation inhibitor alpha OS=Homo sapiens OX=9606 GN=GDI1 PE=1 SV=2	3.82624e+06	4.3949e+06	3.5121e+06	3.13997e+06	3.42086e+06	4.09999e+06	2.85004e+06	2.34725e+06	2.57671e+06	2.58155e+06	2.8148e+06	2.93587e+06	3.53711e+06	3.27344e+06	3.97296e+06	3.91108e+06	3.55361e+06	2.59133e+06	2.77741e+06	3.5945e+06	1	0.9086	0.662562	0.710139	0.919057
Q9HBK9	3	3	7.92573	0.00286901	3.8138	DLKP-A10	DLKP-A2B	Arsenite methyltransferase OS=Homo sapiens OX=9606 GN=AS3MT PE=1 SV=3	294982	194012	142608	38659.2	80029.1	82033.4	146265	57540.4	79592.5	85645.3	117654	103091	292915	210255	262342	210534	66907.2	94466.1	102130	255171	1	0.317798	0.448697	0.485101	1.21202
P31946	3	3	11.3491	0.00288859	2.72074	DLKP	DLKP-A	14-3-3 protein beta/alpha OS=Homo sapiens OX=9606 GN=YWHAB PE=1 SV=3	2.12123e+07	1.98569e+07	2.48421e+07	1.54764e+07	1.71205e+07	1.66675e+07	8.62772e+06	7.88118e+06	7.71665e+06	1.14055e+07	1.08412e+07	8.11389e+06	1.32732e+07	1.26936e+07	3.06702e+07	2.19705e+07	1.64215e+07	8.07519e+06	1.01202e+07	1.8879e+07	1	0.747433	0.367547	0.460628	0.859291
P13861	3	3	10.5542	0.00296846	2.21065	DLKP	DLKP-A2B	cAMP-dependent protein kinase type II-alpha regulatory subunit OS=Homo sapiens OX=9606 GN=PRKAR2A PE=1 SV=2	965475	767481	651557	341704	318751	418195	510437	369784	346869	614841	638563	469809	581494	579888	912954	794838	359550	409030	574404	691445	1	0.452356	0.514608	0.722668	0.86992
O60264	3	3	9.29011	0.00303586	3.07632	DLKP-A	DLKP-A2B	SWI/SNF-related matrix-associated actin-dependent regulator of chromatin subfamily A member 5 OS=Homo sapiens OX=9606 GN=SMARCA5 PE=1 SV=1	215303	156811	365003	168179	164992	180045	422915	588375	567524	523709	262678	387681	401464	423947	333094	245706	171072	526271	391356	386168	1	0.696248	2.14188	1.59278	1.57167
Q8N1F7	3	3	9.44443	0.00305637	1.53656	DLKP-A5F	DLKP	Nuclear pore complex protein Nup93 OS=Homo sapiens OX=9606 GN=NUP93 PE=1 SV=2	321072	214672	298992	309074	325739	315024	327628	301958	271635	415349	453855	413414	401140	432257	368295	278245	316612	300407	427539	400564	1	1.13789	1.07965	1.53656	1.43961
O43242	3	3	9.79801	0.00311406	1.73365	DLKP	DLKP-A5F	26S proteasome non-ATPase regulatory subunit 3 OS=Homo sapiens OX=9606 GN=PSMD3 PE=1 SV=2	1.53794e+06	1.7021e+06	1.2348e+06	1.08787e+06	991176	1.2126e+06	947007	871702	812221	666838	931781	982552	1.04315e+06	958144	1.0112e+06	1.49161e+06	1.09722e+06	876977	860390	1.00417e+06	1	0.735591	0.587939	0.576819	0.673208
O75822	3	3	6.99166	0.00311956	1.63596	DLKP	DLKP-A10	Eukaryotic translation initiation factor 3 subunit J OS=Homo sapiens OX=9606 GN=EIF3J PE=1 SV=2	237764	316707	280450	175889	205011	164500	187345	157378	235563	266109	252464	290803	159403	154771	196181	278307	181800	193428	269792	170118	1	0.653236	0.695018	0.969404	0.611261
O00232	3	3	9.59369	0.00312447	1.7941	DLKP-A10	DLKP-A2B	26S proteasome non-ATPase regulatory subunit 12 OS=Homo sapiens OX=9606 GN=PSMD12 PE=1 SV=3	253621	305851	254564	227381	168003	184737	258721	173580	201333	205721	272025	250117	348650	338164	353981	271346	193374	211211	242621	346932	1	0.712648	0.778385	0.894142	1.27856
P13693	3	3	9.78679	0.00319332	1.80938	DLKP-A5F	DLKP-A10	Translationally-controlled tumor protein OS=Homo sapiens OX=9606 GN=TPT1 PE=1 SV=1	5.31952e+06	4.52252e+06	6.51581e+06	4.72174e+06	4.49795e+06	3.8082e+06	3.38145e+06	4.96481e+06	4.31697e+06	5.82655e+06	5.49679e+06	6.38076e+06	3.17437e+06	3.60446e+06	3.00578e+06	5.45262e+06	4.34263e+06	4.22108e+06	5.90137e+06	3.26153e+06	1	0.796431	0.774138	1.0823	0.59816
Q8IY81	3	3	11.0527	0.00336562	1.86361	DLKP-A2B	DLKP	pre-rRNA 2'-O-ribose RNA methyltransferase FTSJ3 OS=Homo sapiens OX=9606 GN=FTSJ3 PE=1 SV=2	706801	871754	798602	1.47735e+06	1.46871e+06	1.48404e+06	1.17108e+06	1.09075e+06	1.04321e+06	890877	1.50539e+06	1.37877e+06	1.04249e+06	1.08198e+06	951727	792386	1.4767e+06	1.10168e+06	1.25835e+06	1.0254e+06	1	1.86361	1.39033	1.58805	1.29406
P13804	3	3	10.0662	0.00350575	1.50593	DLKP-A2B	DLKP-A	Electron transfer flavoprotein subunit alpha, mitochondrial OS=Homo sapiens OX=9606 GN=ETFA PE=1 SV=1	2.42198e+06	2.52937e+06	2.33464e+06	2.97048e+06	3.17089e+06	3.36697e+06	2.42284e+06	2.06348e+06	1.82762e+06	2.62571e+06	3.27521e+06	2.50764e+06	2.91838e+06	2.71892e+06	2.97455e+06	2.42866e+06	3.16944e+06	2.10465e+06	2.80285e+06	2.87061e+06	1	1.30502	0.866586	1.15407	1.18197
O60832	3	3	7.31903	0.00351776	1.93232	DLKP	DLKP-A2B	H/ACA ribonucleoprotein complex subunit DKC1 OS=Homo sapiens OX=9606 GN=DKC1 PE=1 SV=3	404403	366273	530890	209702	232996	230879	294997	389268	374803	223672	331287	327288	272100	266448	278631	433855	224526	353023	294082	272393	1	0.517513	0.813688	0.677835	0.627843
O14617	3	3	10.5774	0.00358446	5.68868	DLKP-A2B	DLKP-A10	AP-3 complex subunit delta-1 OS=Homo sapiens OX=9606 GN=AP3D1 PE=1 SV=1	1.05149e+06	1.11751e+06	1.46373e+06	8.65392e+06	3.06967e+06	6.02719e+06	1.22361e+06	2.58797e+06	1.58694e+06	1.12018e+06	1.95498e+06	3.55034e+06	1.00406e+06	1.0345e+06	1.08181e+06	1.21091e+06	5.91693e+06	1.79951e+06	2.2085e+06	1.04012e+06	1	4.88634	1.48608	1.82383	0.858959
Q9NZZ3	3	3	7.46426	0.00365775	1.72518	DLKP-A	DLKP-A2B	Charged multivesicular body protein 5 OS=Homo sapiens OX=9606 GN=CHMP5 PE=1 SV=1	1.57941e+06	1.80601e+06	1.77602e+06	1.35177e+06	1.34872e+06	1.20827e+06	2.42283e+06	2.11533e+06	2.20513e+06	1.81513e+06	2.34991e+06	2.39134e+06	1.84944e+06	1.49855e+06	1.09152e+06	1.72048e+06	1.30292e+06	2.24777e+06	2.18546e+06	1.47984e+06	1	0.7573	1.30648	1.27026	0.860131
O75436	3	3	6.80706	0.00376379	1.76248	DLKP-A2B	DLKP-A	Vacuolar protein sorting-associated protein 26A OS=Homo sapiens OX=9606 GN=VPS26A PE=1 SV=2	876432	881053	816049	1.18075e+06	1.36848e+06	1.31857e+06	935658	681254	577615	1.00367e+06	1.08748e+06	837902	928952	907083	904058	857845	1.28927e+06	731509	976354	913365	1	1.50291	0.852729	1.13815	1.06472
Q02543	3	3	5.8744	0.00382634	1.64463	DLKP	DLKP-A2B	60S ribosomal protein L18a OS=Homo sapiens OX=9606 GN=RPL18A PE=1 SV=2	333620	402811	351502	205168	212881	243457	321359	246524	341669	259080	321470	255051	217175	247867	255347	362644	220502	303184	278534	240130	1	0.608039	0.836037	0.768063	0.662163
Q99471	3	3	11.0369	0.00384091	2.14503	DLKP-A2B	DLKP-A	Prefoldin subunit 5 OS=Homo sapiens OX=9606 GN=PFDN5 PE=1 SV=2	1.31019e+06	1.86891e+06	1.29946e+06	2.21433e+06	1.6821e+06	1.58661e+06	802095	900759	853308	1.67374e+06	1.27734e+06	1.00624e+06	879966	1.0653e+06	1.1779e+06	1.49285e+06	1.82768e+06	852054	1.31911e+06	1.04106e+06	1	1.22429	0.570756	0.883616	0.697361
P78417	3	3	7.84387	0.00416356	1.64389	DLKP-A2B	DLKP-A	Glutathione S-transferase omega-1 OS=Homo sapiens OX=9606 GN=GSTO1 PE=1 SV=2	5.74761e+06	5.85604e+06	4.58903e+06	6.62187e+06	6.83935e+06	7.18152e+06	5.00851e+06	4.01029e+06	3.53849e+06	4.88186e+06	5.20398e+06	4.08789e+06	5.28007e+06	4.96094e+06	5.36311e+06	5.39756e+06	6.88091e+06	4.18576e+06	4.72458e+06	5.20138e+06	1	1.27482	0.775491	0.875317	0.963653
Q8IWA0	3	3	9.30929	0.00448019	1.82608	DLKP-A5F	DLKP	WD repeat-containing protein 75 OS=Homo sapiens OX=9606 GN=WDR75 PE=1 SV=1	738277	639947	1.01772e+06	826336	811332	878869	1.10582e+06	1.15268e+06	1.20012e+06	1.1631e+06	1.32145e+06	1.89066e+06	1.12065e+06	1.29998e+06	1.23315e+06	798649	838846	1.15287e+06	1.4584e+06	1.21793e+06	1	1.05033	1.44353	1.82608	1.52498
Q9HB71	3	3	8.27973	0.00449222	1.68201	DLKP	DLKP-A	Calcyclin-binding protein OS=Homo sapiens OX=9606 GN=CACYBP PE=1 SV=2	1.57191e+06	1.78184e+06	1.57319e+06	932486	1.23399e+06	1.23927e+06	1.01143e+06	968640	949119	957170	1.32156e+06	1.01778e+06	954906	1.08847e+06	1.23447e+06	1.64231e+06	1.13525e+06	976398	1.09884e+06	1.09262e+06	1	0.691251	0.594527	0.669081	0.665292
Q9UKG1	3	3	8.38434	0.00454446	1.81451	DLKP-A10	DLKP	DCC-interacting protein 13-alpha OS=Homo sapiens OX=9606 GN=APPL1 PE=1 SV=1	550365	359197	418281	692281	748518	664939	824618	580610	713384	618714	744564	632510	913399	775018	720973	442614	701913	706204	665262	803130	1	1.58583	1.59553	1.50303	1.81451
Q9UQ35	3	3	12.3755	0.00475486	1.80004	DLKP-A10	DLKP	Serine/arginine repetitive matrix protein 2 OS=Homo sapiens OX=9606 GN=SRRM2 PE=1 SV=2	788012	765869	593535	651092	793891	921650	1.08925e+06	774596	905495	1.13752e+06	1.07312e+06	944605	1.13321e+06	1.47801e+06	1.25422e+06	715805	788878	923113	1.05175e+06	1.28848e+06	1	1.10208	1.28961	1.46932	1.80004
P05091	3	3	10.0802	0.0048098	14.3099	DLKP	DLKP-A5F	Aldehyde dehydrogenase, mitochondrial OS=Homo sapiens OX=9606 GN=ALDH2 PE=1 SV=2	638992	361404	523309	104169	180379	250292	215849	63711.8	155757	37856	19364.9	49258.4	28326.6	12552.3	153556	507902	178280	145106	35493.1	64811.6	1	0.351013	0.285697	0.0698818	0.127607
P52209	3	3	6.94438	0.00524554	1.56784	DLKP-A2B	DLKP	6-phosphogluconate dehydrogenase, decarboxylating OS=Homo sapiens OX=9606 GN=PGD PE=1 SV=3	7.5074e+06	8.06875e+06	7.02686e+06	1.25821e+07	1.08178e+07	1.20379e+07	1.06324e+07	8.27144e+06	8.44974e+06	1.35167e+07	9.77004e+06	9.92124e+06	9.2278e+06	9.07938e+06	9.39788e+06	7.53434e+06	1.18126e+07	9.11785e+06	1.10693e+07	9.23502e+06	1	1.56784	1.21017	1.46918	1.22572
O00567	3	3	10.1294	0.00568327	1.80037	DLKP-A5F	DLKP-A2B	Nucleolar protein 56 OS=Homo sapiens OX=9606 GN=NOP56 PE=1 SV=4	1.37669e+06	1.33161e+06	2.07235e+06	1.24375e+06	1.33183e+06	1.31012e+06	1.79733e+06	2.3962e+06	2.39147e+06	1.92194e+06	2.33924e+06	2.73454e+06	2.00478e+06	1.95072e+06	1.83767e+06	1.59355e+06	1.29523e+06	2.195e+06	2.33191e+06	1.93106e+06	1	0.812799	1.37743	1.46334	1.2118
P55884	3	3	8.9554	0.00596311	1.58757	DLKP	DLKP-A2B	Eukaryotic translation initiation factor 3 subunit B OS=Homo sapiens OX=9606 GN=EIF3B PE=1 SV=3	429028	341746	329410	247365	223692	221942	273539	229144	282011	245390	322323	279550	314794	309256	271860	366728	231000	261565	282421	298637	1	0.629893	0.713239	0.77011	0.814328
O00330	3	3	7.48564	0.00621855	1.69856	DLKP-A	DLKP	Pyruvate dehydrogenase protein X component, mitochondrial OS=Homo sapiens OX=9606 GN=PDHX PE=1 SV=3	143945	112962	102219	112734	133519	126158	222228	191561	196210	136104	167147	161268	189083	154736	124725	119709	124137	203333	154840	156181	1	1.03699	1.69856	1.29347	1.30468
O14910	3	3	7.86186	0.0064597	2.70435	DLKP-A5F	DLKP-A2B	Protein lin-7 homolog A OS=Homo sapiens OX=9606 GN=LIN7A PE=1 SV=2	119719	84167.2	79014.1	41455.2	63909.4	63172.2	133190	156030	130094	146044	163736	146002	75656.6	193038	176242	94300	56178.9	139771	151927	148312	1	0.595747	1.4822	1.61111	1.57277
P49321	3	3	12.117	0.00928911	1.59143	DLKP-A5F	DLKP	Nuclear autoantigenic sperm protein OS=Homo sapiens OX=9606 GN=NASP PE=1 SV=2	4.38752e+06	3.16332e+06	2.84391e+06	4.02997e+06	4.27528e+06	4.08314e+06	5.67686e+06	4.26693e+06	4.45e+06	5.42741e+06	5.75883e+06	5.3563e+06	4.21538e+06	3.40058e+06	3.2591e+06	3.46492e+06	4.12946e+06	4.79793e+06	5.51418e+06	3.62502e+06	1	1.19179	1.38472	1.59143	1.04621
Q9Y2J8	3	3	9.38575	0.0117624	6110.96	DLKP-A2B	DLKP	Protein-arginine deiminase type-2 OS=Homo sapiens OX=9606 GN=PADI2 PE=1 SV=2	0	352.355	416.203	1.45477e+06	1.61435e+06	1.6275e+06	401816	343566	295787	10918	0	101.203	3.44749	514.47	55695.4	256.186	1.56554e+06	347056	3673.08	18737.8	1	6110.96	1354.7	14.3376	73.1413
Q14258	3	3	9.56719	0.0159204	1.5602	DLKP-A10	DLKP-A5F	E3 ubiquitin/ISG15 ligase TRIM25 OS=Homo sapiens OX=9606 GN=TRIM25 PE=1 SV=2	91285.9	92931	89928.5	76817.5	102485	114638	111336	88178.8	88693.2	81944	71155.5	77679.7	131296	111365	117401	91381.8	97980.2	96069.5	76926.4	120020	1	1.07221	1.0513	0.841813	1.3134
Q9H4A4	3	3	8.2906	0.023957	2.00589	DLKP-A2B	DLKP-A5F	Aminopeptidase B OS=Homo sapiens OX=9606 GN=RNPEP PE=1 SV=2	193455	170887	113254	156475	184290	211722	173300	110604	145842	75708	108565	91160	164609	117278	166391	159199	184162	143249	91810.9	149426	1	1.15681	0.89981	0.576706	0.938613
O00429	3	3	8.84988	0.034279	1.5478	DLKP-A5F	DLKP-A10	Dynamin-1-like protein OS=Homo sapiens OX=9606 GN=DNM1L PE=1 SV=2	667511	775493	560142	878504	648339	687619	666852	820982	769618	786926	917869	714799	458973	634087	470186	667715	738154	752484	806531	521082	1	1.10549	1.12695	1.2079	0.780395
Q96R05	2	2	5.34142	0	Infinity	DLKP	DLKP-A2B	Retinoid-binding protein 7 OS=Homo sapiens OX=9606 GN=RBP7 PE=1 SV=1	908094	547616	674121	0	0	0	0	0	0	0	0	0	0	0	0	709944	0	0	0	0	1	0	0	0	0
O43609	2	2	4.83749	1.22125e-15	Infinity	DLKP-A	DLKP	Protein sprouty homolog 1 OS=Homo sapiens OX=9606 GN=SPRY1 PE=1 SV=2	0	0	0	58068.6	82326.7	94466.5	83711.7	78526.2	80004.4	30415.4	24610.9	20336.8	69317.4	59531	54938.2	0	78287.3	80747.4	25121	61262.2	#DIV/0!	#DIV/0!	#DIV/0!	#DIV/0!	#DIV/0!
P08575	2	2	6.30762	2.66454e-15	Infinity	DLKP-A10	DLKP	Receptor-type tyrosine-protein phosphatase C OS=Homo sapiens OX=9606 GN=PTPRC PE=1 SV=3	0	0	0	106818	178096	192308	145353	154199	137862	113369	166290	123204	189266	180207	148506	0	159074	145805	134288	172660	#DIV/0!	#DIV/0!	#DIV/0!	#DIV/0!	#DIV/0!
P28906	2	2	6.74793	2.20756e-11	83.2312	DLKP	DLKP-A2B	Hematopoietic progenitor cell antigen CD34 OS=Homo sapiens OX=9606 GN=CD34 PE=1 SV=2	7.81004e+06	6.56471e+06	6.85237e+06	72583.5	92684.1	89770.3	2.66903e+06	2.68205e+06	2.24412e+06	1.12318e+06	1.1439e+06	909333	1.38989e+06	1.03047e+06	1.40944e+06	7.07571e+06	85012.6	2.53173e+06	1.0588e+06	1.2766e+06	1	0.0120147	0.357806	0.149639	0.18042
P18754	2	2	6.83894	4.8949e-08	Infinity	DLKP-A	DLKP-A2B	Regulator of chromosome condensation OS=Homo sapiens OX=9606 GN=RCC1 PE=1 SV=1	6260.13	5327.62	50908.6	0	0	0	208471	123897	419670	10679.9	4914.03	76891.4	62474.2	54843.6	81406.2	20832.1	0	250679	30828.4	66241.3	1	0	12.0333	1.47985	3.17977
Q16595	2	2	8.4019	7.66986e-08	2.27522	DLKP	DLKP-A5F	Frataxin, mitochondrial OS=Homo sapiens OX=9606 GN=FXN PE=1 SV=2	1.08485e+06	1.15242e+06	1.16072e+06	747378	758550	856004	745421	683630	683931	477310	506757	509408	692258	619462	620165	1.13266e+06	787310	704327	497825	643962	1	0.695097	0.621834	0.439518	0.568538
Q8IYK4	2	2	4.18321	9.96686e-08	6.36336	DLKP	DLKP-A10	Procollagen galactosyltransferase 2 OS=Homo sapiens OX=9606 GN=COLGALT2 PE=1 SV=1	381293	360832	395892	94677.2	122810	110428	71681.4	59704.3	53645.9	140083	89991.4	114640	65566.6	57142.1	56130.5	379339	109305	61677.2	114905	59613	1	0.288146	0.162591	0.302907	0.15715
Q12756	2	2	3.92179	2.33368e-07	1875.29	DLKP	DLKP-A10	Kinesin-like protein KIF1A OS=Homo sapiens OX=9606 GN=KIF1A PE=1 SV=2	168556	492093	368825	9195.47	21770	29781.2	437.275	329.297	584.409	149.148	374.641	1059.14	86.1448	304.032	158.79	343158	20248.9	450.327	527.644	182.989	1	0.0590075	0.0013123	0.00153761	0.00053325
Q86XZ4	2	2	6.04231	3.78157e-07	3.0871	DLKP-A5F	DLKP-A2B	Spermatogenesis-associated serine-rich protein 2 OS=Homo sapiens OX=9606 GN=SPATS2 PE=1 SV=1	127962	103025	112702	44377.8	47952.4	51922	108233	123382	137735	140222	151025	154073	102672	99556	86924.4	114563	48084.1	123117	148440	96384	1	0.419718	1.07467	1.29571	0.841321
Q96SZ5	2	2	6.206	3.88844e-07	3.11396	DLKP	DLKP-A	2-aminoethanethiol dioxygenase OS=Homo sapiens OX=9606 GN=ADO PE=1 SV=2	141035	138266	115740	47635.8	52924.6	61119.3	40341.5	43658.4	42861.3	76253.7	88579.4	73318	52755.9	55759.5	47382	131680	53893.2	42287.1	79383.7	51965.8	1	0.409273	0.321134	0.602851	0.394636
Q96RU3	2	2	4.71503	4.17575e-07	10.3694	DLKP-A	DLKP-A2B	Formin-binding protein 1 OS=Homo sapiens OX=9606 GN=FNBP1 PE=1 SV=2	179515	149006	193507	15015.7	26068.8	24797.2	212097	248646	222409	60742.3	74713	90093.1	131164	110863	87198.3	174010	21960.6	227717	75182.8	109742	1	0.126203	1.30865	0.432061	0.630666
Q13425	2	2	5.23356	4.20427e-07	4.268	DLKP-A10	DLKP-A5F	Beta-2-syntrophin OS=Homo sapiens OX=9606 GN=SNTB2 PE=1 SV=1	108106	80221.4	83501.6	50382.9	50267.8	42594	105255	90621.8	93157.7	30991.2	27956.9	39820.9	142424	149434	129689	90609.7	47748.2	96344.7	32923	140515	1	0.526966	1.06329	0.36335	1.55078
O43865	2	2	6.33645	4.62218e-07	2.84233	DLKP-A2B	DLKP	S-adenosylhomocysteine hydrolase-like protein 1 OS=Homo sapiens OX=9606 GN=AHCYL1 PE=1 SV=2	161309	161005	140753	418609	460680	436902	275072	273300	290626	336735	346389	278873	228592	276652	231148	154356	438730	279666	320666	245464	1	2.84233	1.81183	2.07745	1.59025
Q13427	2	2	4.95587	7.41916e-07	2.63226	DLKP-A10	DLKP	Peptidyl-prolyl cis-trans isomerase G OS=Homo sapiens OX=9606 GN=PPIG PE=1 SV=2	227652	222143	188754	541683	515923	481763	440376	361952	398182	465252	552255	577607	605200	520611	555018	212850	513123	400170	531705	560276	1	2.41073	1.88006	2.49803	2.63226
P61769	2	2	6.20871	7.78435e-07	3.29432	DLKP	DLKP-A10	Beta-2-microglobulin OS=Homo sapiens OX=9606 GN=B2M PE=1 SV=1	443751	385604	302092	193180	238910	227315	153849	149482	155950	255252	292289	267557	115226	109399	118829	377149	219802	153094	271699	114485	1	0.582798	0.405924	0.720403	0.303553
Q9H814	2	2	6.65536	8.11189e-07	1.76142	DLKP-A5F	DLKP	Phosphorylated adapter RNA export protein OS=Homo sapiens OX=9606 GN=PHAX PE=1 SV=1	137800	140935	136292	199089	198659	200915	188204	196309	182813	226967	256773	247297	209587	201881	234984	138342	199554	189109	243679	215484	1	1.44247	1.36696	1.76142	1.55761
O00267	2	2	7.18196	8.42918e-07	27.8523	DLKP	DLKP-A2B	Transcription elongation factor SPT5 OS=Homo sapiens OX=9606 GN=SUPT5H PE=1 SV=1	432678	358754	402748	9752.98	12168.6	20953.9	174556	111829	268994	74128.3	68985.6	116109	325694	242152	225272	398060	14291.8	185126	86407.5	264372	1	0.0359036	0.465071	0.217071	0.664152
Q9BQ69	2	2	6.34101	1.00054e-06	2.72074	DLKP-A10	DLKP	ADP-ribose glycohydrolase MACROD1 OS=Homo sapiens OX=9606 GN=MACROD1 PE=1 SV=2	1.08771e+06	858398	1.03294e+06	1.41424e+06	1.45638e+06	1.30277e+06	2.44196e+06	2.38954e+06	2.09163e+06	2.46955e+06	2.32858e+06	2.55295e+06	3.15356e+06	2.62599e+06	2.32567e+06	993018	1.39113e+06	2.30771e+06	2.45036e+06	2.70174e+06	1	1.40091	2.32394	2.46759	2.72074
Q9GZT3	2	2	10.8478	1.32243e-06	1.87353	DLKP	DLKP-A	SRA stem-loop-interacting RNA-binding protein, mitochondrial OS=Homo sapiens OX=9606 GN=SLIRP PE=1 SV=1	5.02436e+06	4.30072e+06	4.39715e+06	2.87127e+06	2.79532e+06	3.03211e+06	2.64054e+06	2.43733e+06	2.24641e+06	2.73414e+06	2.96253e+06	2.8511e+06	2.49577e+06	2.58145e+06	2.35052e+06	4.57408e+06	2.89957e+06	2.44143e+06	2.84926e+06	2.47591e+06	1	0.633914	0.533753	0.622915	0.541293
P04062	2	2	5.00445	1.40419e-06	5.02303	DLKP	DLKP-A5F	Lysosomal acid glucosylceramidase OS=Homo sapiens OX=9606 GN=GBA PE=1 SV=3	444529	321572	320048	183611	158617	149914	131734	120041	86822.1	79421.3	78222.4	58590.3	78638.8	79824.3	67860.4	362050	164047	112866	72078	75441.1	1	0.453106	0.311741	0.199083	0.208372
P07311	2	2	5.56647	1.71303e-06	2.27591	DLKP-A10	DLKP	Acylphosphatase-1 OS=Homo sapiens OX=9606 GN=ACYP1 PE=1 SV=2	545981	444632	442826	1.05293e+06	1.12554e+06	1.06676e+06	1.08993e+06	1.03992e+06	887131	829252	950741	974450	1.11874e+06	1.12423e+06	1.01941e+06	477813	1.08174e+06	1.00566e+06	918147	1.08746e+06	1	2.26395	2.10471	1.92156	2.27591
Q13907	2	2	8.63663	1.78381e-06	4.43299	DLKP	DLKP-A	Isopentenyl-diphosphate Delta-isomerase 1 OS=Homo sapiens OX=9606 GN=IDI1 PE=1 SV=2	1.59103e+06	1.53456e+06	1.27005e+06	346743	366921	351137	423333	250979	317263	276289	407680	325477	357458	367622	297143	1.46521e+06	354934	330525	336482	340741	1	0.24224	0.225581	0.229647	0.232553
Q15758	2	2	8.93039	2.1149e-06	3.45008	DLKP	DLKP-A	Neutral amino acid transporter B(0) OS=Homo sapiens OX=9606 GN=SLC1A5 PE=1 SV=2	1.71343e+06	1.489e+06	1.45833e+06	588647	646771	550047	397457	548116	405340	504355	674525	530984	519414	573948	606308	1.55359e+06	595155	450304	569955	566557	1	0.383085	0.289848	0.366864	0.364676
Q68CZ2	2	2	4.57462	2.49249e-06	619.895	DLKP-A2B	DLKP	Tensin-3 OS=Homo sapiens OX=9606 GN=TNS3 PE=1 SV=2	288.492	1119.39	73.7132	255184	338757	324492	220743	143422	197369	3091.88	2926.16	664.605	1381.58	380.904	1980.08	493.865	306144	187178	2227.55	1247.52	1	619.895	379.006	4.51044	2.52604
Q9BSH4	2	2	7.7531	2.52499e-06	2.47678	DLKP-A2B	DLKP-A10	Translational activator of cytochrome c oxidase 1 OS=Homo sapiens OX=9606 GN=TACO1 PE=1 SV=1	418203	427518	461419	1.11185e+06	1.10111e+06	953862	414397	476535	398696	401272	444651	436565	408991	512421	357190	435713	1.05561e+06	429876	427496	426201	1	2.42271	0.986602	0.981141	0.978167
Q9NZ45	2	2	8.43267	3.08451e-06	3.50768	DLKP	DLKP-A5F	CDGSH iron-sulfur domain-containing protein 1 OS=Homo sapiens OX=9606 GN=CISD1 PE=1 SV=1	794421	615380	873192	689860	714865	707250	359720	364350	320198	165544	282816	202495	288171	260795	276022	760998	703992	348089	216952	274996	1	0.925091	0.457412	0.285089	0.361362
Q9UHJ6	2	2	7.32785	3.90743e-06	10.2862	DLKP-A10	DLKP	Sedoheptulokinase OS=Homo sapiens OX=9606 GN=SHPK PE=1 SV=3	27191	15964.8	11311.8	32390.7	29106.8	50012.3	139296	89059.9	104567	101825	149757	127050	189040	183879	187347	18155.9	37170	110974	126211	186755	1	2.04727	6.11231	6.95152	10.2862
P08243	2	2	5.31525	4.08959e-06	2.44598	DLKP-A10	DLKP-A2B	Asparagine synthetase [glutamine-hydrolyzing] OS=Homo sapiens OX=9606 GN=ASNS PE=1 SV=4	808121	685830	702059	340928	352098	419710	672759	587280	620982	483675	594139	480648	925347	955354	841030	732003	370912	627007	519487	907244	1	0.506708	0.856563	0.709679	1.2394
P24666	2	2	8.28929	4.24845e-06	1.53189	DLKP	DLKP-A2B	Low molecular weight phosphotyrosine protein phosphatase OS=Homo sapiens OX=9606 GN=ACP1 PE=1 SV=3	3.57187e+06	3.62117e+06	3.46912e+06	2.24497e+06	2.34492e+06	2.37023e+06	3.26646e+06	2.97875e+06	3.13131e+06	2.83225e+06	3.23565e+06	2.95293e+06	2.51449e+06	2.51864e+06	2.74046e+06	3.55405e+06	2.32004e+06	3.12551e+06	3.00694e+06	2.59119e+06	1	0.652788	0.879421	0.84606	0.729081
Q9ULX3	2	2	4.80304	4.28538e-06	2.80504	DLKP-A5F	DLKP	RNA-binding protein NOB1 OS=Homo sapiens OX=9606 GN=NOB1 PE=1 SV=1	52362.7	49448.7	44006	107363	135133	136057	95445.5	93988.8	116604	114645	153200	141180	100656	102656	103110	48605.8	126184	102013	136341	102141	1	2.59607	2.09878	2.80504	2.10141
P61011	2	2	5.92023	4.72359e-06	1.77672	DLKP-A2B	DLKP-A10	Signal recognition particle 54 kDa protein OS=Homo sapiens OX=9606 GN=SRP54 PE=1 SV=1	715842	840541	774119	1.08955e+06	1.04721e+06	1.0827e+06	630028	685622	605045	721063	633150	662771	628771	629077	554181	776834	1.07316e+06	640231	672328	604010	1	1.38145	0.824155	0.865472	0.777528
Q6UXH1	2	2	4.27925	4.89134e-06	6.70728	DLKP	DLKP-A10	Protein disulfide isomerase CRELD2 OS=Homo sapiens OX=9606 GN=CRELD2 PE=1 SV=1	180182	145971	164605	30954.8	46255.4	48489.2	50027.5	46856.7	40135	45660.6	69266.2	44837.8	29566	24491.1	19111	163586	41899.8	45673.1	53254.9	24389.3	1	0.256133	0.279199	0.325546	0.149092
Q92575	2	2	6.50664	4.90039e-06	3.55819	DLKP	DLKP-A2B	UBX domain-containing protein 4 OS=Homo sapiens OX=9606 GN=UBXN4 PE=1 SV=2	954469	615913	740117	184659	241733	222955	343043	370317	306072	351053	347618	386324	512558	467931	452579	770166	216449	339811	361665	477689	1	0.281042	0.441217	0.469593	0.620242
P52758	2	2	6.60537	5.87363e-06	2.00989	DLKP	DLKP-A2B	2-iminobutanoate/2-iminopropanoate deaminase OS=Homo sapiens OX=9606 GN=RIDA PE=1 SV=1	1.32384e+06	1.23002e+06	1.12706e+06	556906	639394	635103	770739	594349	603692	1.0669e+06	1.14337e+06	1.1232e+06	826744	716428	755674	1.22698e+06	610468	656260	1.11116e+06	766282	1	0.497539	0.53486	0.905607	0.624529
P67809	2	2	12.9719	5.87668e-06	1.58008	DLKP	DLKP-A5F	Y-box-binding protein 1 OS=Homo sapiens OX=9606 GN=YBX1 PE=1 SV=3	2.63331e+07	2.368e+07	2.58313e+07	2.00961e+07	2.0207e+07	2.13367e+07	1.71521e+07	1.78604e+07	1.76052e+07	1.4546e+07	1.75483e+07	1.5906e+07	1.64941e+07	1.69869e+07	1.72222e+07	2.52814e+07	2.05466e+07	1.75392e+07	1.60001e+07	1.6901e+07	1	0.812715	0.693759	0.632879	0.668516
P41236	2	2	6.69069	6.22703e-06	2.79079	DLKP	DLKP-A	Protein phosphatase inhibitor 2 OS=Homo sapiens OX=9606 GN=PPP1R2 PE=1 SV=2	260399	243897	197336	109870	116384	127777	83278.4	77089	91043.2	135887	159863	123950	150268	149944	131211	233878	118010	83803.5	139900	143808	1	0.504581	0.358322	0.598177	0.614884
Q0VDF9	2	2	6.68073	6.50996e-06	2.68946	DLKP	DLKP-A10	Heat shock 70 kDa protein 14 OS=Homo sapiens OX=9606 GN=HSPA14 PE=1 SV=1	233899	195580	212685	80061.8	112527	99252.1	136312	130232	166112	151526	141635	152800	82185.4	84334.8	72250.1	214055	97280.4	144219	148654	79590.1	1	0.454465	0.673748	0.694466	0.371821
P09038	2	2	4.86645	6.71312e-06	12.4362	DLKP-A2B	DLKP-A10	Fibroblast growth factor 2 OS=Homo sapiens OX=9606 GN=FGF2 PE=1 SV=3	68226.4	131203	137320	862223	874385	977814	450859	556303	502201	64656.6	131965	121838	106612	69560.7	42094.6	112250	904807	503121	106153	72755.7	1	8.06066	4.48216	0.945686	0.648159
Q6YN16	2	2	6.74078	6.78274e-06	3.15768	DLKP	DLKP-A2B	Hydroxysteroid dehydrogenase-like protein 2 OS=Homo sapiens OX=9606 GN=HSDL2 PE=1 SV=1	344575	292322	317190	87718.3	106837	107593	209463	195744	162115	205937	238314	192094	233838	191607	261084	318029	100716	189107	212115	228843	1	0.316688	0.594623	0.666968	0.719566
Q96CW1	2	2	6.16192	6.82418e-06	2.24578	DLKP	DLKP-A10	AP-2 complex subunit mu OS=Homo sapiens OX=9606 GN=AP2M1 PE=1 SV=2	888055	849590	855705	533771	515151	558515	459789	390675	392522	573731	492910	410976	398528	398968	357268	864450	535812	414329	492539	384921	1	0.61983	0.479297	0.569771	0.445279
Q99729	2	2	5.87254	6.88361e-06	1.90161	DLKP-A	DLKP	Heterogeneous nuclear ribonucleoprotein A/B OS=Homo sapiens OX=9606 GN=HNRNPAB PE=1 SV=2	2.03528e+06	1.83644e+06	1.91474e+06	3.03179e+06	2.81428e+06	2.93312e+06	3.27925e+06	3.61669e+06	4.10766e+06	3.59118e+06	3.60711e+06	3.7982e+06	3.32952e+06	3.32178e+06	4.08428e+06	1.92882e+06	2.92639e+06	3.66787e+06	3.6655e+06	3.57852e+06	1	1.51719	1.90161	1.90038	1.85529
Q13428	2	2	5.59228	7.26521e-06	1.71554	DLKP	DLKP-A	Treacle protein OS=Homo sapiens OX=9606 GN=TCOF1 PE=1 SV=3	323446	322315	318470	232020	219464	203998	192971	190591	178494	183378	237466	213217	307545	309614	290154	321411	218494	187352	211354	302438	1	0.679797	0.582905	0.657581	0.94097
P46109	2	2	9.53725	7.40514e-06	1.88671	DLKP	DLKP-A	Crk-like protein OS=Homo sapiens OX=9606 GN=CRKL PE=1 SV=1	3.27426e+06	3.58405e+06	2.96469e+06	2.09521e+06	2.0489e+06	1.93715e+06	1.91797e+06	1.69765e+06	1.59081e+06	1.9075e+06	2.08748e+06	1.90352e+06	1.98801e+06	1.96632e+06	2.16694e+06	3.27433e+06	2.02709e+06	1.73548e+06	1.96617e+06	2.04042e+06	1	0.619084	0.530024	0.600478	0.623156
Q13541	2	2	7.12477	7.67783e-06	2.37767	DLKP-A10	DLKP	Eukaryotic translation initiation factor 4E-binding protein 1 OS=Homo sapiens OX=9606 GN=EIF4EBP1 PE=1 SV=3	1.42527e+06	1.4191e+06	1.2149e+06	2.13282e+06	2.38179e+06	2.3902e+06	1.98151e+06	1.53284e+06	1.52219e+06	2.20765e+06	2.39724e+06	1.98317e+06	3.26621e+06	3.02175e+06	3.36365e+06	1.35309e+06	2.3016e+06	1.67885e+06	2.19602e+06	3.2172e+06	1	1.701	1.24075	1.62297	2.37767
P84157	2	2	8.13004	7.82373e-06	4.75481	DLKP	DLKP-A2B	Matrix-remodeling-associated protein 7 OS=Homo sapiens OX=9606 GN=MXRA7 PE=1 SV=1	802134	836474	1.08226e+06	139764	245729	186741	478666	627103	556999	516300	617707	520311	730922	562284	683905	906955	190745	554256	551439	659037	1	0.210313	0.611118	0.608011	0.726648
Q96IZ0	2	2	9.38113	9.26859e-06	3.83453	DLKP-A	DLKP-A2B	PRKC apoptosis WT1 regulator protein OS=Homo sapiens OX=9606 GN=PAWR PE=1 SV=1	738280	506326	533722	553100	630904	572530	2.39875e+06	2.3499e+06	1.98683e+06	1.23764e+06	770067	826503	1.26429e+06	983945	1.16427e+06	592776	585511	2.24516e+06	944738	1.1375e+06	1	0.987744	3.78753	1.59375	1.91894
Q9H307	2	2	5.19723	1.06645e-05	2.29122	DLKP	DLKP-A2B	Pinin OS=Homo sapiens OX=9606 GN=PNN PE=1 SV=5	447734	394381	473920	216341	175204	182837	340083	318332	358214	321935	367124	341281	386536	307676	322777	438678	191461	338876	343447	338996	1	0.436449	0.772494	0.782912	0.772767
P21399	2	2	4.42849	1.12575e-05	5.68327	DLKP-A2B	DLKP-A10	Cytoplasmic aconitate hydratase OS=Homo sapiens OX=9606 GN=ACO1 PE=1 SV=3	163664	222451	218934	956413	834220	734802	129499	209149	168891	690328	594063	639547	182667	179718	81977.5	201683	841812	169180	641313	148121	1	4.17393	0.83884	3.1798	0.734424
Q9HCN8	2	2	5.72551	1.13662e-05	2.68517	DLKP	DLKP-A10	Stromal cell-derived factor 2-like protein 1 OS=Homo sapiens OX=9606 GN=SDF2L1 PE=1 SV=2	561670	455600	475579	269783	186645	204556	223314	218431	224164	270662	224740	272973	196761	166979	192221	497616	220328	221970	256125	185320	1	0.442767	0.446066	0.514704	0.372416
P16083	2	2	8.56431	1.18873e-05	40.9449	DLKP-A10	DLKP-A2B	Ribosyldihydronicotinamide dehydrogenase [quinone] OS=Homo sapiens OX=9606 GN=NQO2 PE=1 SV=5	672775	565523	397887	3665.6	16238.9	24087.4	408036	215893	349747	122031	218659	145107	611777	623488	565979	545395	14664	324559	161932	600414	1	0.0268869	0.595089	0.296908	1.10088
Q9H497	2	2	6.18651	1.27473e-05	3.48912	DLKP-A10	DLKP-A2B	Torsin-3A OS=Homo sapiens OX=9606 GN=TOR3A PE=1 SV=1	279382	253070	261005	104588	104694	120744	151714	239964	223719	209659	281235	228489	422870	358133	370497	264486	110009	205132	239794	383833	1	0.415934	0.77559	0.906645	1.45125
Q01628	2	2	8.61909	1.27644e-05	3.22489	DLKP	DLKP-A10	Interferon-induced transmembrane protein 3 OS=Homo sapiens OX=9606 GN=IFITM3 PE=1 SV=2	1.34126e+06	1.5371e+06	1.6584e+06	462861	617048	580465	709103	797052	635195	825716	1.2662e+06	1.0252e+06	403966	504756	498076	1.51225e+06	553458	713783	1.03904e+06	468933	1	0.365982	0.471999	0.68708	0.310088
P46108	2	2	5.73648	1.34924e-05	5.01747	DLKP-A2B	DLKP	Adapter molecule crk OS=Homo sapiens OX=9606 GN=CRK PE=1 SV=2	341305	340266	319555	1.82956e+06	1.55026e+06	1.64331e+06	878109	855600	757357	916135	833668	799034	751957	772744	392731	333709	1.67438e+06	830355	849613	639144	1	5.01747	2.48826	2.54597	1.91527
Q03135	2	2	4.95363	1.35746e-05	628.994	DLKP-A	DLKP-A5F	Caveolin-1 OS=Homo sapiens OX=9606 GN=CAV1 PE=1 SV=4	3282.73	7690.94	4527.34	360.589	4394.08	5661.07	313146	343076	363707	626.346	205.256	789.921	16530.2	18582.8	18340.7	5167	3471.91	339976	540.508	17817.9	1	0.671939	65.7975	0.104608	3.4484
O14737	2	2	6.19695	1.52771e-05	2.06164	DLKP-A5F	DLKP-A2B	Programmed cell death protein 5 OS=Homo sapiens OX=9606 GN=PDCD5 PE=1 SV=3	2.85233e+06	2.44176e+06	2.14327e+06	1.29823e+06	1.26395e+06	1.13124e+06	1.96797e+06	1.60373e+06	1.87821e+06	2.56226e+06	2.41714e+06	2.63509e+06	2.47925e+06	2.42009e+06	2.11829e+06	2.47912e+06	1.23114e+06	1.81664e+06	2.53816e+06	2.33921e+06	1	0.496603	0.732774	1.02382	0.943563
P54105	2	2	7.93228	1.60622e-05	1.80557	DLKP-A10	DLKP	Methylosome subunit pICln OS=Homo sapiens OX=9606 GN=CLNS1A PE=1 SV=1	1.57935e+06	1.67679e+06	1.63817e+06	1.84183e+06	1.83002e+06	1.7386e+06	1.8656e+06	1.71656e+06	1.78264e+06	2.04123e+06	1.51729e+06	1.64342e+06	2.79815e+06	3.00002e+06	3.03885e+06	1.63144e+06	1.80348e+06	1.78827e+06	1.73398e+06	2.94567e+06	1	1.10546	1.09613	1.06286	1.80557
Q99519	2	2	6.07552	1.65464e-05	5.78715	DLKP	DLKP-A10	Sialidase-1 OS=Homo sapiens OX=9606 GN=NEU1 PE=1 SV=1	559032	481548	386496	224600	182131	205061	140780	110431	91819.1	61792.8	136103	81280.5	71204.1	94324.9	81065.2	475692	203931	114344	93058.6	82198.1	1	0.428703	0.240373	0.195628	0.172797
P31350	2	2	5.00546	1.66321e-05	2.11651	DLKP	DLKP-A	Ribonucleoside-diphosphate reductase subunit M2 OS=Homo sapiens OX=9606 GN=RRM2 PE=1 SV=1	545607	520846	492366	404866	473049	398600	209332	245693	281478	237982	281736	238492	353224	310262	282840	519606	425505	245501	252737	315442	1	0.818898	0.472475	0.4864	0.607078
Q6PID6	2	2	8.52709	1.69728e-05	5.57416	DLKP-A5F	DLKP-A2B	Tetratricopeptide repeat protein 33 OS=Homo sapiens OX=9606 GN=TTC33 PE=1 SV=2	166607	138739	123505	35896.1	37948.5	72674.6	138719	112083	110957	248329	316714	251678	153170	165839	160428	142950	48839.7	120586	272240	159812	1	0.341656	0.843554	1.90444	1.11796
Q8IXL7	2	2	4.84745	1.8233e-05	4.56441	DLKP-A	DLKP-A2B	Methionine-R-sulfoxide reductase B3 OS=Homo sapiens OX=9606 GN=MSRB3 PE=1 SV=2	105329	70893.9	76941	20524.7	32773.7	31438	119625	124000	143148	71400.9	53970.5	68486.3	75659.6	67769.9	56814.9	84387.9	28245.5	128924	64619.2	66748.1	1	0.33471	1.52775	0.76574	0.790968
O95168	2	2	5.30771	1.85525e-05	3.71879	DLKP	DLKP-A2B	NADH dehydrogenase [ubiquinone] 1 beta subcomplex subunit 4 OS=Homo sapiens OX=9606 GN=NDUFB4 PE=1 SV=3	977606	1.07286e+06	1.09608e+06	273743	277760	294618	747454	664092	594211	548609	904231	689129	876661	773734	586433	1.04885e+06	282040	668586	713990	745610	1	0.268905	0.637447	0.680736	0.710884
Q7Z7K6	2	2	6.83663	1.90336e-05	2.99437	DLKP-A	DLKP-A2B	Centromere protein V OS=Homo sapiens OX=9606 GN=CENPV PE=1 SV=1	764604	640436	1.0666e+06	725603	686508	669816	1.72211e+06	2.43218e+06	2.07976e+06	1.42589e+06	1.59189e+06	1.81486e+06	1.5357e+06	1.53261e+06	1.40873e+06	823881	693976	2.07802e+06	1.61088e+06	1.49234e+06	1	0.842325	2.52223	1.95524	1.81136
Q9NQ88	2	2	8.75883	1.94069e-05	2.60877	DLKP-A2B	DLKP	Fructose-2,6-bisphosphatase TIGAR OS=Homo sapiens OX=9606 GN=TIGAR PE=1 SV=1	438404	493176	424280	1.09961e+06	1.24761e+06	1.18991e+06	1.10498e+06	770484	862597	756161	1.04209e+06	804545	1.10553e+06	1.05369e+06	1.19561e+06	451953	1.17904e+06	912688	867599	1.11827e+06	1	2.60877	2.01943	1.91966	2.47431
P84095	2	2	7.23093	2.06887e-05	3.09152	DLKP	DLKP-A2B	Rho-related GTP-binding protein RhoG OS=Homo sapiens OX=9606 GN=RHOG PE=1 SV=1	521962	619955	728924	183793	183380	237979	385984	413151	392906	294184	423259	394802	499510	442594	459968	623614	201717	397347	370748	467357	1	0.323465	0.637169	0.594516	0.749434
Q8TED1	2	2	4.4584	2.12916e-05	4.50915	DLKP-A2B	DLKP	Probable glutathione peroxidase 8 OS=Homo sapiens OX=9606 GN=GPX8 PE=1 SV=2	74388.7	50505.4	106732	335042	372444	336952	256172	325120	251386	62828.4	82541.5	105586	180705	152235	127381	77208.7	348146	277559	83651.9	153441	1	4.50915	3.59492	1.08345	1.98735
Q9Y450	2	2	8.7847	2.1366e-05	2.72781	DLKP	DLKP-A2B	HBS1-like protein OS=Homo sapiens OX=9606 GN=HBS1L PE=1 SV=1	458990	323707	376441	126020	167557	131357	224664	295077	233435	181736	200128	196594	300121	288285	284491	386379	141645	251059	192819	290966	1	0.366595	0.649772	0.499042	0.753058
Q8IZ83	2	2	4.95225	2.20555e-05	6.50744	DLKP	DLKP-A5F	Aldehyde dehydrogenase family 16 member A1 OS=Homo sapiens OX=9606 GN=ALDH16A1 PE=1 SV=2	289337	191287	154451	87153.4	115715	108339	60761.9	42036.4	39475.6	36454.9	37736	23401.4	111297	89167.4	76174.1	211692	103736	47424.6	32530.8	92212.7	1	0.490032	0.224027	0.15367	0.435599
Q9UH65	2	2	7.09945	2.23752e-05	1.96421	DLKP-A10	DLKP	Switch-associated protein 70 OS=Homo sapiens OX=9606 GN=SWAP70 PE=1 SV=1	588685	555679	587185	711086	865418	688645	907441	804998	790330	829407	849052	806306	1.23623e+06	1.14216e+06	1.02274e+06	577183	755050	834256	828255	1.13371e+06	1	1.30816	1.44539	1.435	1.96421
O95816	2	2	5.20089	2.28312e-05	1.7626	DLKP	DLKP-A5F	BAG family molecular chaperone regulator 2 OS=Homo sapiens OX=9606 GN=BAG2 PE=1 SV=1	1.93292e+06	1.53342e+06	1.51887e+06	936318	952278	982404	1.08344e+06	1.1422e+06	1.00736e+06	859889	1.0071e+06	961330	1.29593e+06	1.2928e+06	1.24978e+06	1.66173e+06	957000	1.07767e+06	942775	1.2795e+06	1	0.575904	0.648519	0.567344	0.76998
O95470	2	2	6.18505	2.31219e-05	3.2139	DLKP	DLKP-A10	Sphingosine-1-phosphate lyase 1 OS=Homo sapiens OX=9606 GN=SGPL1 PE=1 SV=3	479611	490018	715723	164281	177836	184147	211423	222684	229065	193771	269087	284786	198809	179659	145925	561784	175421	221058	249215	174798	1	0.312257	0.393492	0.443613	0.311148
O95298	2	2	4.89789	2.3432e-05	1.93362	DLKP	DLKP-A2B	NADH dehydrogenase [ubiquinone] 1 subunit C2 OS=Homo sapiens OX=9606 GN=NDUFC2 PE=1 SV=1	266903	230529	272573	126958	140545	130716	188280	180931	162881	202912	215380	193975	217237	183675	177011	256668	132740	177364	204089	192641	1	0.517164	0.691025	0.795148	0.750546
P78310	2	2	5.34968	2.4337e-05	6.19378	DLKP-A	DLKP-A10	Coxsackievirus and adenovirus receptor OS=Homo sapiens OX=9606 GN=CXADR PE=1 SV=1	191885	196606	172221	102109	185881	221621	412590	405392	378609	155601	183220	112204	64818.4	63105.1	65269	186904	169870	398864	150342	64397.5	1	0.908862	2.13406	0.804379	0.344549
Q9NV96	2	2	7.40154	2.46687e-05	3.74037	DLKP	DLKP-A2B	Cell cycle control protein 50A OS=Homo sapiens OX=9606 GN=TMEM30A PE=1 SV=1	456639	313284	368530	84732	103000	116638	185804	166214	150493	134493	154435	143293	159999	154055	103608	379484	101456	167504	144073	139221	1	0.267354	0.441399	0.379656	0.366868
Q15070	2	2	3.85348	2.57161e-05	2.12773	DLKP-A2B	DLKP-A5F	Mitochondrial inner membrane protein OXA1L OS=Homo sapiens OX=9606 GN=OXA1L PE=1 SV=3	221077	175370	218409	251227	257670	259925	159387	183638	134261	117134	127730	116469	142673	158311	154752	204952	256274	159095	120444	151912	1	1.25041	0.776257	0.587672	0.741208
Q99719	2	2	3.97124	2.59729e-05	3.00272	DLKP-A5F	DLKP-A	Septin-5 OS=Homo sapiens OX=9606 GN=SEPTIN5 PE=1 SV=1	172176	217095	202590	110275	137380	146895	66436.1	95183	69750.8	193687	237164	263888	136802	117820	123889	197287	131516	77123.3	231580	126170	1	0.666625	0.390919	1.17382	0.639527
P60763	2	2	5.326	2.93997e-05	1.85358	DLKP	DLKP-A5F	Ras-related C3 botulinum toxin substrate 3 OS=Homo sapiens OX=9606 GN=RAC3 PE=1 SV=1	2.91065e+06	2.48077e+06	2.48493e+06	1.43965e+06	1.43418e+06	1.59538e+06	1.70038e+06	1.42737e+06	1.40338e+06	1.29515e+06	1.55104e+06	1.40307e+06	1.67065e+06	1.44203e+06	1.60871e+06	2.62545e+06	1.48974e+06	1.51038e+06	1.41642e+06	1.57379e+06	1	0.567421	0.575283	0.539496	0.599438
Q15382	2	2	3.63936	3.1253e-05	2.14126	DLKP	DLKP-A10	GTP-binding protein Rheb OS=Homo sapiens OX=9606 GN=RHEB PE=1 SV=1	247716	202932	205396	126991	148809	138877	118149	119020	107793	86230.1	119471	103760	106698	109161	90521.7	218681	138226	114988	103154	102127	1	0.632088	0.525823	0.471708	0.467014
Q6P2E9	2	2	9.62172	3.16404e-05	2.17895	DLKP-A5F	DLKP	Enhancer of mRNA-decapping protein 4 OS=Homo sapiens OX=9606 GN=EDC4 PE=1 SV=1	1.21297e+06	1.55194e+06	1.16162e+06	2.78466e+06	2.8177e+06	2.83796e+06	1.79551e+06	1.44879e+06	1.81618e+06	3.05372e+06	2.60496e+06	2.89701e+06	1.83791e+06	1.61586e+06	1.31978e+06	1.30884e+06	2.81344e+06	1.68683e+06	2.8519e+06	1.59118e+06	1	2.14957	1.2888	2.17895	1.21572
Q6P1N9	2	2	5.8605	3.20253e-05	1.64498	DLKP-A5F	DLKP-A	Putative deoxyribonuclease TATDN1 OS=Homo sapiens OX=9606 GN=TATDN1 PE=1 SV=2	319898	363061	326892	454709	494749	520278	321210	308220	297520	435333	584470	505015	335348	321221	329625	336617	489912	308983	508272	328731	1	1.4554	0.917908	1.50994	0.976574
Q15392	2	2	6.12884	3.37365e-05	2.3524	DLKP	DLKP-A5F	Delta(24)-sterol reductase OS=Homo sapiens OX=9606 GN=DHCR24 PE=1 SV=2	1.93155e+06	1.80028e+06	2.39819e+06	1.30419e+06	1.3788e+06	1.10587e+06	1.17707e+06	1.47802e+06	1.22577e+06	833786	949804	822268	1.1269e+06	1.0353e+06	1.07364e+06	2.04334e+06	1.26295e+06	1.29362e+06	868619	1.07862e+06	1	0.618081	0.63309	0.425097	0.527868
Q15398	2	2	8.61797	3.42124e-05	2.3444	DLKP-A2B	DLKP-A5F	Disks large-associated protein 5 OS=Homo sapiens OX=9606 GN=DLGAP5 PE=1 SV=2	872769	1.1405e+06	929669	1.1939e+06	1.31001e+06	1.51107e+06	734334	922239	768665	568372	570967	573248	914625	1.10473e+06	1.09972e+06	980978	1.33833e+06	808413	570862	1.03969e+06	1	1.36428	0.824088	0.581932	1.05985
Q9NQ29	2	2	6.92932	3.43561e-05	2.58133	DLKP-A10	DLKP	Putative RNA-binding protein Luc7-like 1 OS=Homo sapiens OX=9606 GN=LUC7L PE=1 SV=1	159398	141985	132539	128208	139010	186695	302390	208850	309204	316964	432962	355356	397895	334529	387673	144641	151304	273481	368428	373365	1	1.04607	1.89076	2.54719	2.58133
P62879	2	2	7.79559	3.54556e-05	1.90344	DLKP-A	DLKP	Guanine nucleotide-binding protein G(I)/G(S)/G(T) subunit beta-2 OS=Homo sapiens OX=9606 GN=GNB2 PE=1 SV=3	2.28739e+06	1.876e+06	2.43042e+06	3.03197e+06	2.83753e+06	3.35555e+06	4.55942e+06	4.04913e+06	3.94239e+06	3.82659e+06	4.49926e+06	3.8077e+06	3.81129e+06	3.74257e+06	3.49359e+06	2.19794e+06	3.07502e+06	4.18365e+06	4.04452e+06	3.68248e+06	1	1.39905	1.90344	1.84014	1.67543
P18085	2	2	7.83152	3.56971e-05	2.13024	DLKP-A5F	DLKP-A2B	ADP-ribosylation factor 4 OS=Homo sapiens OX=9606 GN=ARF4 PE=1 SV=3	3.4011e+06	2.89365e+06	3.05888e+06	1.937e+06	1.79502e+06	1.71565e+06	2.86973e+06	2.95563e+06	2.58041e+06	3.25804e+06	4.61289e+06	3.73394e+06	3.16641e+06	3.31943e+06	3.12437e+06	3.11788e+06	1.81589e+06	2.80192e+06	3.86829e+06	3.2034e+06	1	0.582413	0.898664	1.24068	1.02743
P61201	2	2	8.00657	3.61108e-05	1.96076	DLKP-A2B	DLKP	COP9 signalosome complex subunit 2 OS=Homo sapiens OX=9606 GN=COPS2 PE=1 SV=1	1.42869e+06	1.64162e+06	1.4536e+06	2.92351e+06	3.32627e+06	2.6205e+06	2.00513e+06	1.84906e+06	1.68199e+06	2.22806e+06	2.0452e+06	2.31516e+06	2.54417e+06	2.23439e+06	2.18679e+06	1.50797e+06	2.95676e+06	1.84539e+06	2.19614e+06	2.32179e+06	1	1.96076	1.22376	1.45636	1.53968
P49840	2	2	5.27289	3.65421e-05	3.92449	DLKP	DLKP-A2B	Glycogen synthase kinase-3 alpha OS=Homo sapiens OX=9606 GN=GSK3A PE=1 SV=2	243621	258606	282665	55840	63288.6	80870.2	56287.9	79122.8	103850	157686	123781	157092	92547	87941.2	62571.1	261631	66666.2	79753.5	146186	81019.8	1	0.25481	0.304832	0.558751	0.309672
P00491	2	2	10.5096	3.84595e-05	1.97823	DLKP-A2B	DLKP	Purine nucleoside phosphorylase OS=Homo sapiens OX=9606 GN=PNP PE=1 SV=2	1.15336e+06	1.45267e+06	1.08786e+06	2.3208e+06	2.40413e+06	2.58244e+06	1.38203e+06	1.15644e+06	1.45571e+06	1.69618e+06	1.92335e+06	1.79525e+06	1.8641e+06	1.7458e+06	1.93072e+06	1.2313e+06	2.43579e+06	1.33139e+06	1.80492e+06	1.84687e+06	1	1.97823	1.08129	1.46587	1.49994
Q9BRP8	2	2	6.97368	4.34763e-05	2.6571	DLKP-A	DLKP-A2B	Partner of Y14 and mago OS=Homo sapiens OX=9606 GN=PYM1 PE=1 SV=1	89738.3	81190.1	88740.4	36164.4	54539.3	48577.8	139125	123317	107644	102594	101334	105129	79251.7	87952.7	107326	86556.3	46427.2	123362	103019	91510.1	1	0.536381	1.42522	1.19019	1.05723
Q99623	2	2	6.71659	4.36105e-05	2.13784	DLKP-A2B	DLKP	Prohibitin-2 OS=Homo sapiens OX=9606 GN=PHB2 PE=1 SV=2	4.57743e+06	4.09234e+06	4.42821e+06	1.0414e+07	9.21253e+06	8.37482e+06	7.21303e+06	8.36286e+06	6.67427e+06	6.98614e+06	5.53207e+06	6.95293e+06	7.28805e+06	7.05008e+06	6.6733e+06	4.36599e+06	9.33378e+06	7.41672e+06	6.49038e+06	7.00381e+06	1	2.13784	1.69875	1.48658	1.60417
P36507	2	2	7.16433	4.45804e-05	1.72235	DLKP	DLKP-A2B	Dual specificity mitogen-activated protein kinase kinase 2 OS=Homo sapiens OX=9606 GN=MAP2K2 PE=1 SV=1	593662	622723	534883	322127	329680	364986	365582	356349	316052	376069	489398	442273	523148	486499	504187	583756	338931	345994	435914	504611	1	0.580603	0.592703	0.746739	0.864421
A6NDG6	2	2	6.27788	4.64461e-05	2.27883	DLKP-A2B	DLKP-A5F	Glycerol-3-phosphate phosphatase OS=Homo sapiens OX=9606 GN=PGP PE=1 SV=1	568121	534092	480381	722806	777659	746639	590280	470506	466205	332640	372431	281008	583373	566098	484969	527532	749034	508997	328693	544813	1	1.41989	0.964865	0.623078	1.03276
Q3KQU3	2	2	5.49766	4.71698e-05	1.58746	DLKP-A2B	DLKP-A5F	MAP7 domain-containing protein 1 OS=Homo sapiens OX=9606 GN=MAP7D1 PE=1 SV=1	773687	848737	945013	909996	975552	988222	697629	726502	676168	560356	605477	644456	670981	617325	557461	855813	957923	700100	603430	615256	1	1.11931	0.818053	0.705096	0.718914
Q9Y3Z3	2	2	4.97521	4.85761e-05	3.07046	DLKP	DLKP-A5F	Deoxynucleoside triphosphate triphosphohydrolase SAMHD1 OS=Homo sapiens OX=9606 GN=SAMHD1 PE=1 SV=2	275255	226840	183712	116493	168394	159321	136345	117116	113425	62013.6	81548.5	79793.9	101117	90840.8	97310.4	228602	148070	122296	74452	96422.7	1	0.647717	0.534971	0.325684	0.421792
Q13637	2	2	7.01834	5.1604e-05	2.34316	DLKP	DLKP-A5F	Ras-related protein Rab-32 OS=Homo sapiens OX=9606 GN=RAB32 PE=1 SV=3	1.0036e+06	722611	871957	394388	442350	520044	431325	499700	460240	328157	413777	366896	551037	516355	548444	866057	452261	463755	369610	538612	1	0.522206	0.535479	0.426773	0.621913
Q9Y6M9	2	2	4.58591	5.35031e-05	2.61636	DLKP	DLKP-A2B	NADH dehydrogenase [ubiquinone] 1 beta subcomplex subunit 9 OS=Homo sapiens OX=9606 GN=NDUFB9 PE=1 SV=3	484125	336185	457320	165541	173624	149159	406539	350264	322930	462613	402035	351608	411066	322438	445049	425877	162775	359911	405418	392851	1	0.382211	0.845107	0.951962	0.922452
P45877	2	2	4.50916	5.43454e-05	5.87982	DLKP-A2B	DLKP-A10	Peptidyl-prolyl cis-trans isomerase C OS=Homo sapiens OX=9606 GN=PPIC PE=1 SV=1	651617	734534	940057	2.11776e+06	1.71042e+06	1.72848e+06	690538	802970	774761	954182	725539	1.12341e+06	384174	376977	183889	775403	1.85222e+06	756090	934378	315013	1	2.38872	0.975093	1.20502	0.406258
Q9NQR4	2	2	5.78113	5.51028e-05	1.67379	DLKP	DLKP-A	Omega-amidase NIT2 OS=Homo sapiens OX=9606 GN=NIT2 PE=1 SV=1	1.15441e+06	1.00375e+06	885597	605462	607190	637481	699911	574513	544056	610007	653461	601122	932378	856393	942379	1.01458e+06	616711	606160	621530	910383	1	0.607846	0.597447	0.612596	0.897297
Q5JTH9	2	2	5.54759	6.00726e-05	1.84929	DLKP	DLKP-A	RRP12-like protein OS=Homo sapiens OX=9606 GN=RRP12 PE=1 SV=2	371383	322549	356942	245088	244936	249969	175847	219667	172744	212631	233995	184186	179466	203339	205067	350291	246664	189419	210271	195958	1	0.704169	0.540748	0.600274	0.559413
O14490	2	2	6.31228	6.33746e-05	2.25637	DLKP	DLKP-A	Disks large-associated protein 1 OS=Homo sapiens OX=9606 GN=DLGAP1 PE=1 SV=1	781465	722401	669973	569806	435211	501073	361773	313236	288414	699026	579548	550096	546064	446016	512110	724613	502030	321141	609557	501397	1	0.692825	0.443189	0.841217	0.691951
P22033	2	2	4.71656	6.40629e-05	7.65887	DLKP-A	DLKP-A2B	Methylmalonyl-CoA mutase, mitochondrial OS=Homo sapiens OX=9606 GN=MMUT PE=1 SV=4	83000	69280.9	107168	12638.6	29521.6	12163.2	183934	135531	96591.1	62630.4	45955.3	38595.5	127512	99359.8	157831	86483	18107.8	138685	49060.4	128235	1	0.20938	1.60361	0.567284	1.48277
O60568	2	2	5.41007	6.4278e-05	5.50436	DLKP	DLKP-A10	Multifunctional procollagen lysine hydroxylase and glycosyltransferase LH3 OS=Homo sapiens OX=9606 GN=PLOD3 PE=1 SV=1	595629	539884	642660	152464	167272	159514	112377	178043	147469	148211	227410	183223	131391	131211	60446.4	592724	159750	145963	186282	107683	1	0.269518	0.246258	0.31428	0.181674
O95340	2	2	6.1403	6.43573e-05	21.5968	DLKP-A2B	DLKP-A10	Bifunctional 3'-phosphoadenosine 5'-phosphosulfate synthase 2 OS=Homo sapiens OX=9606 GN=PAPSS2 PE=1 SV=2	72693.6	78417.1	46079	173003	305104	321644	215654	168524	223001	158960	242239	217375	20007.8	14092.1	2931.23	65729.9	266584	202393	206191	12343.7	1	4.05574	3.07916	3.13695	0.187794
Q13573	2	2	6.37441	6.5414e-05	2.30925	DLKP-A10	DLKP-A2B	SNW domain-containing protein 1 OS=Homo sapiens OX=9606 GN=SNW1 PE=1 SV=1	295456	244073	286226	116532	152333	142823	277379	268125	350616	173251	177426	204606	352433	340715	257543	275252	137229	298707	185094	316897	1	0.498559	1.08521	0.672455	1.1513
Q9UJW0	2	2	7.26261	6.85255e-05	1.94547	DLKP	DLKP-A5F	Dynactin subunit 4 OS=Homo sapiens OX=9606 GN=DCTN4 PE=1 SV=1	583108	593337	525744	458771	598856	544523	373272	305086	325245	272930	297086	304934	418915	372985	308767	567396	534050	334534	291650	366889	1	0.941229	0.589596	0.514015	0.646618
Q14145	2	2	4.37747	6.8898e-05	3.54541	DLKP-A10	DLKP	Kelch-like ECH-associated protein 1 OS=Homo sapiens OX=9606 GN=KEAP1 PE=1 SV=2	36816.4	41451.9	29324.4	85487.2	89542.8	109019	66993.8	43364.1	46225.9	49098.2	76681.2	49221.5	135119	112530	133811	35864.3	94683.1	52194.6	58333.6	127153	1	2.64004	1.45534	1.62651	3.54541
Q8WVY7	2	2	4.99884	7.16112e-05	1.81998	DLKP-A5F	DLKP	Ubiquitin-like domain-containing CTD phosphatase 1 OS=Homo sapiens OX=9606 GN=UBLCP1 PE=1 SV=2	206730	214845	186539	226814	259810	251521	366861	394336	331652	335052	345211	426494	314517	266844	258071	202705	246049	364283	368919	279811	1	1.21383	1.79711	1.81998	1.38039
Q8WZA9	2	2	7.31261	7.39169e-05	3.11406	DLKP	DLKP-A5F	Immunity-related GTPase family Q protein OS=Homo sapiens OX=9606 GN=IRGQ PE=1 SV=1	523566	484576	359291	342670	322123	303713	256676	221026	222815	104428	166320	168368	280873	284397	255599	455811	322836	233506	146372	273623	1	0.708266	0.512286	0.321124	0.6003
P62333	2	2	6.9272	7.45684e-05	2.78613	DLKP-A2B	DLKP-A5F	26S proteasome regulatory subunit 10B OS=Homo sapiens OX=9606 GN=PSMC6 PE=1 SV=1	758879	1.10928e+06	827982	1.38435e+06	1.07075e+06	1.30554e+06	727580	524517	537282	455314	439579	454882	818188	640247	674757	898713	1.25355e+06	596460	449925	711064	1	1.39483	0.663682	0.500632	0.791202
Q9HD45	2	2	6.04084	7.82329e-05	2.45621	DLKP	DLKP-A10	Transmembrane 9 superfamily member 3 OS=Homo sapiens OX=9606 GN=TM9SF3 PE=1 SV=2	516502	543800	529643	367339	344019	370964	201350	290775	224741	218021	229797	295254	200260	181405	265650	529981	360774	238955	247690	215772	1	0.680729	0.450874	0.467356	0.407131
Q00577	2	2	6.98408	7.85747e-05	2.19506	DLKP-A2B	DLKP	Transcriptional activator protein Pur-alpha OS=Homo sapiens OX=9606 GN=PURA PE=1 SV=2	840356	643367	799984	1.62463e+06	1.53998e+06	1.84825e+06	1.13279e+06	925305	997078	952451	789386	931891	1.2541e+06	1.09175e+06	993258	761236	1.67096e+06	1.01839e+06	891242	1.11303e+06	1	2.19506	1.33781	1.17078	1.46214
Q9Y530	2	2	5.09911	7.87878e-05	8.76411	DLKP-A10	DLKP	ADP-ribose glycohydrolase OARD1 OS=Homo sapiens OX=9606 GN=OARD1 PE=1 SV=2	33938.4	14238.4	37880.1	27996.8	73780.2	30987.4	286399	194307	249878	62574.7	96449.5	126264	238659	223239	292313	28685.6	44254.8	243528	95096.1	251404	1	1.54275	8.48954	3.31511	8.76411
P17050	2	2	7.24305	8.15796e-05	2.45245	DLKP	DLKP-A2B	Alpha-N-acetylgalactosaminidase OS=Homo sapiens OX=9606 GN=NAGA PE=1 SV=2	1.63582e+06	1.53419e+06	1.52058e+06	549577	656598	706439	807321	607240	511337	826451	804456	785528	749158	591407	837464	1.56353e+06	637538	641966	805478	726010	1	0.407755	0.410587	0.515166	0.46434
Q9Y3C1	2	2	4.07066	8.26099e-05	3.18204	DLKP-A5F	DLKP-A2B	Nucleolar protein 16 OS=Homo sapiens OX=9606 GN=NOP16 PE=1 SV=2	44800.3	35655.2	43162.4	14459.6	19359.9	15548.6	35418.7	40677.5	55860.4	42016.9	52048	63026.7	29206.1	29052.8	35933.2	41205.9	16456.1	43985.5	52363.9	31397.4	1	0.399361	1.06746	1.27078	0.761962
P30038	2	2	6.38973	8.45058e-05	5.64921	DLKP	DLKP-A5F	Delta-1-pyrroline-5-carboxylate dehydrogenase, mitochondrial OS=Homo sapiens OX=9606 GN=ALDH4A1 PE=1 SV=3	715154	537137	665764	161037	250990	237797	319933	174434	226662	94901.1	135474	109151	300717	172330	238901	639352	216608	240343	113175	237316	1	0.338793	0.375917	0.177016	0.371182
Q01081	2	2	5.00413	8.84958e-05	1.73762	DLKP	DLKP-A2B	Splicing factor U2AF 35 kDa subunit OS=Homo sapiens OX=9606 GN=U2AF1 PE=1 SV=3	1.38041e+06	1.16671e+06	1.3084e+06	745636	730535	742676	946026	1.18732e+06	1.16377e+06	918590	985405	1.07189e+06	967582	921178	895475	1.28517e+06	739615	1.09904e+06	991961	928079	1	0.5755	0.85517	0.771851	0.722144
Q96C19	2	2	8.5698	8.89932e-05	1.56995	DLKP-A10	DLKP-A2B	EF-hand domain-containing protein D2 OS=Homo sapiens OX=9606 GN=EFHD2 PE=1 SV=1	1.38069e+06	1.16495e+06	1.37868e+06	751952	837492	913581	1.14021e+06	1.218e+06	1.08191e+06	800434	968710	917708	1.35738e+06	1.26218e+06	1.31007e+06	1.30811e+06	834342	1.14671e+06	895617	1.30988e+06	1	0.637822	0.876613	0.684665	1.00135
Q13151	2	2	7.15882	8.93051e-05	1.83792	DLKP-A	DLKP	Heterogeneous nuclear ribonucleoprotein A0 OS=Homo sapiens OX=9606 GN=HNRNPA0 PE=1 SV=1	8.68508e+06	7.25797e+06	8.10411e+06	1.04176e+07	7.95995e+06	8.32759e+06	1.43621e+07	1.54388e+07	1.43958e+07	1.49003e+07	1.16939e+07	1.20975e+07	1.19639e+07	1.13311e+07	1.19635e+07	8.01572e+06	8.90172e+06	1.47322e+07	1.28972e+07	1.17529e+07	1	1.11053	1.83792	1.60899	1.46623
P10599	2	2	7.06337	9.47762e-05	1.9339	DLKP	DLKP-A2B	Thioredoxin OS=Homo sapiens OX=9606 GN=TXN PE=1 SV=3	3.46492e+07	3.58693e+07	3.07019e+07	1.62776e+07	1.78517e+07	1.82108e+07	3.4102e+07	2.48503e+07	2.86824e+07	2.76903e+07	3.48232e+07	3.12215e+07	3.58012e+07	3.17503e+07	3.04764e+07	3.37401e+07	1.74467e+07	2.92116e+07	3.1245e+07	3.2676e+07	1	0.517091	0.865781	0.92605	0.968461
P17900	2	2	5.10073	9.86996e-05	7.79282	DLKP	DLKP-A5F	Ganglioside GM2 activator OS=Homo sapiens OX=9606 GN=GM2A PE=1 SV=4	211157	105341	110320	22923.1	36326.1	34988.2	44820.8	35735.3	28712.7	24045.9	15336.1	15388.6	37441.5	27311.3	19136.1	142272	31412.5	36422.9	18256.9	27963	1	0.220791	0.256008	0.128323	0.196545
Q9BQA1	2	2	3.5591	0.000102038	1.98244	DLKP-A2B	DLKP	Methylosome protein 50 OS=Homo sapiens OX=9606 GN=WDR77 PE=1 SV=1	700663	831990	676579	1.44721e+06	1.43818e+06	1.49428e+06	1.09731e+06	897928	1.03492e+06	727066	999415	908150	1.20987e+06	1.25735e+06	1.09848e+06	736411	1.45989e+06	1.01005e+06	878210	1.18857e+06	1	1.98244	1.37159	1.19255	1.614
Q96B54	2	2	7.23898	0.00010244	2.46173	DLKP	DLKP-A2B	Zinc finger protein 428 OS=Homo sapiens OX=9606 GN=ZNF428 PE=1 SV=2	914342	802386	783809	287057	362768	365939	604999	426564	446236	366896	362880	320705	630494	443086	476560	833512	338588	492600	350160	516713	1	0.406219	0.590993	0.420102	0.619923
Q9UMY4	2	2	3.84723	0.000104301	1.51634	DLKP-A10	DLKP-A5F	Sorting nexin-12 OS=Homo sapiens OX=9606 GN=SNX12 PE=1 SV=4	1.15088e+06	1.22135e+06	1.04891e+06	1.1503e+06	1.08789e+06	1.05423e+06	979096	922244	1.00644e+06	806075	776350	901766	1.33928e+06	1.17847e+06	1.24912e+06	1.14038e+06	1.09747e+06	969260	828064	1.25562e+06	1	0.962372	0.849943	0.726128	1.10105
Q9BZL1	2	2	4.97634	0.000105195	2.77114	DLKP-A	DLKP-A2B	Ubiquitin-like protein 5 OS=Homo sapiens OX=9606 GN=UBL5 PE=1 SV=1	265404	209550	283211	80127.3	115964	130150	284660	355355	264044	266811	266235	280046	348220	284430	245719	252721	108747	301353	271031	292790	1	0.430304	1.19243	1.07245	1.15855
O60684	2	2	7.45681	0.000105783	1.99442	DLKP-A10	DLKP	Importin subunit alpha-7 OS=Homo sapiens OX=9606 GN=KPNA6 PE=1 SV=1	4.2798e+06	4.02801e+06	3.44897e+06	5.16157e+06	4.474e+06	5.04555e+06	5.3572e+06	3.82868e+06	4.17634e+06	6.21804e+06	6.27975e+06	5.39781e+06	7.91431e+06	7.46332e+06	8.07037e+06	3.91893e+06	4.8937e+06	4.45407e+06	5.9652e+06	7.816e+06	1	1.24874	1.13655	1.52215	1.99442
Q9P0L0	2	2	6.68251	0.000108381	1.65699	DLKP-A2B	DLKP	Vesicle-associated membrane protein-associated protein A OS=Homo sapiens OX=9606 GN=VAPA PE=1 SV=3	2.87727e+06	2.2702e+06	2.73739e+06	4.54097e+06	4.44923e+06	4.07492e+06	4.0049e+06	4.53356e+06	4.35922e+06	4.10553e+06	4.09894e+06	4.58227e+06	3.88646e+06	3.79793e+06	3.25097e+06	2.62829e+06	4.35504e+06	4.29923e+06	4.26224e+06	3.64512e+06	1	1.65699	1.63575	1.62168	1.38688
Q7L0Y3	2	2	4.78728	0.000110785	3.19563	DLKP	DLKP-A10	tRNA methyltransferase 10 homolog C OS=Homo sapiens OX=9606 GN=TRMT10C PE=1 SV=2	89506.2	128033	140328	84030	106851	80582.6	50430	88701	63708.1	107124	106123	103143	34564.3	37182.9	40239.2	119289	90487.9	67613	105463	37328.8	1	0.758561	0.566801	0.884102	0.312928
Q07960	2	2	7.55837	0.000114801	6.66224	DLKP-A10	DLKP-A2B	Rho GTPase-activating protein 1 OS=Homo sapiens OX=9606 GN=ARHGAP1 PE=1 SV=1	233504	262162	150665	35548.4	76176.2	62538.5	292954	164001	270975	140264	107298	180175	403742	344037	413204	215444	58087.7	242644	142579	386995	1	0.269619	1.12625	0.661793	1.79627
Q9NP81	2	2	9.53659	0.000115064	2.50993	DLKP	DLKP-A2B	Serine--tRNA ligase, mitochondrial OS=Homo sapiens OX=9606 GN=SARS2 PE=1 SV=1	1.60376e+06	1.26312e+06	1.14494e+06	549752	500781	547848	766503	642611	480104	647445	756751	648624	674709	627799	662554	1.33728e+06	532793	629739	684274	655021	1	0.398417	0.470912	0.511692	0.489817
Q8TCT9	2	2	7.83203	0.000117625	2.51884	DLKP-A2B	DLKP-A10	Minor histocompatibility antigen H13 OS=Homo sapiens OX=9606 GN=HM13 PE=1 SV=1	694567	670842	761283	1.04013e+06	1.1217e+06	915993	563116	920140	797632	713870	808635	886809	417836	400619	403462	708897	1.02594e+06	760296	803105	407306	1	1.44723	1.07251	1.13289	0.574562
P40855	2	2	4.97247	0.000118648	2.67054	DLKP	DLKP-A	Peroxisomal biogenesis factor 19 OS=Homo sapiens OX=9606 GN=PEX19 PE=1 SV=1	272425	219703	222099	177933	157399	171994	67056.3	107282	93108.5	107423	151128	112071	97748.8	114499	116822	238076	169109	89148.9	123540	109690	1	0.710315	0.374456	0.518912	0.460735
O96013	2	2	5.45812	0.000119402	2.06718	DLKP	DLKP-A2B	Serine/threonine-protein kinase PAK 4 OS=Homo sapiens OX=9606 GN=PAK4 PE=1 SV=1	97929.3	95199.2	101778	38433.8	49476.5	54750.7	64156.6	56031.2	63141.8	64465.4	72329.7	69035.1	73709.6	77681.8	62248.9	98302.2	47553.7	61109.9	68610.1	71213.4	1	0.48375	0.621653	0.69795	0.724433
Q86VY4	2	2	8.013	0.000120944	3.42978	DLKP	DLKP-A	Testis-specific Y-encoded-like protein 5 OS=Homo sapiens OX=9606 GN=TSPYL5 PE=1 SV=2	315683	262212	215068	114085	162021	169936	90681.3	58271.9	82246.3	127526	185986	123278	87891.4	78393.8	89697.1	264321	148681	77066.5	145597	85327.4	1	0.5625	0.291564	0.550833	0.322817
Q9BY43	2	2	5.54847	0.000121243	1.70541	DLKP	DLKP-A5F	Charged multivesicular body protein 4a OS=Homo sapiens OX=9606 GN=CHMP4A PE=1 SV=3	716636	884437	773836	474216	483987	530334	623383	490278	533327	412722	531065	448787	732069	735326	772804	791636	496179	548996	464192	746733	1	0.626777	0.693495	0.58637	0.943278
P36542	2	2	4.9412	0.000126993	2.50244	DLKP-A	DLKP-A2B	ATP synthase subunit gamma, mitochondrial OS=Homo sapiens OX=9606 GN=ATP5F1C PE=1 SV=1	173954	118317	124227	55436.9	67273.6	72423.6	181097	154753	152461	143797	137193	138130	143349	118864	100912	138833	65044.7	162770	139707	121042	1	0.468511	1.17242	1.00629	0.871853
O60884	2	2	7.87213	0.000127968	2.12543	DLKP-A2B	DLKP-A10	DnaJ homolog subfamily A member 2 OS=Homo sapiens OX=9606 GN=DNAJA2 PE=1 SV=1	1.871e+06	2.02368e+06	1.77064e+06	3.70583e+06	3.78067e+06	3.78715e+06	1.71993e+06	2.21899e+06	1.46674e+06	2.81416e+06	2.99448e+06	2.29593e+06	1.88612e+06	1.9379e+06	1.48017e+06	1.88844e+06	3.75788e+06	1.80189e+06	2.70152e+06	1.76806e+06	1	1.98994	0.954167	1.43056	0.936256
P08962	2	2	4.89097	0.000128161	2.24209	DLKP-A	DLKP-A5F	CD63 antigen OS=Homo sapiens OX=9606 GN=CD63 PE=1 SV=2	319375	313675	286208	194867	229336	249317	269187	350067	320287	107396	179426	132225	154132	172610	173244	306419	224507	313181	139682	166662	1	0.732678	1.02207	0.455854	0.543902
O95163	2	2	7.78816	0.000130573	2.68742	DLKP-A10	DLKP-A2B	Elongator complex protein 1 OS=Homo sapiens OX=9606 GN=ELP1 PE=1 SV=3	220417	314590	244605	131820	167938	133627	232476	212867	230805	229904	265301	200535	351293	348689	464704	259870	144461	225383	231913	388229	1	0.555898	0.867289	0.892419	1.49393
Q9NRZ9	2	2	5.25709	0.000138669	5.27857	DLKP-A5F	DLKP-A2B	Lymphoid-specific helicase OS=Homo sapiens OX=9606 GN=HELLS PE=1 SV=1	77084.3	91279.8	103405	20574	46461.4	40475.5	122192	134417	114311	150086	210359	207058	125446	98403.4	73005.6	90589.8	35837	123640	189168	98951.7	1	0.395596	1.36483	2.08818	1.09231
P04080	2	2	8.25589	0.000141915	2.63539	DLKP	DLKP-A	Cystatin-B OS=Homo sapiens OX=9606 GN=CSTB PE=1 SV=2	4.70949e+06	3.3873e+06	3.22809e+06	1.54987e+06	1.9656e+06	1.89092e+06	1.60012e+06	1.25848e+06	1.43864e+06	1.96708e+06	1.73285e+06	1.22877e+06	1.42514e+06	1.46161e+06	1.42705e+06	3.77496e+06	1.80213e+06	1.43241e+06	1.6429e+06	1.43793e+06	1	0.477391	0.379451	0.435209	0.380914
Q9NX40	2	2	4.61998	0.000144391	1.52452	DLKP-A2B	DLKP-A5F	OCIA domain-containing protein 1 OS=Homo sapiens OX=9606 GN=OCIAD1 PE=1 SV=1	271235	287327	313410	389148	378682	410241	259709	291410	236440	243192	258262	271297	337409	318954	298164	290657	392690	262520	257584	318176	1	1.35104	0.903194	0.886211	1.09468
Q16401	2	2	3.85801	0.000147253	2.46072	DLKP-A5F	DLKP-A2B	26S proteasome non-ATPase regulatory subunit 5 OS=Homo sapiens OX=9606 GN=PSMD5 PE=1 SV=3	135256	185740	132712	64463.8	91098.2	69051.8	139443	146223	157756	152925	210739	189047	159285	184204	157744	151236	74871.3	147807	184237	167078	1	0.495062	0.977327	1.21821	1.10475
P38159	2	2	4.9137	0.000153555	2.35233	DLKP	DLKP-A2B	RNA-binding motif protein, X chromosome OS=Homo sapiens OX=9606 GN=RBMX PE=1 SV=3	961530	872643	809555	351887	387860	384128	635368	446360	533584	495702	312954	328694	647483	565628	651213	881242	374625	538437	379117	621441	1	0.42511	0.610998	0.430207	0.705188
P35659	2	2	4.98013	0.000157716	2.503	DLKP	DLKP-A2B	Protein DEK OS=Homo sapiens OX=9606 GN=DEK PE=1 SV=1	324541	338283	386659	113851	157024	148415	284983	235242	304009	207943	267091	250365	197752	165761	235207	349828	139763	274744	241800	199574	1	0.39952	0.785371	0.691197	0.570491
O95834	2	2	4.75776	0.000166619	16.4754	DLKP	DLKP-A2B	Echinoderm microtubule-associated protein-like 2 OS=Homo sapiens OX=9606 GN=EML2 PE=1 SV=1	293678	268089	204805	4328.23	20450.9	21749	84944.2	29939.1	56636.9	118451	223039	116522	292622	244072	165958	255524	15509.4	57173.4	152670	234217	1	0.0606964	0.22375	0.597479	0.916616
Q9UBX3	2	2	4.7486	0.00016822	2.3614	DLKP-A2B	DLKP-A5F	Mitochondrial dicarboxylate carrier OS=Homo sapiens OX=9606 GN=SLC25A10 PE=1 SV=2	276524	199881	231390	242621	281194	300855	173452	214167	128990	108611	126603	114014	143234	128867	123883	235932	274890	172203	116410	131995	1	1.16512	0.729885	0.493404	0.559461
Q9UHQ9	2	2	4.90644	0.000168888	1.60127	DLKP	DLKP-A	NADH-cytochrome b5 reductase 1 OS=Homo sapiens OX=9606 GN=CYB5R1 PE=1 SV=1	1.13691e+06	1.04258e+06	1.00632e+06	801176	816625	909366	686291	696833	606433	771282	861962	712564	835985	806639	776296	1.06194e+06	842389	663186	781936	806306	1	0.793255	0.624504	0.736328	0.759277
Q6PIU2	2	2	4.72397	0.000169294	16.072	DLKP	DLKP-A5F	Neutral cholesterol ester hydrolase 1 OS=Homo sapiens OX=9606 GN=NCEH1 PE=1 SV=3	1.53325e+06	1.38737e+06	2.19134e+06	161538	194858	169454	572195	943095	802034	40699.8	92925.4	184439	546037	529825	166586	1.70398e+06	175283	772441	106022	414149	1	0.102867	0.453315	0.0622198	0.243048
Q29980	2	2	6.75003	0.000169313	5.46704	DLKP	DLKP-A10	MHC class I polypeptide-related sequence B OS=Homo sapiens OX=9606 GN=MICB PE=1 SV=2	1.69978e+06	1.03778e+06	1.12e+06	433523	542463	330602	304604	563615	336663	684448	518239	657010	216083	311068	178452	1.28585e+06	435529	401627	619899	235201	1	0.338708	0.312343	0.482092	0.182914
Q5SSJ5	2	2	4.75166	0.00017148	1.73019	DLKP	DLKP-A5F	Heterochromatin protein 1-binding protein 3 OS=Homo sapiens OX=9606 GN=HP1BP3 PE=1 SV=1	1.33858e+06	1.05475e+06	1.34662e+06	907130	1.01845e+06	949902	868664	948338	831035	703601	705606	752384	860697	705852	753688	1.24665e+06	958496	882679	720530	773413	1	0.768856	0.70804	0.577973	0.620392
P50851	2	2	7.55304	0.000177577	5.09339	DLKP-A10	DLKP	Lipopolysaccharide-responsive and beige-like anchor protein OS=Homo sapiens OX=9606 GN=LRBA PE=1 SV=4	44960	67460.1	28386.4	148416	201461	216559	212329	188244	111267	169786	186225	169052	269722	257245	190215	46935.5	188812	170614	175021	239061	1	4.0228	3.63506	3.72897	5.09339
Q9NZT2	2	2	5.91794	0.000182279	2.19709	DLKP	DLKP-A10	Opioid growth factor receptor OS=Homo sapiens OX=9606 GN=OGFR PE=1 SV=3	253433	249205	197825	134621	135972	158138	131251	91903.9	117590	138405	181119	153499	116286	102996	99532	233488	142910	113582	157674	106271	1	0.612066	0.486457	0.675299	0.455147
O00193	2	2	6.24716	0.000183604	2.1164	DLKP-A10	DLKP-A2B	Small acidic protein OS=Homo sapiens OX=9606 GN=SMAP PE=1 SV=1	1.2363e+06	1.15256e+06	1.0061e+06	709692	717223	647453	1.40501e+06	1.241e+06	1.27303e+06	979614	1.39314e+06	914431	1.48097e+06	1.38166e+06	1.52757e+06	1.13165e+06	691456	1.30635e+06	1.09573e+06	1.4634e+06	1	0.611014	1.15437	0.968255	1.29315
O15446	2	2	7.04699	0.000192526	67.7937	DLKP-A10	DLKP-A2B	DNA-directed RNA polymerase I subunit RPA34 OS=Homo sapiens OX=9606 GN=POLR1G PE=1 SV=1	131714	242923	143110	11416.9	19949.3	25301.9	2.22936e+06	280538	759870	189521	870957	791894	2.23651e+06	947665	657567	172582	18889.4	1.08992e+06	617457	1.28058e+06	1	0.109451	6.31538	3.57775	7.42012
O15226	2	2	6.97128	0.000198317	3.82355	DLKP-A2B	DLKP-A	NF-kappa-B-repressing factor OS=Homo sapiens OX=9606 GN=NKRF PE=1 SV=2	92003.8	108529	110451	124480	121001	102253	30546.9	25388.4	35010.3	49714.2	66721.1	33061.9	46289.8	40408	21053.5	103661	115912	30315.2	49832.4	35917.1	1	1.11818	0.292445	0.480724	0.346486
P05161	2	2	4.63002	0.000200278	2.46831	DLKP-A2B	DLKP-A5F	Ubiquitin-like protein ISG15 OS=Homo sapiens OX=9606 GN=ISG15 PE=1 SV=5	2.20392e+06	2.20136e+06	1.56566e+06	2.35121e+06	2.21368e+06	2.76861e+06	1.96866e+06	1.52952e+06	1.40087e+06	896147	1.08273e+06	992193	1.48378e+06	1.18735e+06	1.44069e+06	1.99031e+06	2.4445e+06	1.63302e+06	990356	1.3706e+06	1	1.2282	0.820484	0.497588	0.688638
Q96GA3	2	2	6.47197	0.000200874	1.98076	DLKP	DLKP-A	Protein LTV1 homolog OS=Homo sapiens OX=9606 GN=LTV1 PE=1 SV=1	153290	160400	120186	93508.5	99379.1	94976.7	65592.4	74827	78625.1	80711.1	90504.6	88120.4	97177.4	102653	79099.2	144625	95954.8	73014.8	86445.4	92976.5	1	0.663472	0.504856	0.59772	0.642879
Q02297	2	2	8.56746	0.000201892	89.6602	DLKP-A5F	DLKP-A2B	Pro-neuregulin-1, membrane-bound isoform OS=Homo sapiens OX=9606 GN=NRG1 PE=1 SV=3	4810.95	5061.99	27003.1	7187.43	9536.48	654.197	45178.8	194523	115214	287795	576605	693725	154015	378868	244513	12292	5792.7	118305	519375	259132	1	0.471257	9.62457	42.253	21.0813
P53367	2	2	5.72598	0.000203296	2.28985	DLKP-A5F	DLKP	Arfaptin-1 OS=Homo sapiens OX=9606 GN=ARFIP1 PE=1 SV=2	213180	228121	220548	422934	451968	566476	459941	398845	388090	404577	590154	520804	488396	476506	358148	220617	480459	415625	505178	441017	1	2.1778	1.88393	2.28985	1.99902
Q9Y3C6	2	2	7.21797	0.000210879	2.07294	DLKP	DLKP-A10	Peptidyl-prolyl cis-trans isomerase-like 1 OS=Homo sapiens OX=9606 GN=PPIL1 PE=1 SV=1	1.35969e+06	1.20204e+06	1.21754e+06	903952	995892	1.00312e+06	640300	912926	620870	744630	840504	854424	643393	648583	531175	1.25976e+06	967655	724699	813186	607717	1	0.768127	0.575268	0.645509	0.482407
Q68EM7	2	2	5.47976	0.000211241	2.76297	DLKP-A	DLKP	Rho GTPase-activating protein 17 OS=Homo sapiens OX=9606 GN=ARHGAP17 PE=1 SV=1	329736	179671	218090	482137	630238	491753	657592	746063	606397	391680	368000	381149	617565	541226	462840	242499	534709	670017	380276	540544	1	2.20499	2.76297	1.56816	2.22905
P49720	2	2	7.59348	0.000213592	2.46204	DLKP-A2B	DLKP-A	Proteasome subunit beta type-3 OS=Homo sapiens OX=9606 GN=PSMB3 PE=1 SV=2	710485	1.09058e+06	648428	1.18708e+06	1.49568e+06	1.58162e+06	593045	590311	548696	663296	576711	674023	813952	790554	800536	816498	1.42146e+06	577350	638010	801680	1	1.74092	0.707106	0.781399	0.981852
Q07666	2	2	5.77718	0.000220558	1.57747	DLKP-A	DLKP-A2B	KH domain-containing, RNA-binding, signal transduction-associated protein 1 OS=Homo sapiens OX=9606 GN=KHDRBS1 PE=1 SV=1	2.47732e+06	2.25869e+06	2.83072e+06	2.62829e+06	2.26746e+06	2.20181e+06	3.32979e+06	4.06018e+06	3.80619e+06	3.19942e+06	3.76247e+06	3.7438e+06	3.89207e+06	3.52037e+06	3.4499e+06	2.52224e+06	2.36585e+06	3.73205e+06	3.56856e+06	3.62078e+06	1	0.937996	1.47966	1.41484	1.43554
Q16706	2	2	6.48104	0.000220673	4.13218	DLKP-A5F	DLKP-A10	Alpha-mannosidase 2 OS=Homo sapiens OX=9606 GN=MAN2A1 PE=1 SV=2	284043	159419	259375	168571	126296	114474	205141	205647	203265	593980	405812	332363	114672	83622.2	124091	234279	136447	204684	444052	107462	1	0.582413	0.873678	1.8954	0.458692
Q9BV20	2	2	5.14031	0.000226433	2.78432	DLKP-A10	DLKP-A	Methylthioribose-1-phosphate isomerase OS=Homo sapiens OX=9606 GN=MRI1 PE=1 SV=1	483047	401005	431232	834452	970654	954684	455304	588758	265093	826273	896923	751245	1.37105e+06	1.2196e+06	1.05445e+06	438428	919930	436385	824814	1.21503e+06	1	2.09825	0.99534	1.8813	2.77134
Q99615	2	2	5.91424	0.000226567	4.38859	DLKP-A5F	DLKP-A2B	DnaJ homolog subfamily C member 7 OS=Homo sapiens OX=9606 GN=DNAJC7 PE=1 SV=2	92597.3	110660	131047	32385	75867.2	75155.4	204593	187204	212106	298618	293067	213215	138810	175060	140815	111435	61135.8	201301	268300	151562	1	0.548625	1.80645	2.40769	1.36009
P49366	2	2	9.68645	0.000228028	2.90091	DLKP-A2B	DLKP-A	Deoxyhypusine synthase OS=Homo sapiens OX=9606 GN=DHPS PE=1 SV=1	179246	222975	158666	235969	323749	453263	132680	115339	101175	120548	146382	127419	260431	291098	229502	186962	337660	116398	131450	260344	1	1.80603	0.622573	0.703081	1.39249
Q10567	2	2	4.02461	0.000232566	2.52138	DLKP	DLKP-A10	AP-1 complex subunit beta-1 OS=Homo sapiens OX=9606 GN=AP1B1 PE=1 SV=2	499286	346081	411133	224248	209044	250789	244075	213056	214813	206148	283394	243446	190589	172461	135289	418833	228027	223981	244330	166113	1	0.544434	0.534774	0.583358	0.396609
O43488	2	2	6.60566	0.000239854	1.7917	DLKP-A2B	DLKP-A5F	Aflatoxin B1 aldehyde reductase member 2 OS=Homo sapiens OX=9606 GN=AKR7A2 PE=1 SV=3	1.12275e+06	1.10755e+06	879738	872789	1.16419e+06	1.10059e+06	864134	806075	775909	510756	610662	629746	1.04964e+06	1.01685e+06	986808	1.03668e+06	1.04585e+06	815373	583721	1.01776e+06	1	1.00885	0.786525	0.563069	0.981755
P42696	2	2	6.26371	0.000260031	20.1907	DLKP-A10	DLKP-A2B	RNA-binding protein 34 OS=Homo sapiens OX=9606 GN=RBM34 PE=1 SV=2	111765	30658.2	91431.1	4615.27	3920.35	14073.1	132506	101329	150121	24028	34162.2	97624.5	151398	163714	141374	77951.3	7536.23	127985	51938.2	152162	1	0.0966788	1.64186	0.666291	1.95201
Q15742	2	2	4.74066	0.000261361	5.32715	DLKP-A	DLKP-A2B	NGFI-A-binding protein 2 OS=Homo sapiens OX=9606 GN=NAB2 PE=1 SV=1	35904	20093.1	38230	9433.47	5243.31	11676.3	48684.4	41873.2	49829.2	28136.4	31482.7	29648.6	17736.4	20898.6	10673.3	31409	8784.37	46795.6	29755.9	16436.1	1	0.279677	1.48988	0.947369	0.523292
P54289	2	2	8.85338	0.000263392	61.8063	DLKP	DLKP-A2B	Voltage-dependent calcium channel subunit alpha-2/delta-1 OS=Homo sapiens OX=9606 GN=CACNA2D1 PE=1 SV=3	1.07907e+06	966482	1.04921e+06	19424.2	13537.9	17109.9	33284.4	15522.6	5238.16	11558.1	61060.2	29937.3	3306.68	16125.9	44171.1	1.03159e+06	16690.7	18015.1	34185.2	21201.2	1	0.0161796	0.0174634	0.0331384	0.020552
O75391	2	2	6.54515	0.000269089	2.41794	DLKP-A10	DLKP	Sperm-associated antigen 7 OS=Homo sapiens OX=9606 GN=SPAG7 PE=1 SV=2	231297	356256	311234	520020	628942	575298	707384	552397	479388	548276	720289	667072	749384	723350	700480	299596	574753	579723	645212	724405	1	1.91843	1.93502	2.15361	2.41794
P49755	2	2	6.9361	0.000277222	2.31964	DLKP	DLKP-A10	Transmembrane emp24 domain-containing protein 10 OS=Homo sapiens OX=9606 GN=TMED10 PE=1 SV=2	1.8563e+06	1.42661e+06	1.84748e+06	1.14046e+06	1.22524e+06	957450	691488	1.08378e+06	797317	1.00185e+06	1.11334e+06	1.01088e+06	752826	772209	686680	1.71013e+06	1.10772e+06	857530	1.04202e+06	737238	1	0.647739	0.501441	0.609323	0.431101
P45954	2	2	7.35412	0.000290998	1.62745	DLKP-A2B	DLKP-A5F	Short/branched chain specific acyl-CoA dehydrogenase, mitochondrial OS=Homo sapiens OX=9606 GN=ACADSB PE=1 SV=1	649022	545480	531751	865549	944433	987897	684448	581990	537550	547663	607629	563885	676675	576648	585541	575418	932626	601329	573059	612954	1	1.62078	1.04503	0.995901	1.06523
Q13242	2	2	7.93904	0.000291955	2.19297	DLKP-A	DLKP-A2B	Serine/arginine-rich splicing factor 9 OS=Homo sapiens OX=9606 GN=SRSF9 PE=1 SV=1	363622	408049	395058	186769	216022	230806	452375	359600	577483	334998	448421	456501	260817	261403	281815	388910	211199	463153	413307	268012	1	0.543053	1.1909	1.06273	0.689136
P30049	2	2	6.26529	0.000293102	1.74859	DLKP-A10	DLKP-A2B	ATP synthase subunit delta, mitochondrial OS=Homo sapiens OX=9606 GN=ATP5F1D PE=1 SV=2	2.33939e+06	1.91219e+06	2.13469e+06	1.4242e+06	1.39506e+06	1.32725e+06	2.08239e+06	2.51273e+06	1.98809e+06	2.03477e+06	2.46199e+06	1.95878e+06	2.51997e+06	2.23909e+06	2.4915e+06	2.12876e+06	1.38217e+06	2.1944e+06	2.15185e+06	2.41685e+06	1	0.649284	1.03084	1.01085	1.13533
O15511	2	2	7.02445	0.00030419	1.73609	DLKP-A10	DLKP-A2B	Actin-related protein 2/3 complex subunit 5 OS=Homo sapiens OX=9606 GN=ARPC5 PE=1 SV=3	2.33885e+06	1.73303e+06	1.91687e+06	1.46641e+06	1.51833e+06	1.49188e+06	2.77851e+06	2.5642e+06	2.36306e+06	2.36809e+06	2.03875e+06	2.33904e+06	2.8751e+06	2.622e+06	2.27475e+06	1.99625e+06	1.49221e+06	2.56859e+06	2.24863e+06	2.59061e+06	1	0.747507	1.28671	1.12643	1.29774
Q9UPN7	2	2	6.85229	0.000307972	2.67924	DLKP	DLKP-A2B	Serine/threonine-protein phosphatase 6 regulatory subunit 1 OS=Homo sapiens OX=9606 GN=PPP6R1 PE=1 SV=5	380339	314189	246056	90396.2	128858	131808	156095	105312	133551	149826	181716	152679	222956	183455	211644	313528	117021	131653	161407	206018	1	0.373239	0.419907	0.514809	0.657096
Q8WY22	2	2	5.15657	0.00030845	2.90016	DLKP	DLKP-A2B	BRI3-binding protein OS=Homo sapiens OX=9606 GN=BRI3BP PE=1 SV=1	312901	227337	247535	84596.1	105350	81684.6	169620	193358	288560	214141	191547	243734	168825	144567	205433	262591	90543.6	217179	216474	172942	1	0.344808	0.827062	0.824377	0.658597
Q9BYD6	2	2	7.06009	0.000310236	1.68137	DLKP-A10	DLKP	39S ribosomal protein L1, mitochondrial OS=Homo sapiens OX=9606 GN=MRPL1 PE=1 SV=2	671205	598549	576879	1.07806e+06	943911	927716	948048	1.00595e+06	844426	861659	1.05326e+06	808410	1.09372e+06	1.0203e+06	990849	615544	983230	932808	907776	1.03496e+06	1	1.59733	1.51542	1.47475	1.68137
O43148	2	2	7.15702	0.000319639	3.79204	DLKP-A10	DLKP	mRNA cap guanine-N7 methyltransferase OS=Homo sapiens OX=9606 GN=RNMT PE=1 SV=1	99100.9	48601.6	40599.7	111709	75963.2	125059	238656	202872	201364	271200	191301	166873	249770	214891	249388	62767.4	104244	214297	209791	238016	1	1.66079	3.41415	3.34236	3.79204
Q8WVJ2	2	2	7.91467	0.000324724	2.48083	DLKP-A10	DLKP	NudC domain-containing protein 2 OS=Homo sapiens OX=9606 GN=NUDCD2 PE=1 SV=1	2.61594e+06	1.9782e+06	1.88012e+06	3.19382e+06	3.72712e+06	3.75518e+06	4.9201e+06	3.80784e+06	3.69273e+06	3.27642e+06	3.23263e+06	2.82732e+06	6.35572e+06	5.48061e+06	4.22517e+06	2.15808e+06	3.55871e+06	4.14022e+06	3.11212e+06	5.35383e+06	1	1.64901	1.91847	1.44208	2.48083
P23921	2	2	5.94689	0.000324902	11.0086	DLKP-A10	DLKP-A2B	Ribonucleoside-diphosphate reductase large subunit OS=Homo sapiens OX=9606 GN=RRM1 PE=1 SV=1	266364	224727	165851	21096.2	85377.2	112045	695061	328660	564146	576017	740404	619055	914630	962014	528928	218980	72839.4	529289	645158	801858	1	0.332629	2.41706	2.94619	3.66178
P09543	2	2	4.31621	0.000327489	1.93735	DLKP	DLKP-A10	2',3'-cyclic-nucleotide 3'-phosphodiesterase OS=Homo sapiens OX=9606 GN=CNP PE=1 SV=2	627151	510963	607288	359494	429765	436822	423413	404520	359219	299023	406420	381258	312717	292517	295687	581801	408693	395717	362234	300307	1	0.702463	0.68016	0.622608	0.516168
P34913	2	2	6.03234	0.000329099	7.34652	DLKP-A10	DLKP	Bifunctional epoxide hydrolase 2 OS=Homo sapiens OX=9606 GN=EPHX2 PE=1 SV=2	31348.4	65981.4	42933.5	53153.9	45346.5	90066.7	119155	127773	103864	307076	99578.2	139323	337540	276088	416820	46754.4	62855.7	116931	181992	343483	1	1.34438	2.50095	3.89252	7.34652
Q9UJV9	2	2	4.43872	0.000334328	2.71407	DLKP-A2B	DLKP	Probable ATP-dependent RNA helicase DDX41 OS=Homo sapiens OX=9606 GN=DDX41 PE=1 SV=2	44874.7	49700.5	89840.7	151703	166096	182718	115702	108094	91651.9	139539	162439	136751	135561	136809	130369	61472	166839	105149	146243	134246	1	2.71407	1.71053	2.37902	2.18386
Q86WR0	2	2	5.76707	0.000339288	1.89048	DLKP-A10	DLKP-A2B	Coiled-coil domain-containing protein 25 OS=Homo sapiens OX=9606 GN=CCDC25 PE=1 SV=2	134499	141647	158221	113120	141194	122095	154280	194901	165842	169772	232695	190299	228317	227082	256196	144789	125470	171675	197589	237198	1	0.86657	1.18569	1.36467	1.63824
Q9NZ63	2	2	4.7179	0.00034519	3.35285	DLKP-A10	DLKP-A2B	Telomere length and silencing protein 1 homolog OS=Homo sapiens OX=9606 GN=C9orf78 PE=1 SV=1	52887.6	38312.7	28905.4	17391.8	12329.6	11351.8	41730.8	28261.3	44573.8	24519.1	24217.9	22013.4	39765.4	40331.3	57615.9	40035.2	13691.1	38188.6	23583.4	45904.2	1	0.341976	0.953876	0.589068	1.1466
P05067	2	2	6.04571	0.000349454	1.94982	DLKP	DLKP-A2B	Amyloid-beta precursor protein OS=Homo sapiens OX=9606 GN=APP PE=1 SV=3	248784	205469	252824	102862	131175	128600	154385	181229	145974	167919	213655	195330	142058	140841	112204	235692	120879	160530	192301	131701	1	0.512868	0.681098	0.8159	0.558784
Q96DI7	2	2	8.05663	0.000352011	3.67791	DLKP-A10	DLKP-A2B	U5 small nuclear ribonucleoprotein 40 kDa protein OS=Homo sapiens OX=9606 GN=SNRNP40 PE=1 SV=1	353062	323335	270067	101554	206724	170207	354939	509452	453517	303620	289145	462605	552057	603298	604465	315488	159495	439303	351790	586607	1	0.50555	1.39246	1.11507	1.85936
O75792	2	2	8.96462	0.00035623	2.89234	DLKP-A10	DLKP-A2B	Ribonuclease H2 subunit A OS=Homo sapiens OX=9606 GN=RNASEH2A PE=1 SV=2	279896	279520	337445	125928	186954	214975	362684	257650	290475	275139	392658	315261	487235	502705	536807	298954	175953	303603	327686	508915	1	0.588561	1.01555	1.09611	1.70232
Q8TD19	2	2	7.61649	0.000358568	2.92585	DLKP-A2B	DLKP-A5F	Serine/threonine-protein kinase Nek9 OS=Homo sapiens OX=9606 GN=NEK9 PE=1 SV=2	250173	277693	198040	426801	523575	612066	437272	304338	278753	142006	210801	181207	493735	455791	345626	241969	520814	340121	178005	431717	1	2.1524	1.40564	0.735652	1.78419
P50750	2	2	6.44344	0.000362638	2.72044	DLKP-A10	DLKP-A2B	Cyclin-dependent kinase 9 OS=Homo sapiens OX=9606 GN=CDK9 PE=1 SV=3	422433	267753	233385	95018.6	125378	145223	315357	273865	306795	294328	278290	312789	381760	340373	272511	307857	121873	298672	295136	331548	1	0.395876	0.970166	0.958678	1.07695
Q9UL46	2	2	6.71925	0.000375619	1.71759	DLKP	DLKP-A10	Proteasome activator complex subunit 2 OS=Homo sapiens OX=9606 GN=PSME2 PE=1 SV=4	2.58091e+06	2.06937e+06	1.64989e+06	1.85501e+06	1.88701e+06	1.95833e+06	1.47608e+06	1.3569e+06	1.24587e+06	1.27639e+06	1.26887e+06	1.20793e+06	1.31513e+06	1.1959e+06	1.15702e+06	2.10006e+06	1.90012e+06	1.35962e+06	1.25106e+06	1.22268e+06	1	0.904794	0.647419	0.595728	0.582212
P25685	2	2	5.43658	0.000381194	1.57471	DLKP-A10	DLKP-A	DnaJ homolog subfamily B member 1 OS=Homo sapiens OX=9606 GN=DNAJB1 PE=1 SV=4	1.36732e+06	1.34295e+06	1.32043e+06	1.3126e+06	1.28545e+06	1.32573e+06	1.49322e+06	1.18451e+06	1.20307e+06	1.4998e+06	1.81994e+06	1.3701e+06	2.03828e+06	2.08412e+06	1.98871e+06	1.34357e+06	1.30793e+06	1.2936e+06	1.56328e+06	2.03704e+06	1	0.973476	0.96281	1.16353	1.51614
Q9Y6H1	2	2	5.91801	0.000381436	2.06459	DLKP-A	DLKP-A2B	Coiled-coil-helix-coiled-coil-helix domain-containing protein 2 OS=Homo sapiens OX=9606 GN=CHCHD2 PE=1 SV=1	210833	210516	180890	132532	152220	183055	334591	293111	338128	220760	358498	316667	341979	324070	288825	200746	155936	321943	298642	318292	1	0.77678	1.60373	1.48766	1.58554
P63165	2	2	5.14682	0.00038151	1.76428	DLKP	DLKP-A2B	Small ubiquitin-related modifier 1 OS=Homo sapiens OX=9606 GN=SUMO1 PE=1 SV=1	1.03769e+06	950013	863398	477742	549761	588509	824469	710540	637232	664453	804385	713355	810980	819522	860391	950367	538671	724080	727398	830297	1	0.566803	0.761896	0.765386	0.87366
O14929	2	2	7.30222	0.000382663	1.52689	DLKP-A10	DLKP	Histone acetyltransferase type B catalytic subunit OS=Homo sapiens OX=9606 GN=HAT1 PE=1 SV=1	1.15176e+06	1.17023e+06	968578	1.46362e+06	1.68951e+06	1.79513e+06	1.26952e+06	1.09167e+06	1.1104e+06	1.34146e+06	1.62273e+06	1.54104e+06	1.7414e+06	1.71911e+06	1.56383e+06	1.09686e+06	1.64942e+06	1.1572e+06	1.50174e+06	1.67478e+06	1	1.50377	1.05501	1.36913	1.52689
P39687	2	2	7.07767	0.000382785	1.5804	DLKP-A10	DLKP	Acidic leucine-rich nuclear phosphoprotein 32 family member A OS=Homo sapiens OX=9606 GN=ANP32A PE=1 SV=1	9.04962e+06	8.80102e+06	7.58164e+06	1.24211e+07	1.34203e+07	1.37948e+07	1.26066e+07	1.09549e+07	1.02993e+07	1.15787e+07	1.29303e+07	1.14729e+07	1.4773e+07	1.31973e+07	1.22228e+07	8.47743e+06	1.32121e+07	1.12869e+07	1.1994e+07	1.33977e+07	1	1.5585	1.33141	1.41481	1.5804
Q15424	2	2	5.87422	0.000389667	5.57616	DLKP-A10	DLKP-A2B	Scaffold attachment factor B1 OS=Homo sapiens OX=9606 GN=SAFB PE=1 SV=4	595356	391449	549676	56382.7	182724	70457.5	498720	536771	488738	795732	549208	334109	658300	595480	472399	512161	103188	508076	559683	575393	1	0.201476	0.992025	1.09279	1.12346
P26599	2	2	6.85765	0.000393269	1.67675	DLKP-A2B	DLKP	Polypyrimidine tract-binding protein 1 OS=Homo sapiens OX=9606 GN=PTBP1 PE=1 SV=1	1.29732e+07	1.34878e+07	1.60686e+07	2.37166e+07	2.32016e+07	2.4393e+07	1.8403e+07	1.99264e+07	1.86702e+07	1.60308e+07	1.87171e+07	2.06014e+07	2.00002e+07	2.03404e+07	1.78442e+07	1.41765e+07	2.37704e+07	1.89999e+07	1.84498e+07	1.93949e+07	1	1.67675	1.34024	1.30143	1.3681
Q9Y4Z0	2	2	3.5468	0.000396557	1.77077	DLKP	DLKP-A2B	U6 snRNA-associated Sm-like protein LSm4 OS=Homo sapiens OX=9606 GN=LSM4 PE=1 SV=1	337829	269558	264573	168321	159438	164660	237296	213807	198955	208249	246792	217514	213310	204171	176591	290653	164140	216686	224185	198024	1	0.564726	0.745514	0.771314	0.681306
O60831	2	2	5.57812	0.000398295	1.9669	DLKP	DLKP-A2B	PRA1 family protein 2 OS=Homo sapiens OX=9606 GN=PRAF2 PE=1 SV=1	2.77612e+06	2.38931e+06	3.07531e+06	1.31026e+06	1.43261e+06	1.44685e+06	1.85546e+06	1.97755e+06	1.75026e+06	1.53292e+06	1.56982e+06	1.89945e+06	2.46975e+06	2.09657e+06	1.74024e+06	2.74692e+06	1.39657e+06	1.86109e+06	1.6674e+06	2.10219e+06	1	0.508415	0.677519	0.607006	0.76529
P23786	2	2	4.66991	0.000409264	1.89845	DLKP-A2B	DLKP	Carnitine O-palmitoyltransferase 2, mitochondrial OS=Homo sapiens OX=9606 GN=CPT2 PE=1 SV=2	187297	125639	155238	291503	284061	313241	269752	272599	224987	268932	278887	233302	253538	226728	245857	156058	296268	255779	260373	242041	1	1.89845	1.639	1.66844	1.55097
Q7L9L4	2	2	9.03638	0.000412737	1.66708	DLKP-A10	DLKP-A2B	MOB kinase activator 1B OS=Homo sapiens OX=9606 GN=MOB1B PE=1 SV=3	1.11599e+06	876196	1.07574e+06	614895	723426	758860	1.11098e+06	998756	1.0503e+06	857275	911615	998041	1.20668e+06	1.09058e+06	1.19891e+06	1.02264e+06	699061	1.05335e+06	922310	1.16539e+06	1	0.683584	1.03003	0.901891	1.13959
Q9NX55	2	2	5.50111	0.000428216	2.08049	DLKP-A5F	DLKP	Huntingtin-interacting protein K OS=Homo sapiens OX=9606 GN=HYPK PE=1 SV=2	949789	923070	989488	1.23397e+06	1.45851e+06	1.4216e+06	1.41666e+06	1.7136e+06	1.69137e+06	2.26302e+06	1.61268e+06	2.07938e+06	1.55126e+06	1.96064e+06	1.4222e+06	954116	1.37136e+06	1.60721e+06	1.98503e+06	1.6447e+06	1	1.43731	1.6845	2.08049	1.7238
P61009	2	2	5.68669	0.000453091	2.30233	DLKP	DLKP-A10	Signal peptidase complex subunit 3 OS=Homo sapiens OX=9606 GN=SPCS3 PE=1 SV=1	611111	657032	886491	412864	440863	393443	298796	452795	391556	285688	344659	386533	331342	317205	287301	718211	415723	381049	338960	311949	1	0.578831	0.530553	0.471951	0.434342
O14646	2	2	9.63339	0.000456261	4.92588	DLKP-A10	DLKP-A2B	Chromodomain-helicase-DNA-binding protein 1 OS=Homo sapiens OX=9606 GN=CHD1 PE=1 SV=2	267446	202204	340696	106133	157385	192639	637820	642889	797257	237566	489786	728411	821842	742683	682453	270115	152052	692655	485254	748993	1	0.562917	2.56429	1.79647	2.77286
Q8N684	2	2	6.66153	0.000457624	1.83541	DLKP	DLKP-A2B	Cleavage and polyadenylation specificity factor subunit 7 OS=Homo sapiens OX=9606 GN=CPSF7 PE=1 SV=1	1.13655e+06	939666	1.06379e+06	578360	548645	583792	791876	835183	769065	651591	857609	793126	945202	883370	721705	1.04667e+06	570266	798708	767442	850093	1	0.544838	0.763095	0.733223	0.812188
Q8NGA1	2	2	3.87603	0.000464676	3.66388	DLKP-A5F	DLKP-A	Olfactory receptor 1M1 OS=Homo sapiens OX=9606 GN=OR1M1 PE=2 SV=1	429800	376976	322071	732569	452990	405285	391483	340340	395643	1.97751e+06	898579	1.25482e+06	474407	503182	554233	376282	530281	375822	1.37697e+06	510607	1	1.40926	0.998777	3.6594	1.35698
Q7Z7H5	2	2	6.68824	0.00047176	1.87072	DLKP	DLKP-A5F	Transmembrane emp24 domain-containing protein 4 OS=Homo sapiens OX=9606 GN=TMED4 PE=1 SV=1	2.2605e+06	2.25213e+06	2.59827e+06	1.52292e+06	1.83726e+06	1.61255e+06	1.35773e+06	1.63339e+06	1.35692e+06	1.11517e+06	1.24965e+06	1.43633e+06	1.66469e+06	1.47595e+06	1.25504e+06	2.3703e+06	1.65758e+06	1.44935e+06	1.26705e+06	1.46523e+06	1	0.699312	0.611463	0.534553	0.618161
P51649	2	2	7.27763	0.000477602	2.01129	DLKP	DLKP-A	Succinate-semialdehyde dehydrogenase, mitochondrial OS=Homo sapiens OX=9606 GN=ALDH5A1 PE=1 SV=2	1.27634e+06	1.16538e+06	1.2e+06	743627	680889	799760	705972	552736	551935	742175	787452	640219	1.13478e+06	769288	862998	1.21391e+06	741425	603548	723282	922357	1	0.610776	0.497194	0.59583	0.759825
Q9Y320	2	2	6.25418	0.000483124	7.43401	DLKP	DLKP-A5F	Thioredoxin-related transmembrane protein 2 OS=Homo sapiens OX=9606 GN=TMX2 PE=1 SV=1	1.07506e+06	692866	1.11204e+06	256971	260903	272868	85231.2	222316	135931	135521	160777	91107.1	255978	172044	74463.9	959992	263581	147826	129135	167495	1	0.274566	0.153987	0.134517	0.174476
Q10713	2	2	4.94209	0.000485986	2.24182	DLKP	DLKP-A2B	Mitochondrial-processing peptidase subunit alpha OS=Homo sapiens OX=9606 GN=PMPCA PE=1 SV=2	140076	125159	125833	76941.2	52494.7	45006.8	112353	107214	105199	121106	159302	110379	125914	113007	100006	130356	58147.6	108255	130262	112976	1	0.446067	0.830458	0.99928	0.866669
Q9H0U3	2	2	5.27604	0.000487447	2.50213	DLKP	DLKP-A10	Magnesium transporter protein 1 OS=Homo sapiens OX=9606 GN=MAGT1 PE=1 SV=1	386143	379583	487848	227455	204321	144344	228769	273635	219274	142657	204316	199960	142901	193735	164366	417858	192040	240559	182311	167001	1	0.459582	0.575696	0.436299	0.39966
P62841	2	2	7.22885	0.000488892	2.78012	DLKP	DLKP-A10	40S ribosomal protein S15 OS=Homo sapiens OX=9606 GN=RPS15 PE=1 SV=2	2.34133e+06	2.45656e+06	2.45578e+06	1.47155e+06	1.94278e+06	1.46624e+06	1.13996e+06	1.20579e+06	1.24598e+06	1.28765e+06	1.6566e+06	1.13652e+06	1.08756e+06	932855	588709	2.41789e+06	1.62686e+06	1.19724e+06	1.36026e+06	869708	1	0.672843	0.495161	0.56258	0.359697
P49006	2	2	8.90521	0.000492187	1.59743	DLKP	DLKP-A10	MARCKS-related protein OS=Homo sapiens OX=9606 GN=MARCKSL1 PE=1 SV=2	2.30331e+06	1.92469e+06	1.90497e+06	1.73163e+06	1.77288e+06	1.93609e+06	1.77275e+06	1.50998e+06	1.69641e+06	1.25796e+06	1.44368e+06	1.32712e+06	1.29901e+06	1.10408e+06	1.43617e+06	2.04432e+06	1.81353e+06	1.65971e+06	1.34292e+06	1.27975e+06	1	0.887106	0.811865	0.6569	0.626004
Q06203	2	2	6.03256	0.00049724	2.66938	DLKP-A5F	DLKP	Amidophosphoribosyltransferase OS=Homo sapiens OX=9606 GN=PPAT PE=1 SV=1	179709	280640	199320	474228	501016	537456	583134	382789	362787	525191	664162	571554	549160	687871	452354	219890	504233	442903	586969	563129	1	2.29312	2.01421	2.66938	2.56096
O00161	2	2	7.51196	0.00049843	2.47289	DLKP-A10	DLKP	Synaptosomal-associated protein 23 OS=Homo sapiens OX=9606 GN=SNAP23 PE=1 SV=1	608158	413319	536438	721650	775266	787592	1.20587e+06	847131	1.03465e+06	882408	914939	1.22545e+06	1.35547e+06	1.45415e+06	1.04292e+06	519305	761502	1.02922e+06	1.0076e+06	1.28418e+06	1	1.46639	1.98191	1.94028	2.47289
Q66K74	2	2	4.55321	0.000517654	2.16744	DLKP-A10	DLKP-A2B	Microtubule-associated protein 1S OS=Homo sapiens OX=9606 GN=MAP1S PE=1 SV=2	135088	87806.5	111159	88471	116698	100465	160181	171753	164060	194091	159767	227532	255428	227673	179341	111351	101878	165331	193796	220814	1	0.914926	1.48477	1.74041	1.98305
Q9GZP4	2	2	4.38211	0.00052939	2.57288	DLKP	DLKP-A10	PITH domain-containing protein 1 OS=Homo sapiens OX=9606 GN=PITHD1 PE=1 SV=1	511962	526303	455459	376363	336533	258364	337104	265495	240334	199708	327790	229714	188183	196402	195980	497908	323753	280978	252404	193522	1	0.650227	0.564316	0.506929	0.38867
Q86X76	2	2	5.568	0.000531343	2.03694	DLKP-A10	DLKP	Deaminated glutathione amidase OS=Homo sapiens OX=9606 GN=NIT1 PE=1 SV=2	340716	267320	213292	484735	546910	563695	422467	326660	285032	276374	362550	307381	578961	540041	553998	273776	531780	344720	315435	557666	1	1.94239	1.25913	1.15217	2.03694
O43674	2	2	6.1708	0.000545117	2.77814	DLKP	DLKP-A2B	NADH dehydrogenase [ubiquinone] 1 beta subcomplex subunit 5, mitochondrial OS=Homo sapiens OX=9606 GN=NDUFB5 PE=1 SV=1	357859	376472	427789	150080	137372	130858	312843	247105	215852	308312	223415	166598	205351	224782	246949	387373	139436	258600	232775	225694	1	0.359953	0.667573	0.600906	0.582626
P49368	2	2	7.36459	0.000562607	1.53727	DLKP-A2B	DLKP	T-complex protein 1 subunit gamma OS=Homo sapiens OX=9606 GN=CCT3 PE=1 SV=4	1.40519e+07	1.65939e+07	1.27437e+07	2.42527e+07	2.09149e+07	2.15339e+07	1.81557e+07	1.57141e+07	1.69917e+07	1.65688e+07	1.72554e+07	1.65846e+07	1.88043e+07	1.96109e+07	1.8953e+07	1.44632e+07	2.22339e+07	1.69539e+07	1.68029e+07	1.91227e+07	1	1.53727	1.17221	1.16177	1.32216
Q16740	2	2	8.2785	0.000588646	1.6339	DLKP-A10	DLKP-A2B	ATP-dependent Clp protease proteolytic subunit, mitochondrial OS=Homo sapiens OX=9606 GN=CLPP PE=1 SV=1	1.31768e+06	1.03697e+06	1.24933e+06	1.03722e+06	941692	1.00451e+06	1.16928e+06	1.11914e+06	998820	1.28988e+06	1.61087e+06	1.33934e+06	1.75841e+06	1.60617e+06	1.51003e+06	1.20133e+06	994474	1.09575e+06	1.41336e+06	1.62487e+06	1	0.827811	0.912112	1.1765	1.35256
Q96L92	2	2	6.42777	0.000590016	2.28293	DLKP-A2B	DLKP	Sorting nexin-27 OS=Homo sapiens OX=9606 GN=SNX27 PE=1 SV=2	347659	445473	383268	697489	1.07432e+06	913828	909542	736844	762090	443085	642218	564096	776353	838293	641925	392133	895214	802826	549800	752190	1	2.28293	2.04733	1.40207	1.9182
Q14008	2	2	6.80076	0.000596273	3.62271	DLKP-A	DLKP-A2B	Cytoskeleton-associated protein 5 OS=Homo sapiens OX=9606 GN=CKAP5 PE=1 SV=3	241904	146288	330189	252884	167132	195984	540209	865054	826325	397229	466624	671450	626646	583373	459920	239460	205333	743863	511768	556646	1	0.857483	3.10641	2.13717	2.32459
P10606	2	2	6.28977	0.000598723	1.92657	DLKP	DLKP-A2B	Cytochrome c oxidase subunit 5B, mitochondrial OS=Homo sapiens OX=9606 GN=COX5B PE=1 SV=2	3.25212e+06	2.44292e+06	2.6874e+06	1.63932e+06	1.37761e+06	1.33403e+06	2.08086e+06	1.70791e+06	1.55377e+06	1.60778e+06	1.61064e+06	1.67894e+06	1.89698e+06	1.62948e+06	1.45602e+06	2.79415e+06	1.45032e+06	1.78084e+06	1.63245e+06	1.66083e+06	1	0.519056	0.637348	0.58424	0.594395
O75381	2	2	5.70689	0.00060877	2.31328	DLKP-A10	DLKP	Peroxisomal membrane protein PEX14 OS=Homo sapiens OX=9606 GN=PEX14 PE=1 SV=1	237495	178937	225050	547662	501589	373921	330335	352166	274779	370910	406488	408594	481813	387018	615098	213827	474391	319093	395331	494643	1	2.21857	1.49229	1.84883	2.31328
Q9Y6D5	2	2	6.51239	0.000613551	2.07825	DLKP	DLKP-A10	Brefeldin A-inhibited guanine nucleotide-exchange protein 2 OS=Homo sapiens OX=9606 GN=ARFGEF2 PE=1 SV=3	285385	194634	203031	185809	203345	260975	121807	153188	136937	203805	171602	172845	112659	120245	95763.1	227683	216710	137311	182751	109555	1	0.951804	0.603076	0.802652	0.481174
Q9HD42	2	2	3.77307	0.000617795	2.00419	DLKP-A2B	DLKP-A10	Charged multivesicular body protein 1a OS=Homo sapiens OX=9606 GN=CHMP1A PE=1 SV=1	130028	102341	129490	146483	195084	192612	93968.7	122426	125363	133729	158517	148325	87592.1	84973.3	93965	120620	178060	113919	146857	88843.5	1	1.4762	0.944447	1.21752	0.736556
O14530	2	2	6.30698	0.000619461	2.01547	DLKP	DLKP-A2B	Thioredoxin domain-containing protein 9 OS=Homo sapiens OX=9606 GN=TXNDC9 PE=1 SV=2	313361	285925	233437	132078	132361	148728	205815	148271	184964	219067	312968	252064	228373	236633	199083	277575	137722	179683	261366	221363	1	0.496163	0.647333	0.941608	0.79749
P52948	2	2	6.14898	0.000632103	4.23662	DLKP	DLKP-A2B	Nuclear pore complex protein Nup98-Nup96 OS=Homo sapiens OX=9606 GN=NUP98 PE=1 SV=4	259349	194776	201343	40397.9	54528.4	59788.6	159075	102935	108991	63895.9	125488	100250	134547	106478	200127	218489	51571.6	123667	96544.5	147051	1	0.236037	0.566008	0.441873	0.673034
Q8N5N7	2	2	6.05533	0.000635029	2.10966	DLKP	DLKP-A	39S ribosomal protein L50, mitochondrial OS=Homo sapiens OX=9606 GN=MRPL50 PE=1 SV=2	513814	394760	438900	354141	289080	288016	184694	272341	181681	275656	309210	263587	251880	246143	208700	449158	310412	212906	282817	235574	1	0.691098	0.47401	0.629661	0.52448
P62195	2	2	6.93278	0.000637479	1.94229	DLKP-A2B	DLKP	26S proteasome regulatory subunit 8 OS=Homo sapiens OX=9606 GN=PSMC5 PE=1 SV=1	1.17274e+06	1.37389e+06	1.26781e+06	2.63699e+06	2.46232e+06	2.30946e+06	1.48093e+06	1.41965e+06	1.4568e+06	1.81739e+06	1.33794e+06	1.3552e+06	1.36877e+06	1.62687e+06	1.07693e+06	1.27148e+06	2.46959e+06	1.45246e+06	1.50351e+06	1.35752e+06	1	1.94229	1.14234	1.18249	1.06767
P09211	2	2	13.7388	0.000647803	1.90529	DLKP	DLKP-A	Glutathione S-transferase P OS=Homo sapiens OX=9606 GN=GSTP1 PE=1 SV=2	2.41863e+07	3.03899e+07	1.8586e+07	1.98838e+07	2.39272e+07	2.15662e+07	1.48817e+07	1.13121e+07	1.22057e+07	1.27315e+07	1.47051e+07	1.20887e+07	2.12746e+07	1.90292e+07	2.24965e+07	2.43874e+07	2.17924e+07	1.27998e+07	1.31751e+07	2.09334e+07	1	0.893594	0.524854	0.540241	0.858371
Q15008	2	2	6.32873	0.000650714	1.52269	DLKP	DLKP-A	26S proteasome non-ATPase regulatory subunit 6 OS=Homo sapiens OX=9606 GN=PSMD6 PE=1 SV=1	1.43596e+06	1.52744e+06	1.35581e+06	967766	981303	1.01512e+06	1.04776e+06	871791	917011	978633	1.08668e+06	994549	1.1765e+06	1.166e+06	1.53052e+06	1.43974e+06	988064	945520	1.01995e+06	1.29101e+06	1	0.686281	0.656731	0.708431	0.896695
Q8WTT2	2	2	4.93796	0.00066402	8.37546	DLKP-A5F	DLKP	Nucleolar complex protein 3 homolog OS=Homo sapiens OX=9606 GN=NOC3L PE=1 SV=1	25987.5	11940	13032.4	23777.7	37862.6	59830.2	85039.6	49251.6	97989.8	130871	105486	190455	90620.8	76015.8	40900.2	16986.6	40490.2	77427	142271	69178.9	1	2.38365	4.55811	8.37546	4.07255
Q9Y6A5	2	2	6.60474	0.000681862	2.52503	DLKP-A2B	DLKP-A5F	Transforming acidic coiled-coil-containing protein 3 OS=Homo sapiens OX=9606 GN=TACC3 PE=1 SV=1	628576	849430	840285	970711	1.0011e+06	931635	511023	719126	643187	331363	476879	341623	465139	665136	679191	772764	967814	624445	383288	603155	1	1.25241	0.808068	0.495997	0.780517
P16989	2	2	8.56669	0.000690879	1.53347	DLKP	DLKP-A10	Y-box-binding protein 3 OS=Homo sapiens OX=9606 GN=YBX3 PE=1 SV=4	6.88063e+06	6.2798e+06	8.02424e+06	6.46902e+06	6.22593e+06	6.81854e+06	4.9642e+06	5.97724e+06	5.48124e+06	5.68296e+06	5.34665e+06	4.91832e+06	4.34263e+06	4.6129e+06	4.85933e+06	7.06155e+06	6.5045e+06	5.47423e+06	5.31597e+06	4.60495e+06	1	0.921114	0.775215	0.752805	0.652116
Q6ZRP7	2	2	6.3369	0.000695905	15.2966	DLKP	DLKP-A2B	Sulfhydryl oxidase 2 OS=Homo sapiens OX=9606 GN=QSOX2 PE=1 SV=3	252604	245566	388880	3237.29	27287.1	27465.6	90819.5	88947.4	74745.3	150716	177702	210718	172335	156736	101323	295683	19330	84837.4	179712	143464	1	0.065374	0.28692	0.607785	0.485197
Q9Y3A6	2	2	4.34396	0.000706187	2.37	DLKP-A2B	DLKP-A10	Transmembrane emp24 domain-containing protein 5 OS=Homo sapiens OX=9606 GN=TMED5 PE=1 SV=1	579597	500854	755440	906349	1.01958e+06	1.15897e+06	649936	578789	694976	469024	589011	589477	459735	499082	342824	611963	1.0283e+06	641234	549171	433880	1	1.68033	1.04783	0.897392	0.708997
Q9HDC9	2	2	5.61109	0.000728134	1.95456	DLKP	DLKP-A10	Adipocyte plasma membrane-associated protein OS=Homo sapiens OX=9606 GN=APMAP PE=1 SV=2	1.56243e+06	1.15876e+06	1.61124e+06	866611	768272	771610	796854	1.05416e+06	880896	738000	937776	872053	819131	724328	673115	1.44414e+06	802164	910635	849276	738858	1	0.555461	0.630571	0.588083	0.511624
O43818	2	2	4.10827	0.000732807	1.8919	DLKP-A5F	DLKP-A2B	U3 small nucleolar RNA-interacting protein 2 OS=Homo sapiens OX=9606 GN=RRP9 PE=1 SV=1	299233	306617	401801	359554	324113	307545	384564	527102	458792	497794	727675	649803	527810	589483	529920	335884	330404	456819	625091	549071	1	0.983686	1.36005	1.86103	1.63471
Q9UBF2	2	2	6.90704	0.000747257	2.1413	DLKP	DLKP-A2B	Coatomer subunit gamma-2 OS=Homo sapiens OX=9606 GN=COPG2 PE=1 SV=1	554187	499186	448912	192580	223484	285511	350431	257680	290007	302740	319436	260149	382887	319566	310867	500762	233858	299373	294109	337773	1	0.467005	0.597835	0.587323	0.674519
Q9BV57	2	2	7.36266	0.000759475	2.25061	DLKP-A2B	DLKP-A5F	1,2-dihydroxy-3-keto-5-methylthiopentene dioxygenase OS=Homo sapiens OX=9606 GN=ADI1 PE=1 SV=1	327402	299955	217935	334906	369174	493123	288508	236249	242651	176762	184117	171067	256137	249220	262351	281764	399067	255803	177315	255903	1	1.41632	0.907861	0.629304	0.908217
Q7Z2W4	2	2	7.89569	0.000766597	2.4213	DLKP	DLKP-A	Zinc finger CCCH-type antiviral protein 1 OS=Homo sapiens OX=9606 GN=ZC3HAV1 PE=1 SV=3	1.41194e+06	1.35553e+06	1.16501e+06	889620	1.05872e+06	1.0725e+06	449842	684038	490239	443130	854469	563249	520249	570007	660260	1.31083e+06	1.00695e+06	541373	620282	583506	1	0.768177	0.413001	0.473199	0.445143
P61586	2	2	5.41859	0.000767574	1.67283	DLKP-A10	DLKP-A2B	Transforming protein RhoA OS=Homo sapiens OX=9606 GN=RHOA PE=1 SV=1	2.12001e+06	2.00461e+06	1.96575e+06	1.59447e+06	1.27584e+06	1.37368e+06	2.22616e+06	1.75996e+06	1.75384e+06	1.92521e+06	1.82757e+06	1.77063e+06	2.62503e+06	2.2874e+06	2.18705e+06	2.03012e+06	1.41467e+06	1.91332e+06	1.84114e+06	2.36649e+06	1	0.696837	0.942465	0.906909	1.16569
Q9BRA2	2	2	5.12667	0.000773394	1.55856	DLKP-A10	DLKP	Thioredoxin domain-containing protein 17 OS=Homo sapiens OX=9606 GN=TXNDC17 PE=1 SV=1	5.40095e+06	6.45359e+06	5.59723e+06	8.37535e+06	7.24262e+06	7.41634e+06	8.21763e+06	7.17745e+06	7.40784e+06	6.58523e+06	7.99427e+06	7.13521e+06	9.578e+06	8.94294e+06	8.67869e+06	5.81726e+06	7.6781e+06	7.60097e+06	7.23824e+06	9.06654e+06	1	1.31988	1.30662	1.24427	1.55856
Q53EP0	2	2	6.84679	0.000775586	Infinity	DLKP	DLKP-A2B	Fibronectin type III domain-containing protein 3B OS=Homo sapiens OX=9606 GN=FNDC3B PE=1 SV=2	593839	177360	490729	0	0	0	1838.1	614.235	2685.45	0	0	1087.39	0	559.615	0	420643	0	1712.6	362.464	186.538	1	0	0.00407138	0.000861691	0.00044346
Q9C0C9	2	2	6.5508	0.00078071	2.92412	DLKP-A2B	DLKP-A	(E3-independent) E2 ubiquitin-conjugating enzyme OS=Homo sapiens OX=9606 GN=UBE2O PE=1 SV=3	217849	184998	160384	202925	223385	248227	90622.8	88469.2	51588.1	94467.4	159750	147755	144172	157707	137614	187744	224846	76893.4	133991	146498	1	1.19762	0.409565	0.713689	0.780306
A0AVT1	2	2	4.74547	0.00079183	28.1916	DLKP-A10	DLKP-A2B	Ubiquitin-like modifier-activating enzyme 6 OS=Homo sapiens OX=9606 GN=UBA6 PE=1 SV=1	50122.4	17030.6	23979.4	289.542	2312.78	5242.33	80381.6	42170.9	71385.5	5001.34	9565.33	20878.2	81782.3	63736.5	75634.7	30377.5	2614.88	64646	11815	73717.8	1	0.0860797	2.12809	0.388938	2.42673
Q16204	2	2	5.92131	0.000795976	3.64426	DLKP	DLKP-A	Coiled-coil domain-containing protein 6 OS=Homo sapiens OX=9606 GN=CCDC6 PE=1 SV=2	339084	275151	229219	163245	179333	180299	67997	81373.2	82077.2	157472	220427	181189	145105	112380	54374.6	281151	174292	77149.1	186363	103953	1	0.619924	0.274404	0.662855	0.369741
Q9UNQ2	2	2	5.33028	0.000806474	3.65782	DLKP-A2B	DLKP-A10	Probable dimethyladenosine transferase OS=Homo sapiens OX=9606 GN=DIMT1 PE=1 SV=1	265805	217043	242695	595584	448803	533843	256331	412911	389454	439217	319452	543396	151585	195279	84603.6	241847	526077	352899	434022	143822	1	2.17524	1.45918	1.79461	0.594683
Q8N5K1	2	2	8.18111	0.000807629	1.95587	DLKP-A2B	DLKP	CDGSH iron-sulfur domain-containing protein 2 OS=Homo sapiens OX=9606 GN=CISD2 PE=1 SV=1	1.95695e+06	1.55878e+06	2.02369e+06	4.27316e+06	3.23102e+06	3.33024e+06	2.93239e+06	3.66914e+06	3.30031e+06	3.32772e+06	2.71427e+06	3.25971e+06	2.7347e+06	2.19983e+06	1.93261e+06	1.84648e+06	3.61147e+06	3.30061e+06	3.10057e+06	2.28904e+06	1	1.95587	1.78752	1.67918	1.23968
P35244	2	2	8.94653	0.000810604	1.54389	DLKP-A2B	DLKP	Replication protein A 14 kDa subunit OS=Homo sapiens OX=9606 GN=RPA3 PE=1 SV=1	3.38864e+06	3.50164e+06	3.77235e+06	6.30212e+06	5.58403e+06	4.57575e+06	3.69432e+06	3.80743e+06	3.5239e+06	3.9821e+06	3.62709e+06	3.67389e+06	4.35766e+06	3.86042e+06	4.34055e+06	3.55421e+06	5.4873e+06	3.67521e+06	3.76102e+06	4.18621e+06	1	1.54389	1.03404	1.05819	1.17782
P13073	2	2	4.74481	0.000831328	1.63558	DLKP	DLKP-A10	Cytochrome c oxidase subunit 4 isoform 1, mitochondrial OS=Homo sapiens OX=9606 GN=COX4I1 PE=1 SV=1	713530	717189	757451	518107	571861	644100	514072	517636	421645	423993	521983	474603	508014	423927	405913	729390	578023	484451	473526	445952	1	0.792474	0.664186	0.649208	0.611403
Q08378	2	2	5.79656	0.000835197	1.78352	DLKP	DLKP-A5F	Golgin subfamily A member 3 OS=Homo sapiens OX=9606 GN=GOLGA3 PE=1 SV=2	1.15463e+06	1.32105e+06	1.14911e+06	916086	806435	739092	835189	583345	615165	751909	729232	551242	1.02379e+06	989502	1.03355e+06	1.20826e+06	820538	677900	677461	1.01561e+06	1	0.679105	0.561053	0.56069	0.840556
P09669	2	2	4.26066	0.000847402	2.12373	DLKP	DLKP-A2B	Cytochrome c oxidase subunit 6C OS=Homo sapiens OX=9606 GN=COX6C PE=1 SV=2	1.86437e+06	1.39636e+06	1.48666e+06	689104	735364	810934	1.29042e+06	1.00149e+06	1.02459e+06	928013	1.04502e+06	1.04573e+06	1.2608e+06	907110	899408	1.58247e+06	745134	1.1055e+06	1.00625e+06	1.02244e+06	1	0.470869	0.698594	0.635877	0.646105
Q53GQ0	2	2	5.70561	0.000869378	5.18891	DLKP-A10	DLKP-A2B	Very-long-chain 3-oxoacyl-CoA reductase OS=Homo sapiens OX=9606 GN=HSD17B12 PE=1 SV=2	1.42419e+06	561710	1.10549e+06	168872	337002	338061	1.26387e+06	1.29309e+06	1.15872e+06	1.34755e+06	685881	651242	1.49544e+06	1.30221e+06	1.58145e+06	1.03046e+06	281312	1.23856e+06	894892	1.4597e+06	1	0.272996	1.20195	0.868437	1.41655
Q9BTW9	2	2	6.28292	0.000874453	1.6119	DLKP-A5F	DLKP-A	Tubulin-specific chaperone D OS=Homo sapiens OX=9606 GN=TBCD PE=1 SV=2	1.63863e+06	1.44311e+06	1.27366e+06	1.12176e+06	1.29175e+06	1.2486e+06	1.22801e+06	1.08425e+06	1.0107e+06	1.90453e+06	1.78553e+06	1.66622e+06	1.47467e+06	1.52984e+06	1.29577e+06	1.4518e+06	1.2207e+06	1.10765e+06	1.78543e+06	1.43342e+06	1	0.840821	0.762953	1.2298	0.987343
Q08499	2	2	7.0295	0.000890214	4.66018	DLKP-A	DLKP-A2B	cAMP-specific 3',5'-cyclic phosphodiesterase 4D OS=Homo sapiens OX=9606 GN=PDE4D PE=1 SV=2	263936	217643	182251	90788.9	120477	129587	725901	314943	547595	179256	349059	301549	477030	393186	303098	221276	113618	529480	276621	391105	1	0.513465	2.39284	1.25012	1.76749
Q8TCJ2	2	2	5.36802	0.000899471	2.19309	DLKP	DLKP-A2B	Dolichyl-diphosphooligosaccharide--protein glycosyltransferase subunit STT3B OS=Homo sapiens OX=9606 GN=STT3B PE=1 SV=1	235116	206549	352731	129877	119478	112872	123662	155840	155099	194729	222264	262014	122397	103303	151424	264799	120742	144867	226336	125708	1	0.455978	0.547083	0.854746	0.474731
P60981	2	2	5.29994	0.000903475	1.90852	DLKP	DLKP-A2B	Destrin OS=Homo sapiens OX=9606 GN=DSTN PE=1 SV=3	1.36649e+06	1.06365e+06	895510	540744	580623	621165	1.24005e+06	916500	950802	919100	1.05385e+06	841417	735133	677523	727473	1.10855e+06	580844	1.03578e+06	938121	713376	1	0.523966	0.934358	0.846259	0.643521
P41223	2	2	5.47399	0.000920834	3.36459	DLKP-A	DLKP-A2B	Protein BUD31 homolog OS=Homo sapiens OX=9606 GN=BUD31 PE=1 SV=2	96498.3	80346.4	144233	26717.9	60251.7	58502.6	162223	171007	156225	112792	143699	162641	144125	155107	132669	107026	48490.7	163152	139711	143967	1	0.453075	1.52441	1.30539	1.34516
O00165	2	2	8.91184	0.00093295	1.89114	DLKP-A10	DLKP-A5F	HCLS1-associated protein X-1 OS=Homo sapiens OX=9606 GN=HAX1 PE=1 SV=2	604971	602756	664909	710157	724239	655436	561535	625834	567813	383301	579245	535234	1.00603e+06	1.02186e+06	804626	624212	696611	585061	499260	944172	1	1.11598	0.937279	0.799824	1.51258
Q8IYS1	2	2	6.59807	0.000933207	2.42126	DLKP-A10	DLKP-A2B	Peptidase M20 domain-containing protein 2 OS=Homo sapiens OX=9606 GN=PM20D2 PE=1 SV=2	437797	329061	328435	179503	191605	251698	465005	377877	367029	465106	378970	281444	523869	474781	509324	365098	207602	403304	375173	502658	1	0.56862	1.10465	1.0276	1.37678
P30519	2	2	6.03049	0.000938886	1.61806	DLKP-A2B	DLKP-A5F	Heme oxygenase 2 OS=Homo sapiens OX=9606 GN=HMOX2 PE=1 SV=2	348542	324973	373253	320670	397561	359684	271013	289209	250112	188947	247644	229587	282322	324037	350438	348923	359305	270112	222059	318932	1	1.02976	0.77413	0.636413	0.914049
Q01658	2	2	4.68021	0.000966167	2.97866	DLKP-A	DLKP	Protein Dr1 OS=Homo sapiens OX=9606 GN=DR1 PE=1 SV=1	105985	113713	148695	141829	134616	116380	305413	386649	405259	362045	183539	457007	362338	454389	242631	122798	130942	365774	334197	353119	1	1.06632	2.97866	2.72152	2.87561
P17655	2	2	4.62968	0.000982128	2.5502	DLKP	DLKP-A2B	Calpain-2 catalytic subunit OS=Homo sapiens OX=9606 GN=CAPN2 PE=1 SV=6	347003	304964	231116	87779.8	113247	145254	164334	129778	118194	133873	182550	128642	189505	180123	178062	294361	115427	137435	148355	182564	1	0.392127	0.466894	0.50399	0.620203
Q14165	2	2	5.51742	0.00101229	2.78191	DLKP	DLKP-A2B	Malectin OS=Homo sapiens OX=9606 GN=MLEC PE=1 SV=1	338976	287929	441606	105955	130469	147669	290663	268957	350615	230230	330614	308583	264920	226282	149197	356170	128031	303412	289809	213467	1	0.359466	0.851873	0.813682	0.599338
O14777	2	2	7.98402	0.00102355	2.09525	DLKP-A5F	DLKP-A2B	Kinetochore protein NDC80 homolog OS=Homo sapiens OX=9606 GN=NDC80 PE=1 SV=1	163324	164485	167767	65552.7	98270	124995	110237	112082	78777.4	185580	219293	200273	166514	165748	206077	165192	96272.7	100366	201715	179447	1	0.582793	0.607569	1.2211	1.08629
P14210	2	2	5.49438	0.00102663	Infinity	DLKP	DLKP-A2B	Hepatocyte growth factor OS=Homo sapiens OX=9606 GN=HGF PE=1 SV=2	295358	239701	353789	0	0	0	7211.8	2868.91	3589.92	0	5849.93	6232.19	1333.16	2065.11	22426.9	296283	0	4556.87	4027.37	8608.39	1	0	0.0153802	0.013593	0.0290547
P21291	2	2	7.2477	0.00103618	1.61529	DLKP-A	DLKP-A2B	Cysteine and glycine-rich protein 1 OS=Homo sapiens OX=9606 GN=CSRP1 PE=1 SV=3	1.9486e+06	1.7472e+06	1.84529e+06	1.22882e+06	1.6034e+06	1.71452e+06	2.4911e+06	2.5673e+06	2.28591e+06	1.67408e+06	1.97379e+06	1.94675e+06	2.18613e+06	2.1606e+06	2.34843e+06	1.84703e+06	1.51558e+06	2.4481e+06	1.86487e+06	2.23172e+06	1	0.820548	1.32543	1.00966	1.20827
P36551	2	2	5.68762	0.00103738	1.66163	DLKP-A10	DLKP	Oxygen-dependent coproporphyrinogen-III oxidase, mitochondrial OS=Homo sapiens OX=9606 GN=CPOX PE=1 SV=3	396740	428193	390174	542447	559767	577197	468064	468547	360171	497342	638415	475794	723691	670797	624567	405035	559804	432261	537184	673018	1	1.38211	1.06722	1.32626	1.66163
Q99460	2	2	8.29476	0.00103905	2.28198	DLKP	DLKP-A	26S proteasome non-ATPase regulatory subunit 1 OS=Homo sapiens OX=9606 GN=PSMD1 PE=1 SV=2	715888	943480	798977	674600	479318	598452	372460	379090	325739	538507	377954	329323	435069	449873	321319	819449	584123	359096	415261	402087	1	0.712825	0.438217	0.506757	0.49068
Q9UBC2	2	2	6.70131	0.00104121	2.38525	DLKP-A10	DLKP-A2B	Epidermal growth factor receptor substrate 15-like 1 OS=Homo sapiens OX=9606 GN=EPS15L1 PE=1 SV=1	399386	445523	414404	254949	318636	414752	531992	440802	382122	622789	967957	561829	778374	712180	866877	419771	329445	451639	717525	785810	1	0.784821	1.07592	1.70932	1.872
P62820	2	2	5.10708	0.00104521	1.90576	DLKP	DLKP-A2B	Ras-related protein Rab-1A OS=Homo sapiens OX=9606 GN=RAB1A PE=1 SV=3	463114	375242	438941	201945	226310	241973	390517	255697	341440	358778	443102	320397	236159	225598	266275	425765	223409	329218	374093	242677	1	0.524724	0.773238	0.878635	0.569979
Q14671	2	2	7.1825	0.00105622	1.50027	DLKP	DLKP-A2B	Pumilio homolog 1 OS=Homo sapiens OX=9606 GN=PUM1 PE=1 SV=3	205299	196386	233289	133903	138543	150793	180019	174785	170417	145862	179415	171156	178267	178611	160018	211658	141080	175074	165478	172299	1	0.666546	0.827155	0.781818	0.814043
Q9NPJ8	2	2	4.0864	0.00107888	1.64838	DLKP	DLKP-A2B	NTF2-related export protein 2 OS=Homo sapiens OX=9606 GN=NXT2 PE=1 SV=1	77045.2	82911.3	77916.3	39800.4	51581	52925.6	62638.5	56664.8	69084.5	61169.9	84619.1	86562.6	49085.7	47883.6	51831.1	79290.9	48102.3	62795.9	77450.5	49600.2	1	0.606656	0.791969	0.976789	0.625547
Q00688	2	2	5.19035	0.00108081	1.80155	DLKP-A10	DLKP-A5F	Peptidyl-prolyl cis-trans isomerase FKBP3 OS=Homo sapiens OX=9606 GN=FKBP3 PE=1 SV=1	1.37559e+06	1.0424e+06	1.17351e+06	1.18465e+06	1.38481e+06	1.38093e+06	1.58751e+06	1.31464e+06	1.13808e+06	939683	1.02494e+06	930222	1.84174e+06	1.64057e+06	1.73292e+06	1.19716e+06	1.3168e+06	1.34674e+06	964950	1.73841e+06	1	1.09993	1.12495	0.80603	1.45211
P04075	2	2	8.64954	0.00108323	1.52261	DLKP-A10	DLKP-A5F	Fructose-bisphosphate aldolase A OS=Homo sapiens OX=9606 GN=ALDOA PE=1 SV=2	2.00739e+07	2.64913e+07	2.05167e+07	2.4486e+07	2.39229e+07	2.54024e+07	2.84251e+07	2.53521e+07	2.57299e+07	1.87057e+07	2.16093e+07	2.19164e+07	3.18475e+07	3.08964e+07	3.20102e+07	2.23606e+07	2.46038e+07	2.65024e+07	2.07438e+07	3.15847e+07	1	1.10032	1.18523	0.927693	1.41251
A5YKK6	2	2	4.75955	0.00108563	2.01646	DLKP-A5F	DLKP	CCR4-NOT transcription complex subunit 1 OS=Homo sapiens OX=9606 GN=CNOT1 PE=1 SV=2	93594.9	101512	87352	80752.4	123938	138746	155903	121804	141129	162865	208744	197959	191498	167803	209011	94152.9	114479	139612	189856	189437	1	1.21588	1.48282	2.01646	2.01202
Q9UPT5	2	2	5.04596	0.00110149	3.39198	DLKP	DLKP-A5F	Exocyst complex component 7 OS=Homo sapiens OX=9606 GN=EXOC7 PE=1 SV=3	127722	128387	155687	38932.4	57764.9	52628.2	71093	59677.6	79257.7	30533.5	35416.7	55452.4	114573	87928	54039.8	137265	49775.2	70009.4	40467.5	85513.5	1	0.36262	0.51003	0.294813	0.62298
[truncated: 156 more rows]

## Sheet: Enrich. related proteins
Enriched Biological Processes					Enriched Molecular Functions
drug metabolic process	response to drug	regulation of cellular response to drug	negative regulation of response to drug	cellular response to drug	drug binding
ACLY	ABCB1	HGF	HGF	ACTB	AARS
ACO1	ABCD3	HMGA2	HSPH1	AIFM1	ABCB1
[truncated: 224 more rows]

[truncated: 2 more sheets: Biol process. DE, Mol func. DE]
